# Supplementary material for: Genome-wide identification of autosomal genes with allelic imbalance of chromatin state
Source: PLoS One. 2017 Aug 10;12(8):e0182568. doi: 10.1371/journal.pone.0182568 (PMC5552117; doi:10.1371/journal.pone.0182568)
Supplement: S1 Table — The proportion explained by a combined model with all marks is 0.57. (XLSX) [file pone.0182568.s015.xlsx]

## Sheet: Sheet1
S1 Table. Proportion of expression skew variance explained by the skew of each mark individually (first row) and the increments gained by the inclusion of each additional mark in a multivariate model, in the order K4-K36-Pol2S2-K27 (second row). The proportion explained by a combined model with all marks is 0.57.
	K4me3	K36me3	Pol2S2	K27me3
Individual	0.46	0.33	0.18	0.02
Marginal	0.18	0.09	0.01	0.01
