# Supplementary material for: Genome-wide identification of autosomal genes with allelic imbalance of chromatin state
Source: PLoS One. 2017 Aug 10;12(8):e0182568. doi: 10.1371/journal.pone.0182568 (PMC5552117; doi:10.1371/journal.pone.0182568)
Supplement: S2 Table — In each table, gene name, chromosomal coordinates, strand, total (composite) number of mapped reads, numbers of allele-specific reads for maternal (mus) and paternal (cas) alleles, allelic skew as the logarithm of mus:cas ratio, and Benjamini-Hochberg FDR are indicated. (XLSX) [file pone.0182568.s016.xlsx]

## Sheet: K4
	chr	start	end	strand	chip.comp	chip.mus	chip.cas	log2skew	FDR
9030224M15Rik	chr10	40403087	40530890	+	137	53	21	1.34	0.00291056
A930033H14Rik	chr10	68672509	68675847	-	696	128	25	2.36	3.02105e-16
Acss3	chr10	106373219	106560725	-	112	37	1	5.21	7.02477e-09
Adamtsl5	chr10	79803585	79811158	-	537	7	23	-1.72	0.0384946
Avpr1a	chr10	121885554	121890510	+	440	18	48	-1.42	0.00321031
Bves	chr10	45055567	45089515	+	107	6	46	-2.94	2.21197e-07
Dnajc12	chr10	62845190	62871029	+	384	193	84	1.2	1.29429e-09
Hebp2	chr10	18259928	18265883	-	331	41	197	-2.26	8.24288e-24
Lace1	chr10	42032390	42198372	-	373	73	6	3.61	3.56695e-14
Lgr5	chr10	114889069	115024550	-	179	8	59	-2.88	2.62453e-09
Ltv1	chr10	12898445	12912944	-	650	33	68	-1.04	0.00653663
Mtrf1l	chr10	4522630	4534655	+	584	139	0	13.29	5.30057e-40
Nxph4	chr10	126962528	126971616	-	132	29	10	1.54	0.0268046
Pcdh15	chr10	72562089	73780010	+	93	32	4	3	3.22467e-05
Perp	chr10	18564876	18576880	+	222	80	24	1.74	6.57529e-07
Plagl1	chr10	12811588	12849515	+	531	1	138	-7.11	6.30382e-38
Plekhg1	chr10	6407945	6606164	-	317	12	33	-1.46	0.0204451
Rps15	chr10	79755197	79756860	+	894	26	3	3.12	0.000221145
Sgpl1	chr10	60574927	60610452	-	585	129	51	1.34	1.22234e-07
Tdg	chr10	82092572	82113070	+	798	177	39	2.18	1.85904e-20
Tet1	chr10	62301844	62328053	-	237	23	57	-1.31	0.00216039
Timp3	chr10	85765598	85806727	+	240	61	30	1.02	0.0136275
Uqcr11	chr10	79865741	79869576	-	1263	31	0	13.29	2.19194e-08
Vnn1	chr10	23614493	23625150	+	29	0	17	-13.29	0.000221145
1700016K19Rik	chr11	75813413	75817072	+	118	14	36	-1.36	0.0213735
4921536K21Rik	chr11	3786090	3795102	-	266	14	53	-1.92	2.97181e-05
Abca9	chr11	110017830	110029370	-	167	73	27	1.44	7.42449e-05
Actg1	chr11	120207003	120209857	-	467	12	56	-2.22	1.22013e-06
Bcl11a	chr11	23978116	24074124	+	112	9	29	-1.69	0.0146147
Ccl7	chr11	81859213	81861028	+	76	4	24	-2.59	0.00213103
Cisd3	chr11	97547139	97549936	+	214	19	45	-1.24	0.0138813
Cyb5d1	chr11	69205426	69209134	-	979	16	82	-2.36	2.04047e-10
Dusp18	chr11	3795242	3799357	+	266	14	53	-1.92	2.97181e-05
Eif5a	chr11	69730221	69735461	-	457	107	0	13.29	1.21697e-30
Fam20a	chr11	109534239	109583571	-	343	37	11	1.75	0.00258048
Galr2	chr11	116142252	116145253	+	67	2	23	-3.52	0.000275613
Gga3	chr11	115447100	115465199	-	1330	346	92	1.91	1.20173e-33
Ghdc	chr11	100627345	100632272	-	171	76	6	3.66	6.01303e-15
Gm53	chr11	96112418	96125799	+	104	22	0	13.29	8.59945e-06
Hnf1b	chr11	83664375	83719420	+	114	0	23	-13.29	4.4251e-06
Hoxb5	chr11	96163908	96167435	+	138	23	2	3.52	0.000275613
Hoxb6	chr11	96153789	96162882	+	461	33	2	4.04	7.45755e-07
Hoxb9	chr11	96132770	96137910	+	202	20	1	4.32	0.000295315
Irgm1	chr11	48678746	48684877	-	719	178	75	1.25	2.04658e-09
Lgals9	chr11	78776475	78798449	-	118	66	4	4.04	5.81066e-14
Mnt	chr11	74650969	74657278	+	175	25	6	2.06	0.00859489
Mrps7	chr11	115465238	115469351	+	1341	348	92	1.92	4.92888e-34
Nat9	chr11	115044145	115049159	-	789	191	37	2.37	2.29938e-24
Nr1d1	chr11	98629245	98636648	-	1186	99	1	6.63	1.27062e-26
Polg2	chr11	106629566	106640852	-	515	62	3	4.37	8.6602e-14
Rab40b	chr11	121217434	121249566	-	149	8	31	-1.95	0.00327978
Rgs9	chr11	109086668	109159444	-	106	8	29	-1.86	0.00754907
Sectm1b	chr11	120914771	120924884	-	35	3	26	-3.12	0.000221145
Slc16a6	chr11	109314039	109334609	-	164	12	33	-1.46	0.0204451
Slc2a4	chr11	69756044	69761652	-	228	33	8	2.04	0.00137697
Slc9a3r1	chr11	115024654	115042496	+	869	139	0	13.29	5.30057e-40
Slfn9	chr11	82795485	82804640	-	212	6	32	-2.42	0.000338287
Sstr2	chr11	113480655	113487320	+	132	25	58	-1.21	0.00412278
Tax1bp3	chr11	72990752	72996665	+	1355	56	0	13.29	1.10022e-15
Tcn2	chr11	3817194	3832163	-	154	42	12	1.81	0.000676567
Tmem101	chr11	102013859	102017719	-	704	120	46	1.38	1.80721e-07
Tmem104	chr11	115048824	115058718	+	878	191	37	2.37	2.29938e-24
Trim25	chr11	88860746	88881608	+	217	1	75	-6.23	1.05965e-19
Trim7	chr11	48639641	48664690	+	45	27	1	4.76	4.07995e-06
Ttc25	chr11	100407007	100433883	+	213	28	8	1.81	0.010989
Txndc17	chr11	72021048	72023518	+	790	0	30	-13.29	4.30598e-08
Ugp2	chr11	21221675	21271205	-	407	56	28	1	0.0240794
Zfp286	chr11	62566878	62602483	-	360	107	41	1.38	1.10813e-06
Zfp354b	chr11	50735324	50745136	-	378	133	52	1.36	5.19724e-08
Zfp692	chr11	58120570	58128116	+	424	77	37	1.06	0.00262757
Zfp879	chr11	50645532	50655055	-	91	9	50	-2.47	1.05339e-06
1810035L17Rik	chr12	88784845	88793157	+	879	176	86	1.03	5.88003e-07
2700073G19Rik	chr12	88783632	88784968	-	676	166	70	1.25	8.87822e-09
2810032G03Rik	chr12	5382675	5423112	+	156	5	30	-2.59	0.000313411
4930408O17Rik	chr12	106103539	106109735	+	452	64	8	3	1.61463e-10
A830093I24Rik	chr12	4753021	4776074	-	209	64	30	1.09	0.00604063
Adi1	chr12	29360095	29367041	+	414	111	50	1.15	2.89958e-05
Alkbh1	chr12	88768472	88784790	-	907	174	86	1.02	1.03386e-06
Bdkrb2	chr12	106801381	106831282	+	167	24	56	-1.22	0.00483471
Clmn	chr12	106014116	106103287	-	502	85	13	2.71	1.27222e-12
Crip1	chr12	114390222	114392089	+	197	13	61	-2.23	2.94701e-07
Dlk1	chr12	110691664	110698911	+	227	2	27	-3.76	2.75334e-05
Gsc	chr12	105709418	105711538	-	145	6	27	-2.17	0.00358557
Pfn4	chr12	4776100	4785073	+	209	64	30	1.09	0.00604063
Sav1	chr12	71065998	71087990	-	506	130	51	1.35	8.62632e-08
Serpina3i	chr12	105501331	105507583	+	103	21	60	-1.52	0.000243003
Sstr1	chr12	59312790	59315432	+	232	21	4	2.39	0.00886377
Trib2	chr12	15822689	15823684	-	489	0	31	-13.29	2.19194e-08
Twistnb	chr12	34114488	34124246	+	782	46	14	1.72	0.000558478
A530054K11Rik	chr13	67720962	67738691	-	549	66	145	-1.14	1.10946e-06
Adamts16	chr13	70973704	70980687	-	59	6	26	-2.12	0.00555798
Ccdc125	chr13	101439435	101467195	+	343	130	38	1.77	1.67117e-11
Edaradd	chr13	12569174	12612716	-	214	79	32	1.3	0.000142798
Emb	chr13	118009431	118062906	+	491	126	52	1.28	5.90682e-07
Fam151b	chr13	93219576	93253987	-	57	32	0	13.29	1.11934e-08
Fst	chr13	115242469	115248939	-	457	58	20	1.54	0.000276561
Gm10065	chr13	21570965	21571311	-	56	15	38	-1.34	0.0184783
Gm17509	chr13	118007507	118009883	-	299	59	29	1.03	0.0159054
Hist1h2ah	chr13	22126981	22127513	-	21	19	0	13.29	6.06607e-05
Hist1h2ak	chr13	21845263	21845777	-	25	21	3	2.81	0.00311522
Hist1h2bc	chr13	23776067	23784358	+	196	60	0	13.29	7.68879e-17
Hist1h3a	chr13	23853721	23854256	-	45	33	1	5.04	9.09295e-08
Hist1h4a	chr13	23852560	23853100	-	52	3	18	-2.59	0.0134165
Hist1h4c	chr13	23789928	23790324	-	33	5	21	-2.07	0.0206531
Irx1	chr13	72095368	72101172	-	105	47	19	1.31	0.00756091
Jmy	chr13	94233602	94269645	-	391	45	20	1.17	0.0215987
Msx2	chr13	53562249	53568444	-	82	29	8	1.86	0.00754907
Nkapl	chr13	21558915	21560371	-	170	79	38	1.06	0.00222806
Pgbd1	chr13	21513143	21532771	-	49	34	1	5.09	4.8213e-08
Rsl1	chr13	67274142	67284063	+	294	155	68	1.19	1.2123e-07
Tert	chr13	73764458	73786484	+	238	57	1	5.83	1.51076e-14
Tubb2a	chr13	34166169	34169878	-	260	35	8	2.13	0.000555392
Zfp429	chr13	67490262	67500704	-	168	39	91	-1.22	9.20314e-05
Zfp808	chr13	62231275	62274780	+	100	14	1	3.81	0.00924812
Zfp874a	chr13	67527194	67552561	-	288	2	88	-5.46	4.01597e-22
Zfp935	chr13	62555682	62568070	-	227	36	15	1.26	0.0346292
1810063B07Rik	chr14	20894867	20902395	-	271	20	54	-1.43	0.00118852
9330188P03Rik	chr14	105988843	105993125	+	78	20	1	4.32	0.000295315
Chchd1	chr14	21522248	21523640	+	488	29	65	-1.16	0.0029747
D14Ertd668e	chr14	59966243	59984308	-	52	1	22	-4.46	8.96961e-05
Fam158a	chr14	56200358	56204140	-	239	46	21	1.13	0.0246758
Loxl2	chr14	70008977	70093054	+	232	89	7	3.67	1.51362e-17
Mtrf1	chr14	79797578	79823458	+	195	80	8	3.32	1.66946e-14
N6amt2	chr14	58168434	58190407	-	432	182	80	1.19	6.51941e-09
Nr1d2	chr14	19047049	19071546	-	466	133	19	2.81	1.62367e-20
Osgep	chr14	51526152	51544510	-	1045	46	12	1.94	0.000126045
Pnp	chr14	51563976	51573088	+	191	109	38	1.52	8.71532e-08
Rabggta	chr14	56334709	56341036	-	305	42	18	1.22	0.0218409
Ripk3	chr14	56403832	56407695	-	260	33	7	2.24	0.000558911
Slc22a17	chr14	55525563	55531970	-	119	1	16	-4	0.00310112
Cthrc1	chr15	38908477	38918666	+	300	41	14	1.55	0.0038975
Fam109b	chr15	82171287	82176174	+	93	2	14	-2.81	0.0319008
Fyb	chr15	6529870	6613322	+	36	26	2	3.7	4.92805e-05
Gsdmd	chr15	75692768	75697835	+	68	22	6	1.87	0.0290027
Ly6e	chr15	74785480	74790336	+	352	77	33	1.22	0.000448142
Mcat	chr15	83377226	83386142	-	301	45	94	-1.06	0.000526452
Ndufa6	chr15	82180568	82184722	-	1018	29	5	2.54	0.000517427
Nell2	chr15	95050363	95358684	-	87	30	5	2.59	0.000313411
Pgcp	chr15	33012883	33524308	+	102	34	0	13.29	2.95729e-09
Tomm22	chr15	79501290	79503293	+	447	27	54	-1	0.0282527
Tuba1c	chr15	98860321	98868537	+	855	118	21	2.49	5.64825e-16
Cbr1	chr16	93608081	93610751	+	266	181	1	7.5	2.6114e-50
Cbr3	chr16	93683459	93691236	+	436	28	109	-1.96	5.02123e-11
Cd200	chr16	45382247	45409167	-	153	19	0	13.29	6.06607e-05
Chodl	chr16	78931192	78951979	+	196	86	30	1.52	3.64318e-06
Cyyr1	chr16	85421777	85550663	-	145	5	90	-4.17	1.58525e-19
Dgkg	chr16	22469294	22657295	-	303	34	6	2.5	0.000127721
Fam18a	chr16	10423336	10447238	-	313	147	2	6.2	5.65509e-39
Htr1f	chr16	64924554	65105611	-	36	0	17	-13.29	0.000221145
Ifngr2	chr16	91547391	91560895	+	521	5	32	-2.68	0.000114992
Lrrc15	chr16	30272663	30283341	-	97	17	42	-1.31	0.0138368
Mpv17l	chr16	13940722	13948817	+	50	0	15	-13.29	0.000775185
ORF63	chr16	87553574	87595582	+	151	13	44	-1.76	0.000618401
Pdia5	chr16	35397398	35490960	-	1062	281	107	1.39	1.83304e-17
Pigz	chr16	31933936	31946133	+	281	22	47	-1.1	0.0278871
Sema5b	chr16	35541230	35648227	+	175	12	45	-1.91	0.000193726
Slc7a4	chr16	17572624	17577092	-	139	9	40	-2.15	0.000140694
Tmem45a	chr16	56805273	56886280	-	342	39	79	-1.02	0.00327301
1700010I14Rik	chr17	9181197	9201185	+	126	7	45	-2.68	1.363e-06
Abcg1	chr17	31194718	31235705	+	45	5	21	-2.07	0.0206531
Acat3	chr17	13116698	13133269	-	66	22	6	1.87	0.0290027
Agpat1	chr17	34742805	34750395	+	664	28	57	-1.03	0.0184783
Cyp4f16	chr17	32673502	32688744	+	280	163	27	2.59	4.35522e-23
Def6	chr17	28344722	28365554	+	173	9	30	-1.74	0.0100144
Eci1	chr17	24563627	24576262	+	488	46	93	-1.02	0.00103356
Eme2	chr17	25029096	25032033	-	864	112	3	5.22	1.05619e-27
Fahd1	chr17	24985840	24987248	-	1046	256	4	6	2.42206e-67
Fam82a1	chr17	80014239	80081493	+	169	7	61	-3.12	2.04047e-10
Ggnbp1	chr17	27154968	27173324	+	85	10	54	-2.43	4.19747e-07
Gm5146	chr17	23688039	23690456	-	173	54	22	1.3	0.00346846
H2-Ab1	chr17	34400153	34406364	+	20	14	2	2.81	0.0319008
H2-DMb1	chr17	34290016	34297169	+	37	27	8	1.76	0.0162757
H2-Ke2	chr17	34075765	34077289	-	619	57	0	13.29	5.63526e-16
Kifc1	chr17	34012610	34027607	-	263	10	56	-2.49	1.51308e-07
Kifc5b	chr17	27054035	27069525	+	345	28	90	-1.68	1.91842e-07
Mrps34	chr17	25032067	25034448	+	1116	174	1	7.44	2.34946e-48
Nme3	chr17	25033444	25034468	+	251	21	0	13.29	1.6622e-05
Nubp2	chr17	25019555	25023296	-	1218	249	43	2.53	2.3627e-34
Plin3	chr17	56418384	56429935	-	407	175	1	7.45	1.23003e-48
Rab11b	chr17	33882894	33897476	-	365	25	8	1.64	0.0343461
Riok2	chr17	17511535	17524719	+	914	73	30	1.28	0.000375514
Spsb3	chr17	25023587	25029095	+	1330	283	43	2.72	3.82306e-42
Ube2i	chr17	25398860	25411256	-	278	89	33	1.43	7.44489e-06
Wdr46	chr17	34077604	34086641	+	1131	57	0	13.29	5.63526e-16
Zfp119a	chr17	56004468	56018128	-	269	57	20	1.51	0.000403166
Zfp13	chr17	23712818	23736455	-	289	142	15	3.24	3.04737e-25
Zfp677	chr17	21520711	21536230	+	299	24	8	1.59	0.0493025
Zfp758	chr17	22498419	22514249	+	240	11	39	-1.83	0.00112056
Zfp871	chr17	32912121	32925196	-	1064	162	328	-1.02	1.66538e-12
Zfp944	chr17	22474955	22498368	-	240	11	38	-1.79	0.00171785
Zfp959	chr17	56031606	56038008	+	194	17	1	4.09	0.00174147
Zfp960	chr17	17201076	17226593	+	397	28	0	13.29	1.62512e-07
0610010O12Rik	chr18	36508350	36562635	+	240	63	26	1.28	0.00135439
Apbb3	chr18	36830813	36839021	-	1360	280	84	1.74	6.43587e-24
Arsi	chr18	61071433	61078216	+	92	49	1	5.62	2.84142e-12
Mbp	chr18	82644553	82755030	+	222	65	31	1.07	0.00681643
Mocos	chr18	24812191	24860058	+	390	91	38	1.26	5.60547e-05
Pcdha4	chr18	37089938	37344911	+	46	1	33	-5.04	9.09295e-08
Pkd2l2	chr18	34569076	34602446	+	163	53	23	1.2	0.00763255
Prdm6	chr18	53624199	53735512	+	114	19	47	-1.31	0.00756091
Proc	chr18	32282782	32299225	-	61	3	31	-3.37	1.36322e-05
Sema6a	chr18	47463327	47527923	-	603	33	74	-1.17	0.00113703
Slc27a6	chr18	58715910	58772428	+	144	13	54	-2.05	8.11139e-06
Slc35a4	chr18	36839232	36843508	+	1295	272	81	1.75	1.91742e-23
Gstp1	chr19	4035410	4037922	-	199	79	32	1.3	0.000142798
Hoga1	chr19	42120321	42145444	+	98	9	56	-2.64	4.73265e-08
Ifit2	chr19	34625183	34647683	+	242	129	15	3.1	5.20341e-22
Insl6	chr19	29395836	29399847	-	126	11	58	-2.4	1.64479e-07
Ndufb8	chr19	44623061	44629917	-	890	111	246	-1.15	2.09853e-11
Ppp1ca	chr19	4192157	4195420	+	632	140	40	1.81	1.06535e-12
Rcor2	chr19	7341893	7349715	+	89	4	19	-2.25	0.0213735
Slc1a1	chr19	28909624	28980483	+	114	31	6	2.37	0.000549191
Slc25a28	chr19	43738311	43749372	-	1225	107	2	5.74	1.58509e-27
Snx32	chr19	5495277	5510490	-	432	0	86	-13.29	1.81715e-24
1700101E01Rik	chr2	28810892	28910585	-	263	65	12	2.44	1.41383e-08
2310001K24Rik	chr2	163298326	163298648	+	60	5	43	-3.1	2.91204e-07
2810030E01Rik	chr2	17962302	17966200	-	87	24	8	1.59	0.0493025
5730494N06Rik	chr2	132065227	132073544	-	578	144	24	2.59	2.49863e-20
AA467197	chr2	122462721	122466466	+	23	0	19	-13.29	6.06607e-05
Apbb1ip	chr2	22629613	22731174	+	128	26	8	1.7	0.0237227
Cat	chr2	103294005	103325318	-	893	64	10	2.68	2.31263e-09
Cdk9	chr2	32562957	32568305	-	614	0	18	-13.29	0.000117431
Celf2	chr2	6585048	7002254	-	121	24	0	13.29	2.29468e-06
Ctsz	chr2	174252993	174264541	-	122	41	1	5.36	5.28882e-10
Dido1	chr2	180419728	180436698	-	1588	90	206	-1.2	3.49937e-10
Dok5	chr2	170557306	170705270	+	337	64	1	6	1.54966e-16
Dpp7	chr2	25207795	25211866	-	883	305	49	2.64	6.00239e-44
Fsip1	chr2	118030623	118082703	-	99	28	0	13.29	1.62512e-07
Gm13334	chr2	18615678	18620665	+	119	35	6	2.54	7.66564e-05
Gnas	chr2	174109820	174172246	+	100	16	1	4	0.00310112
Hspa12b	chr2	130953229	130970964	+	178	81	10	3.02	1.96927e-13
Kcna4	chr2	107131551	107134630	+	273	4	20	-2.32	0.013792
Lrp2	chr2	69364422	69424087	-	421	109	44	1.31	2.89829e-06
Mcts2	chr2	152512883	152513677	+	265	18	70	-1.96	4.35438e-07
Mettl15	chr2	108932453	109118448	-	71	6	28	-2.22	0.00228582
Nusap1	chr2	119444033	119475897	+	931	37	12	1.62	0.0050015
Oip5	chr2	119435247	119444206	-	960	37	12	1.62	0.0050015
Pamr1	chr2	102390168	102483199	+	243	21	106	-2.34	2.46374e-13
Pax8	chr2	24276070	24331120	-	578	0	125	-13.29	6.20027e-36
Pcna	chr2	132074897	132079051	-	825	144	27	2.42	8.21322e-19
Pde1a	chr2	79676711	79969616	-	395	34	82	-1.27	0.000146159
Ppdpf	chr2	180921951	180923477	+	465	83	168	-1.02	1.69133e-06
Psd4	chr2	24223099	24249779	+	82	7	30	-2.1	0.00224526
Pter	chr2	12845667	12923239	+	299	59	23	1.36	0.00108817
Ptges	chr2	30747815	30785384	-	49	28	4	2.81	0.000275133
Rasgrp1	chr2	117108277	117168446	-	121	34	4	3.09	1.07722e-05
Rpp38	chr2	3246220	3249916	-	704	89	44	1.02	0.00146087
Sdc4	chr2	164249746	164268687	-	1067	42	0	13.29	1.36516e-11
Serf2	chr2	121275147	121284050	+	577	22	65	-1.56	6.8994e-05
Slpi	chr2	164181330	164214832	-	71	37	6	2.62	2.77598e-05
Snph	chr2	151422890	151458208	-	130	2	40	-4.32	1.00171e-08
Srp14	chr2	118301585	118305448	-	368	18	51	-1.5	0.00109277
Tank	chr2	61416641	61492229	+	92	14	44	-1.65	0.00123492
Tfpi	chr2	84273011	84315438	-	141	3	18	-2.59	0.0134165
Tgm2	chr2	157953080	157972130	-	102	11	36	-1.71	0.00380875
Tmem141	chr2	25475586	25477526	-	292	44	167	-1.92	1.97225e-16
Ttbk2	chr2	120575969	120676101	-	880	88	25	1.82	4.74257e-08
Ttpal	chr2	163428057	163442237	+	523	209	58	1.85	1.71319e-19
Zfp442	chr2	150232876	150277223	-	75	31	0	13.29	2.19194e-08
Zfp937	chr2	150043808	150066462	+	84	25	6	2.06	0.00859489
1810037I17Rik	chr3	122627279	122629112	+	446	55	115	-1.06	7.66564e-05
2010016I18Rik	chr3	106284930	106286356	-	170	20	46	-1.2	0.0161362
3110057O12Rik	chr3	40650891	40740230	+	376	87	204	-1.23	1.5326e-10
4930455H04Rik	chr3	116671184	116687325	+	113	41	8	2.36	3.25141e-05
4930583H14Rik	chr3	51192336	51200471	-	134	7	58	-3.05	1.1338e-09
B930007M17Rik	chr3	138868856	139373264	+	153	32	3	3.42	7.65198e-06
Bdh2	chr3	134944184	134967391	+	161	24	83	-1.79	1.85217e-07
Bola1	chr3	96000785	96023633	-	411	41	6	2.77	3.36624e-06
Cd1d1	chr3	86799755	86803364	-	258	150	41	1.87	3.0199e-14
Chmp4c	chr3	10366906	10391006	+	87	0	26	-13.29	6.11525e-07
Cyp7b1	chr3	17971949	18143339	-	513	19	50	-1.4	0.00278173
Ddah1	chr3	145423711	145556231	+	112	32	13	1.3	0.047034
Gbp5	chr3	142159863	142174068	+	99	11	54	-2.3	1.18757e-06
Hist2h2ab	chr3	96023787	96024232	+	100	19	0	13.29	6.06607e-05
Hist2h2ac	chr3	96024283	96024804	-	69	23	7	1.72	0.0384946
Hist2h2bb	chr3	96073643	96082925	+	605	192	0	13.29	2.03939e-55
Hist2h2be	chr3	96025043	96027662	+	172	47	3	3.97	9.88263e-10
Hist2h3b	chr3	96072576	96073065	+	32	32	0	13.29	1.11934e-08
Hist2h4	chr3	96065626	96067235	-	524	120	0	13.29	1.80674e-34
Kcnab1	chr3	64913305	65169711	+	119	5	31	-2.63	0.000191792
Mcoln2	chr3	145812796	145858478	+	59	4	24	-2.59	0.00213103
Mfsd8	chr3	40630854	40650617	-	385	88	209	-1.25	4.74914e-11
Mgst2	chr3	51465100	51486598	+	113	4	33	-3.04	1.87388e-05
Npy2r	chr3	82343870	82351883	-	166	96	23	2.06	2.3502e-10
Palmd	chr3	116621173	116671906	-	99	36	6	2.59	4.63908e-05
Postn	chr3	54165064	54194375	+	125	66	6	3.46	2.30297e-12
Prss12	chr3	123149830	123209521	+	338	49	101	-1.04	0.000364299
Rarres1	chr3	67282893	67319446	-	92	3	61	-4.35	1.5949e-13
Rbm8a	chr3	96433850	96437703	+	815	33	3	3.46	4.278e-06
Slc27a3	chr3	90189160	90193861	-	166	30	1	4.91	6.11525e-07
2810432D09Rik	chr4	41659064	41660567	-	564	0	19	-13.29	6.06607e-05
9430015G10Rik	chr4	155484090	155501375	+	554	148	71	1.06	4.03244e-06
Adc	chr4	128607476	128639665	-	425	13	34	-1.39	0.0247886
AI464131	chr4	41446526	41449702	-	418	0	19	-13.29	6.06607e-05
Anp32b	chr4	46463773	46485530	+	80	22	5	2.14	0.0135525
Atp8b5	chr4	43280030	43357455	+	125	42	15	1.49	0.00491396
Camta1	chr4	150844284	151235760	-	243	51	5	3.35	2.97366e-09
Epb4.1	chr4	131509883	131604994	-	310	40	90	-1.17	0.000201523
Fam132a	chr4	155336426	155340739	+	158	1	43	-5.43	1.44736e-10
Fam46b	chr4	133036046	133043854	+	121	2	62	-4.95	8.46075e-15
Fbxo2	chr4	147534729	147540534	+	357	71	32	1.15	0.00182962
Gm10300	chr4	131630611	131632908	+	471	53	0	13.29	8.34861e-15
Gpbp1l1	chr4	116230683	116265642	+	966	6	36	-2.59	4.63908e-05
Gpx7	chr4	108072994	108079567	-	209	22	0	13.29	8.59945e-06
Lyn	chr4	3605276	3666324	+	471	71	34	1.06	0.00425898
Mfap2	chr4	140566332	140571730	+	223	63	2	4.98	4.46331e-15
Park7	chr4	150271241	150288547	-	952	163	10	4.03	1.10365e-34
Pdpn	chr4	142857333	142889468	-	339	31	133	-2.1	1.10566e-14
Penk	chr4	4060677	4065625	-	154	12	45	-1.91	0.000193726
Prdm2	chr4	142751982	142802613	-	365	9	65	-2.85	3.66662e-10
Rbbp4	chr4	128986752	129012593	-	1099	171	63	1.44	3.05124e-11
Rbm12b	chr4	12067413	12073848	+	50	21	3	2.81	0.00311522
Rcc1	chr4	131887837	131907552	-	221	87	33	1.4	1.53816e-05
Shb	chr4	45436149	45543203	-	372	38	0	13.29	2.02355e-10
Slc25a33	chr4	149118144	149148387	-	254	29	7	2.05	0.00346846
Srsf10	chr4	135411661	135424298	+	384	122	21	2.54	7.37266e-17
Srsf4	chr4	131429531	131457622	+	797	89	33	1.43	7.44489e-06
Tal2	chr4	53792576	53801585	+	211	72	16	2.17	2.78594e-08
Tnfrsf14	chr4	154296369	154302662	-	25	15	2	2.91	0.0196884
Usp1	chr4	98590654	98594962	+	517	61	27	1.18	0.00408451
Zbtb48	chr4	151393884	151401781	-	985	197	67	1.56	1.82842e-14
Zbtb8os	chr4	129012938	129031792	+	968	128	45	1.51	5.13771e-09
0910001L09Rik	chr5	138696835	138700624	+	1027	29	0	13.29	8.42392e-08
1700023E05Rik	chr5	77445047	77490555	+	109	5	49	-3.29	9.53681e-09
2610524H06Rik	chr5	115271943	115273478	-	96	41	0	13.29	2.66011e-11
5031425E22Rik	chr5	22937627	22939738	-	973	160	32	2.32	5.99654e-20
Abcb4	chr5	8893716	8899742	+	159	25	52	-1.06	0.0227476
Acacb	chr5	114625914	114640348	+	497	194	85	1.19	1.525e-09
Actr3b	chr5	25265814	25356161	+	237	89	40	1.15	0.000272749
Arhgap24	chr5	102910571	103326849	+	360	62	27	1.2	0.003016
BC057022	chr5	115018024	115063230	+	109	19	4	2.25	0.0213735
Coq2	chr5	101083741	101103304	-	497	43	141	-1.71	6.90546e-12
Cxcl1	chr5	91320266	91322142	+	279	71	2	5.15	2.62646e-17
Cxcl5	chr5	91188324	91190652	+	288	9	123	-3.77	7.22696e-25
Dnajb6	chr5	30062227	30113019	+	1055	67	0	13.29	6.76824e-19
Dnajc30	chr5	135540075	135541236	+	608	16	46	-1.52	0.00209261
Dpysl5	chr5	31014273	31050388	+	202	47	101	-1.1	0.00016081
Gm15446	chr5	110352418	110372956	+	273	66	17	1.96	1.11078e-06
Gm16401	chr5	44491680	44493753	+	400	7	87	-3.64	5.05887e-17
Gm20499	chr5	115259044	115273470	-	112	43	5	3.1	2.91204e-07
Gm8773	chr5	5573951	5576204	+	239	45	18	1.32	0.00875972
Gpc2	chr5	138714882	138721234	-	342	59	26	1.18	0.00480597
Hspb1	chr5	136363788	136365434	+	165	55	20	1.46	0.000822232
Kcnip4	chr5	48780740	49916144	-	141	8	68	-3.09	1.67709e-11
Mpv17	chr5	31443032	31456625	-	368	120	8	3.91	6.55403e-25
Nkx3-2	chr5	42152403	42155460	-	391	8	64	-3	1.61463e-10
Nsg1	chr5	38528431	38550707	-	763	9	31	-1.78	0.00685028
Ost4	chr5	31208257	31210162	-	1002	101	5	4.34	1.6559e-22
Prkg2	chr5	99361026	99466371	-	298	22	47	-1.1	0.0278871
Rhof	chr5	123561175	123582439	-	52	22	3	2.87	0.00187206
Stag3	chr5	138721467	138731980	+	330	56	26	1.11	0.0112286
Tesc	chr5	118477751	118511888	+	45	16	3	2.42	0.0335316
Wbscr22	chr5	135528828	135540830	-	703	24	51	-1.09	0.0203195
Zkscan5	chr5	145965991	145979432	+	694	30	84	-1.49	7.76302e-06
Atp6v0e2	chr6	48487567	48491798	+	30	1	18	-4.17	0.000955014
Ccdc48	chr6	87680862	87705907	+	164	23	69	-1.59	2.82101e-05
Dfna5	chr6	50139367	50211755	-	325	50	167	-1.74	2.30261e-14
Eps8	chr6	137448159	137596805	-	412	1	55	-5.78	5.6117e-14
Fbln2	chr6	91162824	91183299	+	400	98	0	13.29	5.65684e-28
Foxp2	chr6	14851387	15361939	+	386	63	23	1.45	0.000268927
Gng11	chr6	3953942	3958446	+	246	112	7	4	1.21624e-23
Gpr37	chr6	25616893	25640730	-	72	36	7	2.36	0.000136636
H2afj	chr6	136756768	136758596	+	708	313	90	1.8	5.31904e-28
Hist4h4	chr6	136752588	136752901	-	539	50	7	2.84	9.44736e-08
Iqsec1	chr6	90640525	90714136	-	190	27	70	-1.37	0.000216174
Leprel2	chr6	124791106	124807771	-	338	87	34	1.36	2.67383e-05
Mgst1	chr6	138088836	138105277	+	60	15	0	13.29	0.000775185
Pcbp1	chr6	86474492	86476166	-	1380	82	198	-1.27	8.79486e-11
Pcgf1	chr6	83028339	83030850	+	578	6	47	-2.97	1.28082e-07
Pon2	chr6	5214146	5248456	-	302	104	37	1.49	3.10869e-07
Pon3	chr6	5170851	5206287	-	93	4	18	-2.17	0.0329404
Prr15	chr6	54277005	54280195	+	116	11	35	-1.67	0.00556142
Setmar	chr6	108015038	108027117	+	244	40	17	1.23	0.02545
Sgce	chr6	4624349	4697205	-	409	0	19	-13.29	6.06607e-05
Snca	chr6	60681566	60779850	-	226	15	48	-1.68	0.000506998
Strap	chr6	137683598	137700454	+	965	83	17	2.29	3.56964e-10
Tacstd2	chr6	67484052	67485817	-	188	43	13	1.73	0.000923025
Tmem40	chr6	115679158	115712485	-	36	1	23	-4.52	4.85623e-05
Wbp11	chr6	136762174	136776755	-	843	189	80	1.24	6.54156e-10
Zfp239	chr6	117813094	117822785	+	322	87	175	-1.01	1.14969e-06
1700069B07Rik	chr7	128850702	128851526	+	81	1	16	-4	0.00310112
1810014F10Rik	chr7	147282668	147288303	-	102	39	16	1.29	0.0218409
3110040N11Rik	chr7	88927067	88934365	-	408	166	3	5.79	4.58171e-43
9830147E19Rik	chr7	49867873	49897918	-	74	10	30	-1.59	0.0186934
Apoe	chr7	20281457	20284516	-	73	30	4	2.91	9.62326e-05
Aspdh	chr7	51720760	51723128	+	140	6	25	-2.06	0.00859489
Cd3eap	chr7	19942197	19944831	-	375	22	52	-1.24	0.00654899
Clec11a	chr7	51559139	51562330	-	72	23	0	13.29	4.4251e-06
D930014E17Rik	chr7	116847203	116855704	+	502	95	39	1.28	2.4676e-05
Dbp	chr7	52960457	52965526	+	599	198	3	6.04	4.66524e-52
Dedd2	chr7	25987858	26004879	-	1067	223	75	1.57	1.42474e-16
Dgat2	chr7	106302172	106331224	-	273	18	0	13.29	0.000117431
Eed	chr7	97103165	97129494	-	778	142	316	-1.15	1.0249e-14
Gsk3a	chr7	26013276	26022871	-	599	152	70	1.12	7.80423e-07
Htatip2	chr7	57014475	57029370	+	204	81	39	1.05	0.00188129
Irf2bp1	chr7	19589413	19592111	+	465	20	53	-1.41	0.00171785
Irf7	chr7	148448604	148452321	-	205	80	8	3.32	1.66946e-14
Isoc2b	chr7	4796560	4817796	-	448	77	161	-1.06	1.09282e-06
Josd2	chr7	51723349	51727023	+	689	11	34	-1.63	0.00811406
Kcne3	chr7	107327206	107333375	+	40	16	2	3	0.0119642
Klk8	chr7	51052946	51059193	+	100	20	5	2	0.0312813
Lin37	chr7	31340463	31344858	-	591	70	20	1.81	2.20852e-06
Mgmt	chr7	144086293	144319871	+	124	3	58	-4.27	1.05981e-12
Osbpl5	chr7	150894955	150942891	-	125	22	5	2.14	0.0135525
P2ry2	chr7	108145085	108160506	-	277	89	42	1.08	0.000641917
Plekhf1	chr7	39005672	39013014	-	738	183	42	2.12	1.92837e-20
Plekhg2	chr7	29153428	29156747	-	1103	97	38	1.35	7.32997e-06
Ppfia3	chr7	52594496	52596142	-	469	72	31	1.22	0.000834895
Ppp5c	chr7	17589988	17613266	-	749	55	0	13.29	2.17576e-15
Prrt2	chr7	134160284	134164604	-	122	1	17	-4.09	0.00174147
Ptdss2	chr7	148308280	148340356	+	33	25	1	4.64	1.42956e-05
Rccd1	chr7	87461481	87469331	-	576	22	61	-1.47	0.000306047
Sertad3	chr7	28258786	28262379	+	959	197	81	1.28	7.3114e-11
Sigirr	chr7	148277073	148286446	-	42	1	14	-3.81	0.00924812
Tmem126b	chr7	97616703	97624512	-	876	56	163	-1.54	7.91668e-12
Tomm40	chr7	20286661	20300788	-	599	199	20	3.32	4.01464e-36
Trim6	chr7	111367306	111376248	+	248	16	75	-2.23	6.57437e-09
Ucp2	chr7	107641894	107647428	+	330	114	24	2.25	1.09319e-13
Zfp109	chr7	25013066	25022129	-	435	214	40	2.42	5.65684e-28
Zfp114	chr7	24961170	24967899	+	64	3	32	-3.42	7.65198e-06
Zfp296	chr7	20162635	20166006	+	200	45	18	1.32	0.00875972
Zfp30	chr7	30569807	30579560	+	629	169	72	1.23	8.9749e-09
Zfp583	chr7	6267261	6282888	-	333	30	140	-2.22	1.50473e-16
Zfp819	chr7	50862594	50873656	+	110	8	38	-2.25	0.000140694
Zfp941	chr7	147993347	148008078	-	114	0	35	-13.29	1.5307e-09
2810422J05Rik	chr8	73032348	73051856	-	938	89	28	1.67	2.91204e-07
2810428I15Rik	chr8	73028193	73030652	-	699	88	36	1.29	5.50279e-05
5430437P03Rik	chr8	73920753	73928672	+	856	219	19	3.53	5.63526e-42
A230052G05Rik	chr8	73387025	73389328	+	185	29	4	2.86	0.00016352
Armc6	chr8	72744070	72758366	-	966	163	45	1.86	2.61816e-15
Arrdc2	chr8	73359053	73363620	-	479	158	28	2.5	1.96069e-21
BC056474	chr8	87604638	87606239	+	575	16	72	-2.17	2.78594e-08
Bst2	chr8	74058162	74061337	-	270	104	8	3.7	1.10441e-20
Ccdc124	chr8	73392125	73397390	-	543	80	28	1.52	1.01419e-05
Crlf1	chr8	73017056	73027981	+	660	15	35	-1.22	0.047034
Dda1	chr8	73993097	73999998	+	522	83	25	1.73	3.95562e-07
Fkbp8	chr8	73051622	73059228	+	941	87	28	1.64	6.5096e-07
Gas6	chr8	13465373	13494536	-	140	53	15	1.82	6.5471e-05
Gtpbp3	chr8	74012626	74023483	+	1536	448	58	2.95	2.99196e-72
Herpud1	chr8	96910337	96919278	+	1314	49	0	13.29	1.20425e-13
Hook2	chr8	87514493	87527264	+	430	127	43	1.56	2.06092e-09
Hpgd	chr8	58773348	58799844	+	59	23	1	4.52	4.85623e-05
Hsf4	chr8	107793700	107799746	+	218	78	18	2.12	1.0814e-08
Htra4	chr8	26135922	26149435	-	89	5	19	-1.93	0.047034
Ifi30	chr8	73286672	73291051	-	473	118	0	13.29	6.85373e-34
Il15	chr8	84855535	84927122	-	211	5	62	-3.63	4.35484e-12
Jund	chr8	73221637	73224516	+	722	94	8	3.56	4.50418e-18
Lass4	chr8	4493452	4524052	+	441	16	86	-2.43	2.66244e-11
Mrpl34	chr8	73988824	73989652	+	667	61	0	13.29	3.93751e-17
Mt1	chr8	96702988	96704226	+	703	253	119	1.09	8.90667e-11
Nat2	chr8	70018765	70026476	+	213	40	3	3.74	6.89539e-08
Nol3	chr8	107800346	107805840	+	110	1	65	-6.02	8.04576e-17
Nr2f6	chr8	73898025	73905860	-	379	35	3	3.54	1.30937e-06
Ocel1	chr8	73895196	73898282	+	234	52	23	1.18	0.0100966
Sdr42e1	chr8	120185301	120197590	-	106	17	39	-1.2	0.0343903
Slc25a42	chr8	72711614	72736205	-	620	220	66	1.74	7.8684e-19
Syce2	chr8	87396009	87412121	+	91	33	2	4.04	7.45755e-07
Use1	chr8	73890746	73893629	+	655	146	45	1.7	3.69378e-12
Xab2	chr8	3610086	3621317	-	1056	73	178	-1.29	7.18861e-10
Xkr5	chr8	18932728	18950976	-	374	7	73	-3.38	1.9437e-13
2310030G06Rik	chr9	50547795	50554627	-	225	47	11	2.1	3.35414e-05
A230050P20Rik	chr9	20673085	20678752	+	234	11	73	-2.73	6.44819e-11
Acy1	chr9	106335326	106340568	-	421	133	40	1.73	2.13247e-11
Als2cl	chr9	110782736	110787385	+	555	56	24	1.22	0.00483471
AW551984	chr9	39407242	39411989	-	185	2	43	-4.43	1.54422e-09
Bco2	chr9	50341191	50363287	-	213	18	2	3.17	0.00436165
Cdon	chr9	35231172	35278741	+	273	21	49	-1.22	0.0101672
Cish	chr9	107199040	107205116	+	740	259	53	2.29	1.06551e-31
Cmtm8	chr9	114698462	114753271	-	310	64	23	1.48	0.000189157
Cyb561d2	chr9	107441341	107444197	-	426	199	0	13.29	1.88131e-57
Dpagt1	chr9	44134927	44141684	+	1084	308	82	1.91	6.62947e-30
E030011O05Rik	chr9	96647699	96653147	-	164	16	37	-1.21	0.040024
Eif3g	chr9	20698795	20703045	-	538	44	96	-1.13	0.000193726
Endod1	chr9	14160975	14185952	-	383	30	62	-1.05	0.0103422
Fdx1l	chr9	20871963	20877959	-	702	46	94	-1.03	0.00077527
Fez1	chr9	36640268	36686510	+	250	8	32	-2	0.00215164
H2afx	chr9	44142797	44144155	+	762	195	35	2.48	3.16905e-26
Hinfp	chr9	44103755	44113755	-	748	81	21	1.95	3.9809e-08
Hmbs	chr9	44144432	44152312	-	585	196	60	1.71	2.15058e-16
Hyou1	chr9	44187628	44199607	+	1207	159	1	7.31	5.22406e-44
Manf	chr9	106740642	106794204	-	1068	98	39	1.33	8.76073e-06
Mapkapk3	chr9	107157257	107192209	-	389	131	46	1.51	3.01527e-09
Mei4	chr9	81757311	82099615	+	333	41	19	1.11	0.0445258
Mrps22	chr9	98489151	98502099	-	676	32	12	1.42	0.0286965
Nprl2	chr9	107444539	107448036	+	1077	401	47	3.09	6.68204e-68
Pdgfd	chr9	6168660	6378844	+	267	33	81	-1.3	0.000122898
Plscr2	chr9	92170439	92192574	+	252	17	82	-2.27	5.86342e-10
Rab27a	chr9	72892671	72945400	+	242	36	138	-1.94	9.73674e-14
Rgl3	chr9	21775970	21793898	-	327	94	15	2.65	1.25341e-13
Rps25	chr9	44215796	44218489	+	507	155	29	2.42	2.78445e-20
Sc5d	chr9	42062259	42072384	-	942	18	41	-1.19	0.0294656
Slc37a4	chr9	44205181	44211046	+	738	246	102	1.27	2.41745e-13
Thy1	chr9	43851466	43856663	+	34	23	1	4.52	4.85623e-05
Tmem115	chr9	107436275	107440988	+	889	73	2	5.19	7.09018e-18
Tmie	chr9	110768214	110782618	-	541	56	24	1.22	0.00483471
Trappc4	chr9	44211843	44215632	-	1018	208	102	1.03	4.01621e-08
Tspan3	chr9	55983691	56008878	-	428	12	34	-1.5	0.0144846
Tusc2	chr9	107465585	107468440	+	317	43	20	1.1	0.0381476

## Sheet: K27
	chr	start	end	strand	chip.comp	chip.mus	chip.cas	log2skew	FDR
Avpr1a	chr10	121885554	121890510	+	105	40	10	2	0.00268927
Bves	chr10	45055567	45089515	+	65	30	9	1.74	0.0321995
Il20ra	chr10	19432392	19479860	+	93	36	0	13.29	1.50622e-08
Pde7b	chr10	20120223	20444503	-	42	16	1	4	0.0127089
Ppm1h	chr10	122115833	122359031	+	132	13	41	-1.66	0.0107833
Spock2	chr10	59569215	59594234	+	103	2	20	-3.32	0.0078934
E130012A19Rik	chr11	97488706	97491031	-	98	29	3	3.27	0.000441685
Gm53	chr11	96112418	96125799	+	114	4	32	-3	0.000386209
Lhx1	chr11	84333207	84335570	-	201	52	2	4.7	2.1351e-10
Bhmt2	chr13	94425674	94444258	-	93	11	37	-1.75	0.0119146
Dmgdh	chr13	94444387	94522787	+	94	11	37	-1.75	0.0119146
Hesx1	chr14	27813547	27815516	+	65	31	9	1.78	0.0255049
Phyhip	chr14	70857282	70868640	+	115	7	27	-1.95	0.0295104
Dpys	chr15	39600030	39689014	-	130	40	16	1.32	0.0489961
Sema5b	chr16	35541230	35648227	+	169	5	55	-3.46	6.7288e-09
Lhcgr	chr17	89140888	89191317	-	25	16	1	4	0.0127089
0610010O12Rik	chr18	36508350	36562635	+	52	2	17	-3.09	0.0265726
Mc2r	chr18	68566560	68588906	-	29	16	0	13.29	0.00281907
Pstpip2	chr18	78033283	78120747	+	87	3	25	-3.06	0.00281907
Cyp26c1	chr19	37760070	37767889	+	55	1	21	-4.39	0.001294
Fam189a2	chr19	24047240	24105510	-	132	27	3	3.17	0.00121205
Gm20538	chr19	44618211	44627322	-	32	16	1	4	0.0127089
Gm960	chr19	4648316	4698316	-	125	34	10	1.77	0.0173128
Ndufb8	chr19	44623061	44629917	-	90	40	0	13.29	1.57005e-09
Vldlr	chr19	27292073	27320210	+	83	6	25	-2.06	0.0297468
Snph	chr2	151422890	151458208	-	111	24	2	3.59	0.001294
Gbp5	chr3	142159863	142174068	+	35	15	1	3.91	0.0203511
Glrb	chr3	80647520	80717537	-	69	3	29	-3.27	0.000441685
Lef1	chr3	130815714	130927275	+	77	27	1	4.76	5.59008e-05
Prss12	chr3	123149830	123209521	+	159	65	17	1.94	2.57362e-05
Vav3	chr3	109143600	109468723	+	48	2	21	-3.39	0.00533775
1300002K09Rik	chr4	45861949	45898272	+	73	32	11	1.54	0.0489961
1700003M02Rik	chr4	34635807	34677456	-	81	35	9	1.96	0.00762022
Aldh1b1	chr4	45811893	45817477	+	55	24	3	3	0.00439068
Alpl	chr4	137297647	137352300	-	47	17	2	3.09	0.0265726
BC049635	chr4	42880875	42887076	-	28	16	0	13.29	0.00281907
C1qa	chr4	136451831	136454719	-	85	26	5	2.38	0.0115557
Sgip1	chr4	102433069	102591726	+	62	16	2	3	0.0389687
Slc46a2	chr4	59917997	59927929	-	63	29	4	2.86	0.001294
Trnp1	chr4	133047014	133054466	-	41	22	5	2.14	0.0444077
Zkscan16	chr4	58956499	58971228	+	37	23	1	4.52	0.000482015
Abcb4	chr5	8893716	8899742	+	62	32	7	2.19	0.00535107
Gm16401	chr5	44491680	44493753	+	113	27	5	2.43	0.0078934
Kcnip4	chr5	48780740	49916144	-	49	25	3	3.06	0.00281907
Zar1	chr5	72968352	72972324	-	59	31	8	1.95	0.0133486
Cttnbp2	chr6	18385250	18463092	-	126	25	6	2.06	0.0297468
Foxp2	chr6	14851387	15361939	+	84	1	14	-3.81	0.0297468
C330005M16Rik	chr7	29392652	29416087	-	79	19	2	3.25	0.0119146
Galntl4	chr7	118615174	118923492	-	84	9	29	-1.69	0.0482706
Lypd3	chr7	25421588	25426136	+	58	22	4	2.46	0.0206267
A230052G05Rik	chr8	73387025	73389328	+	149	52	8	2.7	1.92621e-06
Adamts18	chr8	116368566	116372642	-	84	8	40	-2.32	0.000503899
Nek5	chr8	23184087	23235526	-	35	22	3	2.87	0.00991015
Exph5	chr9	53149188	53177061	+	43	21	1	4.39	0.001294
Rgl3	chr9	21775970	21793898	-	95	6	30	-2.32	0.00535107
Thy1	chr9	43851466	43856663	+	45	0	30	-13.29	8.0228e-07

## Sheet: K36
	chr	start	end	strand	chip.comp	chip.mus	chip.cas	log2skew	FDR
Appl2	chr10	83080163	83111411	-	567	60	139	-1.21	1.06361e-06
Bves	chr10	45055567	45089515	+	210	11	102	-3.21	2.15154e-17
Enpp1	chr10	24361611	24431798	-	339	61	129	-1.08	3.45568e-05
Heca	chr10	17588431	17635029	-	301	28	56	-1	0.0478571
Lace1	chr10	42032390	42198372	-	804	325	79	2.04	8.57747e-34
Mtrf1l	chr10	4522630	4534655	+	264	59	13	2.18	1.86141e-06
Perp	chr10	18564876	18576880	+	123	43	14	1.62	0.00382878
Plagl1	chr10	12811588	12849515	+	475	24	147	-2.62	2.06307e-20
Rgs17	chr10	4424174	4514373	+	408	60	158	-1.4	1.6395e-09
Zfc3h1	chr10	114864360	114869828	+	140	23	6	1.94	0.0386828
Dhx58	chr11	100556017	100565514	-	107	8	33	-2.04	0.00289389
Fam20a	chr11	109534239	109583571	-	376	128	38	1.75	1.15296e-10
Grb10	chr11	11833161	11937405	-	2306	554	86	2.69	4.32603e-81
Hnf1b	chr11	83664375	83719420	+	797	73	214	-1.55	4.08492e-15
Kpna2	chr11	106849942	106860856	-	219	31	7	2.15	0.00296824
Lgals9	chr11	78776475	78798449	-	149	34	3	3.5	5.48257e-06
Lyrm7	chr11	54640367	54674419	-	129	15	54	-1.85	9.24072e-05
Mks1	chr11	87666716	87677306	+	79	5	31	-2.63	0.000398688
Mrps7	chr11	115465238	115469351	+	129	22	1	4.46	0.000188551
Neurl4	chr11	69717536	69722238	+	159	18	2	3.17	0.00875015
Tcn2	chr11	3817194	3832163	-	129	34	12	1.5	0.0289863
Trim25	chr11	88860746	88881608	+	133	2	38	-4.25	8.86709e-08
Ttyh2	chr11	114536829	114551918	+	153	37	12	1.62	0.0100928
Zfp286	chr11	62566878	62602483	-	279	106	42	1.34	6.28783e-06
Cdkl1	chr12	70847834	70891695	-	205	64	28	1.19	0.00529708
Hhipl1	chr12	109544479	109566511	+	193	56	26	1.11	0.022825
Prkar2b	chr12	32643340	32746101	-	797	258	93	1.47	6.94588e-17
Ccdc125	chr13	101439435	101467195	+	175	77	27	1.51	3.65399e-05
Emb	chr13	118009431	118062906	+	343	111	54	1.04	0.000341329
Fgf10	chr13	119458597	119578142	+	740	69	176	-1.35	4.42228e-10
Gpr137b	chr13	13449889	13485892	-	258	45	14	1.68	0.00178625
Pcbd2	chr13	55828728	55878192	+	424	38	80	-1.07	0.00346176
Slc35d2	chr13	64197617	64230639	-	312	89	43	1.05	0.0020436
Tert	chr13	73764458	73786484	+	147	78	11	2.83	1.29743e-11
Tpmt	chr13	47120736	47140034	-	179	34	9	1.92	0.00417096
Zfp184	chr13	22036980	22052473	+	329	29	61	-1.07	0.0188785
Zfp72	chr13	74508873	74514015	-	55	29	8	1.86	0.0150978
Mtrf1	chr14	79797578	79823458	+	166	42	9	2.22	0.000117422
Slc22a17	chr14	55525563	55531970	-	56	0	15	-13.29	0.00167272
Apol10b	chr15	77414587	77426556	-	91	6	30	-2.32	0.00187635
Cthrc1	chr15	38908477	38918666	+	128	57	16	1.83	5.66809e-05
Fbxo32	chr15	58011633	58046434	-	230	86	30	1.52	8.19884e-06
Slc4a8	chr15	100592299	100605516	+	64	37	10	1.89	0.00257481
Tuba1c	chr15	98860321	98868537	+	130	27	0	13.29	7.71765e-07
St6gal1	chr16	23226093	23321145	+	977	136	294	-1.11	2.01384e-12
Cyp4f16	chr17	32673502	32688744	+	121	50	23	1.12	0.0358286
Eme2	chr17	25029096	25032033	-	86	21	1	4.39	0.000342808
Hagh	chr17	24977087	25000670	+	265	85	12	2.82	1.12966e-12
Lbh	chr17	73270527	73288686	+	362	74	35	1.08	0.005594
Mdfi	chr17	47952276	47971641	-	115	35	10	1.81	0.0057214
Nubp2	chr17	25019555	25023296	-	114	31	9	1.78	0.0137574
Plin3	chr17	56418384	56429935	-	184	83	7	3.57	1.82323e-15
Spsb3	chr17	25023587	25029095	+	159	57	6	3.25	1.17617e-09
Tbc1d24	chr17	24320881	24342508	-	307	80	23	1.8	7.59743e-07
Ube2i	chr17	25398860	25411256	-	434	64	30	1.09	0.0121152
Cyb5	chr18	85020729	85049794	+	512	80	21	1.93	1.54259e-07
Pcdha4	chr18	37089938	37344911	+	779	55	265	-2.27	1.98465e-31
Slc26a2	chr18	61361358	61371035	-	178	49	22	1.16	0.0314019
Slc35a4	chr18	36839232	36843508	+	68	20	2	3.32	0.00306278
Usp14	chr18	9995429	10030140	-	827	148	72	1.04	1.33287e-05
Gcnt1	chr19	17406735	17431158	-	218	65	26	1.32	0.0014705
Hoga1	chr19	42120321	42145444	+	149	20	50	-1.32	0.0095217
Ifit2	chr19	34625183	34647683	+	167	59	19	1.64	0.000210636
Ppp1ca	chr19	4192157	4195420	+	106	23	6	1.94	0.0386828
Prune2	chr19	17072380	17194025	+	816	100	227	-1.18	1.43005e-10
Cat	chr2	103294005	103325318	-	563	112	26	2.11	6.33005e-12
Dido1	chr2	180419728	180436698	-	535	25	54	-1.11	0.0265692
Dok5	chr2	170557306	170705270	+	716	330	62	2.41	2.89956e-42
Gad1	chr2	70404433	70440070	+	209	8	68	-3.09	4.98615e-11
Hspa12b	chr2	130953229	130970964	+	208	41	16	1.36	0.0233392
Il15ra	chr2	11626913	11655605	+	145	21	51	-1.28	0.0111256
Osbpl6	chr2	76386396	76434103	+	361	49	120	-1.29	2.25697e-06
Pamr1	chr2	102390168	102483199	+	677	83	221	-1.41	1.47211e-13
Pax8	chr2	24276070	24331120	-	1285	93	350	-1.91	2.06978e-33
Pla2g4b	chr2	119853242	119867332	+	193	6	29	-2.27	0.00296824
Rassf2	chr2	131828649	131855995	-	251	35	84	-1.26	0.00026604
Wfdc5	chr2	164002062	164008479	-	45	2	19	-3.25	0.00526074
Gbp3	chr3	142223015	142236167	+	116	19	66	-1.8	1.2323e-05
Mgst2	chr3	51465100	51486598	+	128	24	57	-1.25	0.00710741
Pitx2	chr3	128902843	128922510	+	490	70	35	1	0.016344
Postn	chr3	54165064	54194375	+	374	97	36	1.43	5.36844e-06
Zfhx4	chr3	5218545	5331247	+	724	176	73	1.27	3.65117e-09
Akr7a5	chr4	138866658	138874342	+	97	38	11	1.79	0.00355413
Cd72	chr4	43459333	43467500	-	95	40	15	1.42	0.0195742
Cldn19	chr4	118928018	118932461	+	43	16	2	3	0.0240267
Clstn1	chr4	148961356	149001435	+	336	110	54	1.03	0.00044752
Creb3	chr4	43575203	43579933	+	133	27	7	1.95	0.016344
Dctn3	chr4	41661829	41670203	-	148	0	17	-13.29	0.000463893
Dhrs3	chr4	144482979	144518113	+	396	8	30	-1.91	0.0101164
Dnajc16	chr4	141338980	141346847	-	154	52	23	1.18	0.0205494
Gem	chr4	11631603	11641900	+	209	68	31	1.13	0.0058945
Gpr63	chr4	24893553	24934448	+	206	72	33	1.13	0.0043387
Il11ra1	chr4	41647020	41716348	+	540	3	28	-3.22	0.000156229
Mcart1	chr4	45412112	45421633	-	175	17	2	3.09	0.0146692
Park7	chr4	150271241	150288547	-	357	125	31	2.01	1.50608e-12
Pdpn	chr4	142857333	142889468	-	272	40	81	-1.02	0.00567541
Srsf10	chr4	135411661	135424298	+	155	21	4	2.39	0.0178812
Wdr31	chr4	62109686	62129923	-	116	31	7	2.15	0.00296824
Acacb	chr5	114625914	114640348	+	74	25	6	2.06	0.0172941
Gpr30	chr5	139899104	139903755	+	78	6	26	-2.12	0.0111256
Msi1	chr5	115880005	115904090	+	248	52	15	1.79	0.000211329
Orai2	chr5	136626294	136643724	-	241	31	82	-1.4	6.26383e-05
Prom1	chr5	44392681	44486008	-	433	29	160	-2.46	9.21794e-21
D330028D13Rik	chr6	49317737	49339905	+	168	53	24	1.14	0.0233392
Dfna5	chr6	50139367	50211755	-	503	65	133	-1.03	5.66809e-05
Fbln2	chr6	91162824	91183299	+	284	81	10	3.02	6.60092e-13
Gpnmb	chr6	48986675	49020929	+	181	49	21	1.22	0.0206694
Kdm5a	chr6	120380221	120389730	+	189	36	12	1.59	0.0144537
Scrn1	chr6	54484518	54504450	-	236	63	31	1.02	0.0233392
Sgce	chr6	4624349	4697205	-	574	44	130	-1.56	3.16654e-09
Tprkb	chr6	85865731	85880279	+	228	42	11	1.93	0.000669495
Vamp1	chr6	125165598	125191268	+	210	59	25	1.24	0.00612347
Wbp11	chr6	136762174	136776755	-	351	114	33	1.79	8.97984e-10
1700049G17Rik	chr7	28697014	28712531	-	121	51	17	1.59	0.00124467
2410002F23Rik	chr7	51502095	51518091	+	215	50	18	1.47	0.00329355
Acpt	chr7	51507517	51512749	-	69	21	1	4.39	0.000342808
Alkbh6	chr7	31093735	31099324	+	108	14	42	-1.59	0.00553487
Cabp5	chr7	13983480	13994237	+	45	2	21	-3.39	0.00178791
Dedd2	chr7	25987858	26004879	-	213	56	12	2.22	2.93154e-06
Dgat2	chr7	106302172	106331224	-	161	20	3	2.74	0.0103014
Ebf3	chr7	144387566	144459222	-	797	79	177	-1.16	5.14159e-08
Gsk3a	chr7	26013276	26022871	-	280	61	18	1.76	4.73625e-05
Klhl25	chr7	82993223	83012374	+	289	46	15	1.62	0.00233259
Myo7a	chr7	105246765	105268004	-	171	64	19	1.75	2.88081e-05
Peg3	chr7	6664406	6675927	-	175	3	60	-4.32	9.92661e-13
Rasip1	chr7	52882895	52894464	+	59	2	16	-3	0.0240267
Rnf169	chr7	107083787	107114245	-	292	64	31	1.05	0.0181242
Sirt3	chr7	148049568	148068209	-	234	16	39	-1.29	0.0435451
Tmc7	chr7	125690098	125728201	-	194	15	64	-2.09	1.14366e-06
Tomm40	chr7	20286661	20300788	-	300	83	14	2.57	3.77707e-11
Tub	chr7	116161055	116173997	+	140	10	55	-2.46	6.2568e-07
Ucp2	chr7	107641894	107647428	+	89	32	7	2.19	0.00189066
Zfp583	chr7	6267261	6282888	-	103	6	37	-2.62	5.97665e-05
Zim1	chr7	6628717	6641523	-	211	92	3	4.94	1.87854e-21
Ankle1	chr8	73929908	73933804	+	98	17	1	4.09	0.00361305
Ccdc124	chr8	73392125	73397390	-	78	29	6	2.27	0.00296824
Gas6	chr8	13465373	13494536	-	309	99	40	1.31	2.33967e-05
Herpud1	chr8	96910337	96919278	+	313	33	9	1.87	0.00624874
Lass4	chr8	4493452	4524052	+	329	17	112	-2.72	3.55982e-16
Nr2f6	chr8	73898025	73905860	-	237	38	15	1.34	0.0367894
Slc25a42	chr8	72711614	72736205	-	156	38	12	1.66	0.00688839
A230050P20Rik	chr9	20673085	20678752	+	82	3	31	-3.37	2.9757e-05
Acy1	chr9	106335326	106340568	-	73	34	3	3.5	5.48257e-06
Apeh	chr9	107987747	107996812	-	257	49	9	2.45	4.14233e-06
BY080835	chr9	107495397	107499407	-	80	17	3	2.5	0.0423241
Cish	chr9	107199040	107205116	+	128	35	10	1.81	0.0057214
Dpagt1	chr9	44134927	44141684	+	166	53	15	1.82	0.000141394
Hmbs	chr9	44144432	44152312	-	144	54	19	1.51	0.00141175
Hyal2	chr9	107471447	107475108	+	131	37	9	2.04	0.00114416
Hyou1	chr9	44187628	44199607	+	347	67	14	2.26	1.10708e-07
Pdgfd	chr9	6168660	6378844	+	1135	179	412	-1.2	8.40155e-20
Plscr2	chr9	92170439	92192574	+	312	36	72	-1	0.0138133
Rassf1	chr9	107453885	107464595	+	281	69	10	2.79	4.24531e-10
Rgl3	chr9	21775970	21793898	-	189	64	9	2.83	1.66421e-09
Slc37a4	chr9	44205181	44211046	+	193	34	13	1.39	0.049387

## Sheet: Pol2S2
	chr	start	end	strand	chip.comp	chip.mus	chip.cas	log2skew	FDR
Ctgf	chr10	24315247	24318485	+	202	22	52	-1.24	0.0306679
Igf1	chr10	87321009	87393641	+	447	84	32	1.39	0.000185192
Plagl1	chr10	12811588	12849515	+	155	10	50	-2.32	2.69224e-05
Copz2	chr11	96711189	96722518	+	122	48	19	1.34	0.0258232
Fam20a	chr11	109534239	109583571	-	149	51	15	1.77	0.000950651
Gm53	chr11	96112418	96125799	+	98	17	2	3.09	0.0343082
Grb10	chr11	11833161	11937405	-	1349	316	66	2.26	1.66985e-36
Hoxb6	chr11	96153789	96162882	+	169	25	3	3.06	0.00220778
Hoxb9	chr11	96132770	96137910	+	84	15	0	13.29	0.00438376
Irgm1	chr11	48678746	48684877	-	50	19	2	3.25	0.0132054
Myo1d	chr11	80487168	80593506	-	253	77	38	1.02	0.01876
Prkar2b	chr12	32643340	32746101	-	293	97	48	1.02	0.00418205
Cltb	chr13	54693761	54712706	-	70	21	3	2.81	0.0156711
Fgf10	chr13	119458597	119578142	+	523	60	133	-1.15	2.65056e-05
Hist1h2bc	chr13	23776067	23784358	+	74	15	1	3.91	0.0257948
Mrps27	chr13	100114740	100185517	+	232	70	32	1.13	0.012872
Kcnrg	chr14	62226318	62230754	+	88	12	35	-1.54	0.046373
2810055G20Rik	chr16	77329503	77598690	+	952	123	332	-1.43	4.5279e-20
Arvcf	chr16	18392680	18407170	+	133	5	23	-2.2	0.0405859
Gm11146	chr16	77588822	77602340	-	91	8	37	-2.21	0.00133166
Srl	chr16	4487578	4541817	-	187	19	50	-1.4	0.0141813
Hagh	chr17	24977087	25000670	+	136	38	8	2.25	0.00087842
Plin3	chr17	56418384	56429935	-	68	35	0	13.29	1.8758e-08
Spsb3	chr17	25023587	25029095	+	149	65	2	5.02	2.34752e-14
Zfp13	chr17	23712818	23736455	-	171	51	14	1.87	0.000462614
Ndst1	chr18	60847745	60887218	-	288	80	38	1.07	0.00878903
Ifit2	chr19	34625183	34647683	+	106	48	10	2.26	6.77109e-05
Gad1	chr2	70404433	70440070	+	132	11	36	-1.71	0.0185861
Pamr1	chr2	102390168	102483199	+	266	41	85	-1.05	0.00726683
Pax8	chr2	24276070	24331120	-	814	28	293	-3.39	8.15781e-53
Alg5	chr3	54539480	54555050	+	103	14	39	-1.48	0.0370873
Dclk1	chr3	55046447	55340562	+	3038	423	880	-1.06	8.89879e-34
Hist2h2bb	chr3	96073643	96082925	+	300	61	1	5.93	2.23356e-14
Hist2h3b	chr3	96072576	96073065	+	21	20	0	13.29	0.00022572
Hist2h4	chr3	96065626	96067235	-	182	33	0	13.29	6.88386e-08
Ptx3	chr3	66023808	66029729	+	487	70	186	-1.41	1.27149e-10
Zfhx4	chr3	5218545	5331247	+	368	104	43	1.27	7.57633e-05
2510006D16Rik	chr4	129277934	129301304	+	263	72	35	1.04	0.0230879
6230409E13Rik	chr4	21858477	21921899	+	203	62	27	1.2	0.015376
Acot7	chr4	151552242	151645962	+	276	74	27	1.46	0.000352318
Cdc42	chr4	136875610	136913636	-	367	66	28	1.24	0.00728763
Cntln	chr4	84530307	84604413	+	235	72	29	1.31	0.00187596
Il11ra1	chr4	41647020	41716348	+	366	0	25	-13.29	1.07442e-05
Park7	chr4	150271241	150288547	-	149	43	8	2.43	9.7993e-05
Pdpn	chr4	142857333	142889468	-	92	10	41	-2.04	0.00130291
Rcc1	chr4	131887837	131907552	-	231	101	33	1.61	7.42257e-07
Slc44a1	chr4	53453284	53576763	+	343	102	44	1.21	0.000211525
Tox	chr4	6667376	6918705	-	1295	333	145	1.2	4.28341e-15
Ttc39a	chr4	109079691	109117351	+	153	45	13	1.79	0.00240709
Zbtb48	chr4	151393884	151401781	-	77	24	2	3.59	0.000971113
Zfp618	chr4	62626607	62795065	+	468	155	70	1.15	3.04482e-06
5031425E22Rik	chr5	22937627	22939738	-	224	29	2	3.86	6.83954e-05
Cxcl1	chr5	91320266	91322142	+	67	19	1	4.25	0.00302485
Cxcl5	chr5	91188324	91190652	+	133	5	57	-3.51	1.3061e-09
Capg	chr6	72494384	72512978	+	119	43	17	1.34	0.0458892
Mest	chr6	30673546	30692575	+	270	5	66	-3.72	7.03158e-12
Car11	chr7	52955212	52960053	+	44	22	2	3.46	0.0027871
Eed	chr7	97103165	97129494	-	146	15	41	-1.45	0.0325727
Gsk3a	chr7	26013276	26022871	-	101	24	2	3.59	0.000971113
Kcnq1	chr7	150293455	150612031	+	632	54	180	-1.74	3.56661e-14
Myo7a	chr7	105246765	105268004	-	49	23	4	2.52	0.0171388
Peg3	chr7	6664406	6675927	-	108	2	35	-4.13	2.16974e-06
Plekhf1	chr7	39005672	39013014	-	90	30	7	2.1	0.0116751
Rnf121	chr7	109167665	109213984	-	225	14	42	-1.59	0.0138268
Zim1	chr7	6628717	6641523	-	86	32	3	3.42	6.35121e-05
Arrdc2	chr8	73359053	73363620	-	101	17	1	4.09	0.00907188
Ifi30	chr8	73286672	73291051	-	71	24	0	13.29	2.07489e-05
Mt1	chr8	96702988	96704226	+	43	25	5	2.32	0.0176362
Rnaseh2a	chr8	87480508	87493640	-	140	44	16	1.46	0.0207455
Acy1	chr9	106335326	106340568	-	71	35	9	1.96	0.00713554
Birc3	chr9	7848706	7873171	-	66	24	3	3	0.0036089
Cish	chr9	107199040	107205116	+	46	16	0	13.29	0.00242088
Hmbs	chr9	44144432	44152312	-	109	44	15	1.55	0.0123985
Rassf1	chr9	107453885	107464595	+	212	48	15	1.68	0.00289792
Zfp558	chr9	18260018	18282708	-	86	38	11	1.79	0.00893676

## Sheet: Pol2S5
	chr	start	end	strand	chip.comp	chip.mus	chip.cas	log2skew	FDR
4930533K18Rik	chr10	70331416	70397073	+	173	66	31	1.09	0.0127932
Igf1	chr10	87321009	87393641	+	422	94	45	1.06	0.00161547
Mtrf1l	chr10	4522630	4534655	+	59	17	0	13.29	0.00071069
Plagl1	chr10	12811588	12849515	+	123	7	35	-2.32	0.00071069
Sirt6	chr10	81084531	81090543	-	81	10	33	-1.72	0.014777
Copz2	chr11	96711189	96722518	+	91	34	11	1.63	0.0189319
Dph1	chr11	74991144	75004022	-	84	27	6	2.17	0.00915256
Grb10	chr11	11833161	11937405	-	1226	300	47	2.67	5.23843e-43
Hnf1b	chr11	83664375	83719420	+	161	18	42	-1.22	0.0452754
Hoxb6	chr11	96153789	96162882	+	155	17	1	4.09	0.00468486
Mrps7	chr11	115465238	115469351	+	42	16	2	3	0.0273483
Nat9	chr11	115044145	115049159	-	67	21	3	2.81	0.00816546
Slc9a3r1	chr11	115024654	115042496	+	81	20	3	2.74	0.0127932
Srebf1	chr11	60020451	60036084	-	109	30	8	1.91	0.0126425
Vmp1	chr11	86397366	86497339	-	1324	146	70	1.06	1.97521e-05
Prkar2b	chr12	32643340	32746101	-	265	91	38	1.26	0.000203255
Serpina3i	chr12	105501331	105507583	+	45	4	25	-2.64	0.00362564
Emb	chr13	118009431	118062906	+	154	60	25	1.26	0.00574799
Fgf10	chr13	119458597	119578142	+	502	53	126	-1.25	4.83149e-06
Higd2a	chr13	54691567	54692520	+	35	19	4	2.25	0.0445056
Mtap1b	chr13	100204255	100213900	-	50	17	3	2.5	0.04431
Zfp58	chr13	67592087	67627088	-	195	35	13	1.43	0.0379949
Arf4	chr14	27457559	27476745	+	197	64	32	1	0.0293282
Lect1	chr14	80037499	80061978	-	123	23	6	1.94	0.041356
Mtbp	chr15	55408334	55457978	+	145	57	28	1.03	0.0397654
Tuba1c	chr15	98860321	98868537	+	150	15	1	3.91	0.0130624
2810055G20Rik	chr16	77329503	77598690	+	939	117	326	-1.48	3.56696e-21
Adamts1	chr16	85795720	85801727	-	189	52	22	1.24	0.0155085
Gm11146	chr16	77588822	77602340	-	99	7	32	-2.19	0.0026297
Gtf2f1	chr17	57142825	57150723	-	58	1	14	-3.81	0.0213789
Hagh	chr17	24977087	25000670	+	115	31	6	2.37	0.00165103
Plin3	chr17	56418384	56429935	-	50	20	4	2.32	0.0306989
Slc25a27	chr17	43778848	43803965	-	67	24	6	2	0.0293349
Spsb3	chr17	25023587	25029095	+	123	49	4	3.61	1.17731e-08
Fam38b	chr18	63269176	63317016	-	169	63	31	1.02	0.0268474
Tmed7	chr18	46719888	46756969	-	110	7	25	-1.84	0.0380911
Tmem216	chr19	10608354	10630227	-	190	49	17	1.53	0.0035659
Celf2	chr2	6585048	7002254	-	1276	330	157	1.07	1.01565e-12
Gad1	chr2	70404433	70440070	+	106	7	27	-1.95	0.0189319
Pamr1	chr2	102390168	102483199	+	255	43	88	-1.03	0.00362906
Pax8	chr2	24276070	24331120	-	826	29	301	-3.38	1.80932e-54
Spopl	chr2	23366191	23427599	-	231	53	22	1.27	0.012116
Zeb2	chr2	44864117	44966597	-	333	33	12	1.46	0.0434026
Dclk1	chr3	55046447	55340562	+	3157	434	966	-1.15	2.05229e-43
F3	chr3	121426454	121437971	+	310	108	54	1	0.00113644
Hist2h2bb	chr3	96073643	96082925	+	240	44	1	5.46	5.64337e-10
Hist2h3b	chr3	96072576	96073065	+	23	20	0	13.29	0.00012177
Hist2h4	chr3	96065626	96067235	-	162	37	1	5.21	4.07816e-08
Mecom	chr3	29913895	30408656	-	1775	486	218	1.16	1.43454e-21
Postn	chr3	54165064	54194375	+	99	22	3	2.87	0.00496653
Ptx3	chr3	66023808	66029729	+	469	69	192	-1.48	3.94605e-12
Tm4sf1	chr3	57090985	57105842	-	45	6	23	-1.94	0.041356
Zfhx4	chr3	5218545	5331247	+	350	101	24	2.07	4.42779e-10
2210012G02Rik	chr4	106812137	106851709	-	135	39	14	1.48	0.0186754
6230409E13Rik	chr4	21858477	21921899	+	181	62	31	1	0.0327785
Akap2	chr4	57730528	57869795	+	749	256	128	1	1.09094e-08
Alpl	chr4	137297647	137352300	-	90	8	29	-1.86	0.017751
Anp32b	chr4	46463773	46485530	+	144	47	17	1.47	0.00675322
Dnajc16	chr4	141338980	141346847	-	47	17	2	3.09	0.0173428
Gem	chr4	11631603	11641900	+	86	32	8	2	0.00564002
Mast2	chr4	116005837	116108192	-	251	54	23	1.23	0.0133071
Mdn1	chr4	32791609	32862174	+	136	31	11	1.49	0.0478719
Mtf1	chr4	124479792	124497472	+	59	16	2	3	0.0273483
Park7	chr4	150271241	150288547	-	155	40	9	2.15	0.000473956
Rad54b	chr4	11486118	11542953	+	127	47	20	1.23	0.0273483
Rcc1	chr4	131887837	131907552	-	191	59	29	1.02	0.0344383
Rgp1	chr4	43591606	43600358	+	100	41	14	1.55	0.0100019
Slc6a9	chr4	117507937	117547802	+	250	56	27	1.05	0.0359473
Spata6	chr4	111392588	111501748	+	248	52	25	1.06	0.0469955
Srsf10	chr4	135411661	135424298	+	117	35	10	1.81	0.00736802
Tardbp	chr4	147990027	148000875	-	221	26	6	2.12	0.0133071
Tmeff1	chr4	48598045	48676004	+	211	65	30	1.12	0.0116589
Tmem55a	chr4	14791222	14842324	+	291	99	49	1.01	0.00190206
Toe1	chr4	116466914	116480154	-	93	32	7	2.19	0.0026297
Trnau1ap	chr4	131867677	131885454	-	156	31	11	1.49	0.0478719
Tstd2	chr4	46128603	46151311	-	117	18	3	2.58	0.0300881
Zfp462	chr4	54957919	55021187	+	270	55	27	1.03	0.0450412
Zfp618	chr4	62626607	62795065	+	462	155	66	1.23	2.67998e-07
5031425E22Rik	chr5	22937627	22939738	-	250	29	2	3.86	3.36382e-05
Cxcl5	chr5	91188324	91190652	+	150	10	67	-2.74	3.50699e-09
Rab28	chr5	42016214	42099395	-	361	31	62	-1	0.0327785
6530409C15Rik	chr6	28165554	28210863	+	159	48	22	1.13	0.0442105
Capg	chr6	72494384	72512978	+	104	44	13	1.76	0.00187693
Hist4h4	chr6	136752588	136752901	-	111	25	5	2.32	0.00915256
Mest	chr6	30673546	30692575	+	254	8	61	-2.93	6.2034e-09
Pole4	chr6	82568985	82655360	-	190	74	26	1.51	0.000107784
Pyroxd1	chr6	142294173	142311778	+	94	29	8	1.86	0.017751
Wnt16	chr6	22238229	22248523	+	285	60	19	1.66	0.000241243
Zyx	chr6	42299826	42308392	+	249	32	10	1.68	0.0212198
Dbp	chr7	52960457	52965526	+	113	38	6	2.66	6.59461e-05
Ebf3	chr7	144387566	144459222	-	243	17	50	-1.56	0.00256194
Ftl1	chr7	52713313	52715255	-	69	36	10	1.85	0.00496653
Kcnq1	chr7	150293455	150612031	+	553	60	139	-1.21	2.33177e-06
Peg3	chr7	6664406	6675927	-	74	1	21	-4.39	0.000550075
Plekhf1	chr7	39005672	39013014	-	122	44	12	1.87	0.000926945
Zfp36	chr7	29161802	29164275	-	116	16	0	13.29	0.0012757
Zim1	chr7	6628717	6641523	-	81	37	1	5.21	4.07816e-08
5430437P03Rik	chr8	73920753	73928672	+	76	17	3	2.5	0.04431
Aktip	chr8	93635939	93655051	-	84	8	28	-1.81	0.0256115
Arrdc2	chr8	73359053	73363620	-	127	23	1	4.52	0.000181237
Gtpbp3	chr8	74012626	74023483	+	77	24	3	3	0.00192681
Ifi30	chr8	73286672	73291051	-	69	19	2	3.25	0.00667226
Jund	chr8	73221637	73224516	+	113	20	3	2.74	0.0127932
Mt1	chr8	96702988	96704226	+	45	23	4	2.52	0.00890303
Ocel1	chr8	73895196	73898282	+	59	20	3	2.74	0.0127932
Rnaseh2a	chr8	87480508	87493640	-	142	28	9	1.64	0.04431
Acy1	chr9	106335326	106340568	-	55	27	3	3.17	0.000440713
Ccdc84	chr9	44218248	44226091	-	111	31	10	1.63	0.0295109
Hmbs	chr9	44144432	44152312	-	91	43	13	1.73	0.00272979
Lactb	chr9	66803199	66823292	-	82	8	26	-1.7	0.0482487
Rassf1	chr9	107453885	107464595	+	240	65	20	1.7	7.09945e-05
Rplp1	chr9	61761090	61762346	-	97	22	48	-1.13	0.0442105
Zfp558	chr9	18260018	18282708	-	73	40	9	2.15	0.000473956
