# Supplementary material for: Genome-wide identification of autosomal genes with allelic imbalance of chromatin state
Source: PLoS One. 2017 Aug 10;12(8):e0182568. doi: 10.1371/journal.pone.0182568 (PMC5552117; doi:10.1371/journal.pone.0182568)
Supplement: S3 Table — In each table, gene name, chromosomal coordinates, strand, total (composite) number of mapped reads, numbers of allele-specific reads for maternal (mus) and paternal (cas) alleles, allelic skew as the logarithm of mus:cas ratio, and Benjamini-Hochberg FDR are indicated. (XLSX) [file pone.0182568.s017.xlsx]

## Sheet: K4
	chr	start	end	strand	chip.comp	chip.mus	chip.cas	log2skew	FDR
1110021L09Rik	chr10	23516791	23547775	+	550	170	201	-0.24	0.362673
1190007I07Rik	chr10	82082598	82085942	-	278	40	71	-0.83	0.0319947
1500009L16Rik	chr10	83185609	83225507	+	311	65	67	-0.04	1
1700021F05Rik	chr10	43244926	43260801	-	748	139	156	-0.17	0.662021
1700025K23Rik	chr10	38838609	38853713	-	909	202	208	-0.04	0.970883
1700028I16Rik	chr10	82274867	82286988	+	31	8	3	1.42	0.521736
1700052N19Rik	chr10	5891399	5914075	-	1269	197	229	-0.22	0.386491
1700120B22Rik	chr10	62705821	62706897	-	513	22	23	-0.06	1
1810008A18Rik	chr10	76949400	76978559	-	683	257	153	0.75	5.88077e-06
1810043G02Rik	chr10	77441417	77449651	+	749	44	32	0.46	0.502887
2010001E11Rik	chr10	39640187	39646730	-	13	0	7	-13.29	0.0898486
2310011J03Rik	chr10	79780998	79783283	-	620	45	58	-0.37	0.53423
2310015B20Rik	chr10	69667431	69682459	+	63	2	6	-1.59	0.593057
2510003E04Rik	chr10	62001373	62041189	-	636	100	101	-0.01	1
3110003A17Rik	chr10	17731068	17743059	-	592	159	156	0.03	1
3110056O03Rik	chr10	80318019	80331451	+	1262	322	298	0.11	0.666377
4632428N05Rik	chr10	59809769	59831418	+	89	22	18	0.29	0.88569
4930430F08Rik	chr10	100034907	100051894	-	594	39	69	-0.82	0.0373177
4930547N16Rik	chr10	87588974	87609679	-	1295	337	286	0.24	0.193609
5930403N24Rik	chr10	36859363	36861486	+	982	106	120	-0.18	0.693626
6530403G13Rik	chr10	7512320	7512621	-	268	31	25	0.31	0.793774
9030224M15Rik	chr10	40403087	40530890	+	137	53	21	1.34	0.00291056
9030612E09Rik	chr10	42894509	42896369	+	241	38	22	0.79	0.215133
A930033H14Rik	chr10	68672509	68675847	-	696	128	25	2.36	3.02105e-16
Acss3	chr10	106373219	106560725	-	112	37	1	5.21	7.02477e-09
Actr6	chr10	89174717	89195041	-	1166	347	336	0.05	0.921694
Adamtsl5	chr10	79803585	79811158	-	537	7	23	-1.72	0.0384946
Adarb1	chr10	76778868	76881011	-	548	71	70	0.02	1
Adat2	chr10	13272699	13283183	+	1029	191	195	-0.03	1
Adat3	chr10	80065624	80070400	+	937	158	230	-0.54	0.00336
Adora2a	chr10	74779687	74797534	+	80	12	13	-0.12	1
Aes	chr10	81022238	81029108	+	462	53	50	0.08	0.98843
Agpat3	chr10	77750599	77815235	-	72	7	7	0	1
AI317395	chr10	39721380	39745075	-	482	103	69	0.58	0.0724869
Aifm2	chr10	61178058	61202009	+	281	24	25	-0.06	1
Aig1	chr10	13366859	13588787	-	207	41	60	-0.55	0.269386
Amdhd1	chr10	92986082	93002779	-	171	5	4	0.32	1
Anapc16	chr10	59450656	59465861	-	1185	219	274	-0.32	0.087577
Ankrd24	chr10	81091284	81101046	+	122	20	35	-0.81	0.232708
Apaf1	chr10	90528136	90545175	-	1039	158	155	0.03	1
Apba3	chr10	80730916	80735992	+	798	162	142	0.19	0.581012
Apof	chr10	127705052	127707208	+	89	8	2	2	0.345104
Appl2	chr10	83080163	83111411	-	839	91	156	-0.78	0.000559343
Arhgef25	chr10	126619576	126627111	-	806	98	109	-0.15	0.778058
Arl1	chr10	88193812	88206840	+	1353	165	162	0.03	1
Armc2	chr10	41636612	41738249	-	232	51	52	-0.03	1
Ascc1	chr10	59465586	59562735	+	1143	221	276	-0.32	0.0896744
Ascl1	chr10	86953563	86956406	-	101	8	1	3	0.175654
Asf1a	chr10	53316766	53329020	+	247	19	27	-0.51	0.608466
Atg5	chr10	43988163	44084098	+	1197	132	143	-0.12	0.824492
Atoh7	chr10	62562903	62563354	+	88	23	17	0.44	0.731273
Atp2b1	chr10	98377785	98457193	+	369	37	47	-0.35	0.638103
Atp5b	chr10	127520328	127527448	+	1702	146	130	0.17	0.676755
Atxn7l3b	chr10	112364844	112366058	-	619	59	69	-0.23	0.728795
Avpr1a	chr10	121885554	121890510	+	440	18	48	-1.42	0.00321031
B4galnt1	chr10	126602246	126609386	+	436	38	21	0.86	0.166495
Baz2a	chr10	127528690	127555715	+	606	79	73	0.11	0.915279
Bbs10	chr10	110735734	110738793	+	689	129	95	0.44	0.136592
BC005764	chr10	79324415	79337380	-	529	83	81	0.04	1
BC013529	chr10	7499100	7512599	-	1262	146	120	0.28	0.371425
BC025920	chr10	81069014	81083449	+	609	77	61	0.34	0.49365
BC048403	chr10	121176993	121189935	+	746	219	205	0.1	0.81038
BC067068	chr10	105200240	105278437	-	964	326	324	0.01	1
Bclaf1	chr10	20032274	20045971	+	1131	8	10	-0.32	0.973759
Bloc1s1	chr10	128354937	128360581	-	678	110	119	-0.11	0.855755
Bsg	chr10	79167102	79174725	+	814	61	56	0.12	0.927497
Btbd11	chr10	84849571	85103340	+	468	25	37	-0.57	0.434737
Btbd2	chr10	80105361	80119240	-	477	113	118	-0.06	0.963312
Bves	chr10	45055567	45089515	+	107	6	46	-2.94	2.21197e-07
C030046I01Rik	chr10	79372797	79379676	-	912	194	195	-0.01	1
Ccdc105	chr10	78209668	78215813	-	155	11	17	-0.63	0.654185
Ccdc109a	chr10	58909731	59079441	-	607	60	72	-0.26	0.649357
Ccdc138	chr10	57960717	58038991	+	706	116	144	-0.31	0.315488
Ccdc28a	chr10	17933481	17954803	-	1056	182	244	-0.42	0.0247323
Ccdc41	chr10	94151534	94253082	+	1239	133	123	0.11	0.845037
Ccdc53	chr10	87663841	87708898	+	347	113	94	0.27	0.505512
Ccdc59	chr10	105278122	105284890	+	821	273	278	-0.03	0.998891
Cct2	chr10	116488053	116500871	-	858	168	161	0.06	0.941778
Cd164	chr10	41239305	41250849	+	1006	116	123	-0.09	0.920372
Cd24a	chr10	43298974	43304069	+	1198	226	245	-0.12	0.710775
Cdc34	chr10	79144939	79151140	+	804	37	40	-0.11	0.976504
Cdc40	chr10	40551431	40602925	-	1061	180	167	0.11	0.804939
Cdk1	chr10	68799382	68815687	-	769	68	53	0.36	0.495924
Cdk2	chr10	128134994	128142108	-	812	67	92	-0.46	0.229088
Cdk4	chr10	126500589	126504977	+	1275	54	32	0.76	0.120449
Cenpw	chr10	29915816	29920347	-	676	160	141	0.18	0.605504
Cep57l1	chr10	41438651	41529437	-	688	74	83	-0.17	0.80628
Chchd10	chr10	75398317	75400471	+	40	6	3	1	0.795551
Chpt1	chr10	87935163	87966745	-	564	55	55	0	1
Chst3	chr10	59648352	59656988	-	29	3	9	-1.59	0.40732
Cited2	chr10	17443033	17445480	+	1259	60	40	0.59	0.229673
Ckap4	chr10	83989049	83996634	-	869	118	148	-0.33	0.275568
Cnn2	chr10	79451328	79458808	+	1194	79	98	-0.31	0.457248
Cnot2	chr10	115922216	116018568	-	463	62	59	0.07	0.993189
Cnpy2	chr10	127759514	127764244	+	1206	183	224	-0.29	0.200464
Col13a1	chr10	61300983	61441822	-	16	5	3	0.74	0.934137
Col6a1	chr10	76180309	76188790	-	662	234	188	0.32	0.141083
Cpsf6	chr10	116786094	116814030	-	504	52	61	-0.23	0.748798
Cradd	chr10	94637379	94786732	-	432	37	40	-0.11	0.976504
Cs	chr10	127774887	127799536	+	1076	141	161	-0.19	0.578855
Csnk1g2	chr10	80085524	80103517	+	885	114	77	0.57	0.0601463
Csrp2	chr10	110357234	110376679	+	1037	175	150	0.22	0.466681
Cstb	chr10	77888414	77890365	+	730	223	281	-0.33	0.0696806
Ctgf	chr10	24315247	24318485	+	863	133	150	-0.17	0.653417
Ctnna3	chr10	62892845	64465714	+	579	213	167	0.35	0.113307
D10Jhu81e	chr10	77624811	77632514	-	824	129	114	0.18	0.678637
D10Wsu52e	chr10	85401381	85420569	-	1159	196	213	-0.12	0.731068
D830039M14Rik	chr10	60937992	60939686	-	1161	150	156	-0.06	0.953661
D930020B18Rik	chr10	121078756	121129949	+	50	12	9	0.42	0.901307
Dcbld1	chr10	51953442	52041185	+	584	27	31	-0.2	0.91903
Dcn	chr10	96942244	96980762	+	17	2	5	-1.32	0.748798
Dctn2	chr10	126703441	126718863	+	806	58	49	0.24	0.740217
Ddit3	chr10	126727829	126733345	+	1154	20	18	0.15	1
Ddit4	chr10	59412422	59414519	-	1066	104	97	0.1	0.906213
Ddx50	chr10	62078770	62113967	-	1118	91	74	0.3	0.507961
Dgka	chr10	128157196	128181113	-	525	97	80	0.28	0.523726
Dip2a	chr10	75757986	75807978	-	647	110	117	-0.09	0.91725
Dna2	chr10	62409776	62421188	+	260	81	61	0.41	0.347859
Dnajb12	chr10	59342373	59361270	+	1036	109	119	-0.13	0.82511
Dnajc12	chr10	62845190	62871029	+	384	193	84	1.2	1.29429e-09
Dot1l	chr10	80218207	80229333	+	595	164	141	0.22	0.503991
Dram1	chr10	87803307	87841826	-	547	101	115	-0.19	0.686347
Dtx3	chr10	126627433	126632766	-	637	26	43	-0.73	0.218754
Dusp6	chr10	98725864	98730123	+	1083	130	156	-0.26	0.397806
Dyrk2	chr10	118296404	118305960	-	333	28	27	0.05	1
E030030I06Rik	chr10	21864226	21868630	-	437	2	9	-2.17	0.249674
E2f7	chr10	110182523	110205196	+	961	203	170	0.26	0.322378
Echdc1	chr10	29032971	29065367	+	596	112	90	0.32	0.397806
Efna2	chr10	79642226	79652756	+	349	30	57	-0.93	0.0373101
Egr2	chr10	66998330	67003130	+	145	18	26	-0.53	0.59525
Eif4ebp2	chr10	60895244	60915418	-	777	48	52	-0.12	0.947561
Elk3	chr10	92712067	92773715	-	566	97	127	-0.39	0.216111
Enpp1	chr10	24361611	24431798	-	474	78	104	-0.42	0.245281
Epb4.1l2	chr10	25079603	25221871	+	442	19	20	-0.07	1
Epm2a	chr10	11063250	11168497	+	203	53	49	0.11	0.949157
Esr1	chr10	5344516	5636387	-	27	5	3	0.74	0.934137
Esyt1	chr10	127950622	127962927	-	1031	153	189	-0.31	0.233284
Fam108a	chr10	80046393	80053087	-	559	62	62	0	1
Fam119b	chr10	126468237	126478570	-	1386	197	198	-0.01	1
Fam26e	chr10	33811157	33816326	-	146	21	14	0.59	0.61954
Fam26f	chr10	33845874	33847779	-	83	12	8	0.59	0.793552
Fam54a	chr10	20067624	20081476	+	493	16	16	0	1
Fbxo30	chr10	11001384	11015317	+	847	63	70	-0.15	0.861236
Fbxo5	chr10	4540940	4547382	+	782	22	20	0.14	1
Fbxo7	chr10	85484731	85511039	+	746	58	66	-0.19	0.811651
Fhl4	chr10	84559763	84565241	-	1019	156	176	-0.17	0.603218
Foxo3	chr10	41905591	41996549	-	907	137	108	0.34	0.270043
Fstl3	chr10	79240016	79245376	+	99	17	6	1.5	0.161745
Fuca2	chr10	13220806	13235350	+	360	70	69	0.02	1
Fyn	chr10	39089608	39284230	+	120	30	14	1.1	0.118729
G630090E17Rik	chr10	39666712	39679960	-	437	67	56	0.26	0.676755
Gadd45b	chr10	80392835	80394950	+	1398	254	240	0.08	0.833328
Gas2l3	chr10	88875203	88906700	-	692	14	10	0.49	0.820484
Gcc2	chr10	57718255	57732212	+	575	106	85	0.32	0.41207
Gli1	chr10	126767044	126778374	-	77	15	3	2.32	0.0520473
Gls2	chr10	127631512	127646996	+	474	40	45	-0.17	0.901307
Glt8d2	chr10	82113177	82153396	-	238	50	48	0.06	1
Gm10322	chr10	59078810	59079147	+	199	13	18	-0.47	0.766745
Gm10778	chr10	81111815	81126977	+	75	30	20	0.59	0.495924
Gm10941	chr10	76720520	76721969	-	329	115	99	0.22	0.611988
Gm16517	chr10	79132154	79138872	+	1197	202	154	0.39	0.076999
Gm9767	chr10	25798060	25799254	+	330	19	30	-0.66	0.417611
Gnaz	chr10	74429953	74454790	+	106	6	3	1	0.795551
Gng7	chr10	80414456	80477659	-	74	7	7	0	1
Gnptab	chr10	87841876	87877344	+	558	101	115	-0.19	0.686347
Gtf3c6	chr10	39969008	39977472	-	842	122	139	-0.19	0.633257
H2afy2	chr10	61201412	61246896	-	473	15	13	0.21	0.990985
Hbs1l	chr10	21015784	21088696	+	796	207	279	-0.43	0.0115839
Hdac2	chr10	36694349	36721696	+	594	105	81	0.37	0.31162
Hddc2	chr10	31033187	31048011	+	525	233	229	0.03	1
Hebp2	chr10	18259928	18265883	-	331	41	197	-2.26	8.24288e-24
Hey2	chr10	30552164	30562608	-	486	198	133	0.57	0.00451661
Hint3	chr10	30327946	30338286	-	906	339	318	0.09	0.736011
Hnrnph3	chr10	62477411	62486643	-	959	176	144	0.29	0.291941
Hs3st5	chr10	36226831	36554204	+	206	7	13	-0.89	0.566268
Hsf2	chr10	57206190	57232940	+	269	41	37	0.15	0.938504
Hsp90b1	chr10	86153584	86168255	-	1379	175	179	-0.03	1
Icosl	chr10	77532104	77546001	+	226	40	37	0.11	0.976504
Ifngr1	chr10	19311754	19330036	+	626	86	108	-0.33	0.382686
Igf1	chr10	87321009	87393641	+	106	5	3	0.74	0.934137
Ikbip	chr10	90545684	90565353	+	1294	199	197	0.02	1
Ikzf4	chr10	128069470	128082883	-	104	8	11	-0.46	0.894755
Il20ra	chr10	19432392	19479860	+	125	18	37	-1.04	0.0857719
Ilvbl	chr10	78037244	78047244	+	928	184	221	-0.26	0.270291
Inhbe	chr10	126786457	126788829	-	43	3	5	-0.74	0.934137
Irak3	chr10	119578720	119639187	-	454	124	98	0.34	0.313515
Izumo4	chr10	80165437	80168128	+	770	42	34	0.31	0.725686
Jmjd1c	chr10	66558872	66654497	+	204	3	5	-0.74	0.934137
Katna1	chr10	7445797	7482949	+	731	197	213	-0.11	0.752861
Kcnmb4	chr10	115854916	115910935	-	233	15	16	-0.09	1
Kitl	chr10	99478549	99559033	+	308	36	41	-0.19	0.895392
Klf16	chr10	80029868	80040067	-	544	39	45	-0.21	0.850847
Krr1	chr10	111409833	111423150	+	895	233	210	0.15	0.601334
Lace1	chr10	42032390	42198372	-	373	73	6	3.61	3.56695e-14
Lama4	chr10	38685477	38774326	+	382	89	72	0.31	0.502887
Lgr5	chr10	114889069	115024550	-	179	8	59	-2.88	2.62453e-09
Lin28b	chr10	45138168	45206202	-	14	1	6	-2.59	0.371425
Llph	chr10	119664125	119669128	+	1004	459	357	0.36	0.00434562
Lmnb2	chr10	80372667	80380597	-	707	61	97	-0.67	0.0384153
Lrp1	chr10	127026211	127058027	-	563	11	19	-0.79	0.492504
Lrp11	chr10	7309924	7343821	+	339	109	80	0.45	0.182437
Lrrc20	chr10	60938580	61044975	+	1187	147	153	-0.06	0.953458
Lsm7	chr10	80315569	80317955	-	928	238	227	0.07	0.892596
Lss	chr10	75994426	75998469	+	1014	149	164	-0.14	0.731068
Lta4h	chr10	92916140	92947642	+	769	171	174	-0.03	1
Ltv1	chr10	12898445	12912944	-	650	33	68	-1.04	0.00653663
Man1a	chr10	53626820	53795516	-	645	76	86	-0.18	0.773266
Map2k2	chr10	80568659	80587443	+	640	58	63	-0.12	0.931102
Mars	chr10	126733276	126748843	-	1392	270	239	0.18	0.468082
Med16	chr10	79357679	79371644	-	227	17	17	0	1
Med23	chr10	24589903	24618299	+	656	8	8	0	1
Mettl1	chr10	126478987	126483422	+	1377	197	201	-0.03	1
Micu1	chr10	59165224	59326881	+	788	125	122	0.04	1
Mier2	chr10	79002989	79017945	-	539	9	4	1.17	0.570887
Mif	chr10	75322097	75322996	-	231	28	28	0	1
Mknk2	chr10	80128531	80139039	-	864	121	112	0.11	0.858427
Mmp11	chr10	75385966	75395248	-	441	89	65	0.45	0.245236
Mob3a	chr10	80148000	80164566	-	629	58	36	0.69	0.146723
Moxd1	chr10	23943350	23951006	+	199	64	67	-0.07	0.995932
Mrpl42	chr10	94943439	94964562	-	720	275	217	0.34	0.0653747
Mrpl54	chr10	80727457	80729680	-	355	44	55	-0.32	0.624217
Mterfd3	chr10	84582180	84590747	-	619	70	52	0.43	0.370247
Mtrf1l	chr10	4522630	4534655	+	584	139	0	13.29	5.30057e-40
Myf6	chr10	106929915	106931786	-	25	6	0	13.29	0.15028
Myl6	chr10	127927915	127930932	-	1741	166	211	-0.35	0.121332
Myl6b	chr10	127931212	127935742	-	316	36	29	0.31	0.75136
Nab2	chr10	127097973	127103767	-	1223	85	90	-0.08	0.947059
Naca	chr10	127472401	127485694	+	1052	128	110	0.22	0.574346
Nap1l1	chr10	110910247	110933943	+	352	24	23	0.06	1
Nav3	chr10	109317688	109341080	-	206	41	20	1.04	0.0642065
Ncln	chr10	80949201	80959072	-	1039	215	270	-0.33	0.0838234
Ndufa12	chr10	93661699	93684189	+	797	139	191	-0.46	0.0367717
Nfyb	chr10	82211445	82226890	-	252	54	44	0.3	0.672363
Nmbr	chr10	14480026	14490390	+	47	5	16	-1.68	0.134146
Nr2c1	chr10	93611163	93658427	+	794	164	163	0.01	1
Nrbf2	chr10	66729436	66748054	-	343	53	55	-0.05	1
Nt5dc1	chr10	34023414	34138359	-	493	137	149	-0.12	0.80228
Nuak1	chr10	83838040	83855134	-	52	5	8	-0.68	0.847883
Nup37	chr10	87609736	87641134	+	1298	338	288	0.23	0.209027
Nup43	chr10	7387300	7398680	+	675	73	59	0.31	0.560732
Nxph4	chr10	126962528	126971616	-	132	29	10	1.54	0.0268046
Obfc2b	chr10	127838965	127847608	-	792	135	98	0.46	0.101927
ORF61	chr10	79439862	79447076	-	911	111	150	-0.43	0.103329
Ormdl2	chr10	128254512	128258688	-	929	96	101	-0.07	0.954326
P4ha1	chr10	58786115	58835000	+	664	33	36	-0.13	0.973759
Pa2g4	chr10	127994821	128002991	-	1187	177	129	0.46	0.0501053
Palm	chr10	79256316	79283642	+	592	60	46	0.38	0.501631
Pawr	chr10	107769244	107851448	+	263	65	48	0.44	0.384931
Pbld2	chr10	62487259	62521562	+	610	155	124	0.32	0.268372
Pcbp3	chr10	76224604	76424633	-	373	9	8	0.17	1
Pcdh15	chr10	72562089	73780010	+	93	32	4	3	3.22467e-05
Pcmt1	chr10	7364129	7400935	-	796	105	118	-0.17	0.725686
Pde7b	chr10	20120223	20444503	-	122	14	24	-0.78	0.40383
Pdss2	chr10	42941405	43184689	+	1105	54	38	0.51	0.359611
Pdxk	chr10	77903441	77927599	-	620	71	92	-0.37	0.359611
Perp	chr10	18564876	18576880	+	222	80	24	1.74	6.57529e-07
Pex3	chr10	13243647	13272949	-	1058	202	201	0.01	1
Pex7	chr10	19579734	19627496	-	60	15	4	1.91	0.106027
Pfkl	chr10	77463424	77472829	-	752	160	167	-0.06	0.94154
Phactr2	chr10	12933200	13194203	-	153	30	29	0.05	1
Phlda1	chr10	110943341	110945706	+	1478	131	134	-0.03	1
Plagl1	chr10	12811588	12849515	+	531	1	138	-7.11	6.30382e-38
Plekhg1	chr10	6407945	6606164	-	317	12	33	-1.46	0.0204451
Plekhj1	chr10	80258844	80261372	-	1103	107	126	-0.24	0.534744
Pmel	chr10	128143313	128157295	+	88	9	10	-0.15	1
Poc1b	chr10	98569669	98660623	+	686	191	178	0.1	0.813365
Pofut2	chr10	76722044	76732332	+	914	266	235	0.18	0.461437
Polr2e	chr10	79498693	79502541	-	867	10	0	13.29	0.0166733
Ppa1	chr10	61111299	61136917	+	946	350	286	0.29	0.0763381
Ppap2c	chr10	78989174	78996533	-	523	16	23	-0.52	0.649086
Ppfia2	chr10	105907401	106215056	+	79	8	16	-1	0.417611
Ppil4	chr10	7512718	7532673	+	1271	146	118	0.31	0.320216
Ppil6	chr10	41210244	41234091	+	702	228	190	0.26	0.263063
Ppm1h	chr10	122115833	122359031	+	257	79	53	0.58	0.144539
Prdm1	chr10	44166522	44248308	-	126	17	20	-0.23	0.941896
Prdm4	chr10	85369591	85379888	-	401	94	96	-0.03	1
Prep	chr10	44787011	44878804	+	821	114	123	-0.11	0.861236
Prim1	chr10	127452227	127467094	+	455	115	117	-0.03	1
Prmt2	chr10	75669966	75700611	-	913	16	28	-0.81	0.319859
Prtn3	chr10	79337220	79345787	+	540	84	81	0.05	1
Psap	chr10	59740375	59765346	+	872	301	312	-0.05	0.91632
Ptbp1	chr10	79317409	79327178	+	897	151	127	0.25	0.444099
Ptges3	chr10	127496009	127514329	+	1044	121	117	0.05	0.98946
Ptprk	chr10	27794655	27984480	+	980	241	222	0.12	0.708254
Pwp1	chr10	85334575	85351842	+	904	182	202	-0.15	0.643482
Qrsl1	chr10	43593993	43621552	-	862	128	153	-0.26	0.417611
R3hdm2	chr10	126817382	126881448	+	261	32	40	-0.32	0.713167
Rab21	chr10	114726918	114752648	-	974	140	134	0.06	0.947561
Rab32	chr10	10264808	10278032	-	700	91	106	-0.22	0.63034
Rab36	chr10	74499828	74516849	+	481	44	42	0.07	1
Rab3ip	chr10	116342839	116387437	-	431	62	109	-0.81	0.00437763
Rbms2	chr10	127570287	127613498	-	761	83	79	0.07	0.973759
Reep6	chr10	79792697	79799187	+	122	0	7	-13.29	0.0898486
Reps1	chr10	17775666	17844937	+	254	54	61	-0.18	0.845037
Rev3l	chr10	39452280	39503119	+	502	61	69	-0.18	0.819844
Rexo1	chr10	80012799	80024287	-	1321	50	68	-0.44	0.359611
Rgs17	chr10	4424174	4514373	+	316	39	75	-0.94	0.00922483
Ric8b	chr10	84380360	84479192	+	806	14	16	-0.19	0.993189
Rnf126	chr10	79221259	79229667	-	820	133	125	0.09	0.901307
Rnf146	chr10	29065976	29082249	-	458	93	117	-0.33	0.35086
Rnf217	chr10	31222118	31328991	-	554	68	74	-0.12	0.90849
Rpf2	chr10	39943051	39966786	-	940	188	233	-0.31	0.152281
Rpl41	chr10	127985169	127986362	-	609	90	73	0.3	0.504425
Rps12	chr10	23504989	23507016	-	1302	354	292	0.28	0.0929145
Rps15	chr10	79755197	79756860	+	894	26	3	3.12	0.000221145
Rps26	chr10	128061585	128063563	-	761	139	122	0.19	0.633257
Rrp1	chr10	77863106	77875789	-	1254	62	54	0.2	0.802935
Rspo3	chr10	29172914	29255674	-	307	55	39	0.5	0.36595
Rtkn2	chr10	67442462	67505047	+	418	109	101	0.11	0.879922
Rtn4ip1	chr10	43621612	43667669	+	866	128	155	-0.28	0.367903
Rufy2	chr10	62442986	62467215	+	480	141	154	-0.13	0.776954
Rwdd1	chr10	33716360	33739431	-	1093	273	293	-0.1	0.727983
Samd5	chr10	9347056	9395007	-	525	78	57	0.45	0.296123
Sar1a	chr10	61143057	61156044	+	1101	23	20	0.2	0.946524
Sarnp	chr10	128258826	128314695	+	1010	117	125	-0.1	0.896634
Scamp4	chr10	80065626	80078529	+	938	159	230	-0.53	0.00408451
Serinc1	chr10	57235579	57252337	-	819	98	112	-0.19	0.679874
Sesn1	chr10	41607244	41628231	+	438	108	100	0.11	0.879708
Sf3a2	chr10	80260942	80267670	+	1370	107	122	-0.19	0.664955
Sf3b5	chr10	12728255	12728989	+	828	177	174	0.03	1
Sgpl1	chr10	60574927	60610452	-	585	129	51	1.34	1.22234e-07
Sgta	chr10	80506819	80522924	-	833	151	159	-0.07	0.91725
Sh3rf3	chr10	58276106	58512770	+	968	124	147	-0.25	0.463001
Shmt2	chr10	126954194	126959492	-	897	96	102	-0.09	0.934137
Sirt1	chr10	62794137	62799741	-	212	23	26	-0.18	0.953661
Sirt6	chr10	81084531	81090543	-	681	142	253	-0.83	5.29071e-07
Slc16a10	chr10	39852707	39862063	-	226	23	31	-0.43	0.653007
Slc1a6	chr10	78243240	78277571	+	221	56	56	0	1
Slc25a16	chr10	62383427	62407178	+	891	188	228	-0.28	0.226479
Slc25a3	chr10	90579318	90586805	-	888	261	276	-0.08	0.824456
Slc26a10	chr10	126609481	126617702	-	29	3	12	-2	0.16307
Slc29a3	chr10	60177976	60215532	-	638	62	62	0	1
Slc35d3	chr10	19567722	19571266	-	111	16	35	-1.13	0.0696806
Slc39a3	chr10	80496601	80500028	-	333	61	64	-0.07	0.994677
Slc41a2	chr10	82779086	82800186	-	360	59	48	0.3	0.646003
Smarcb1	chr10	75359513	75384363	-	1123	168	193	-0.2	0.501631
Smpd2	chr10	41206977	41210147	-	722	230	194	0.25	0.306503
Smpdl3a	chr10	57514179	57531637	+	305	26	20	0.38	0.754653
Snrpf	chr10	93045773	93052452	-	681	200	215	-0.1	0.783336
Snx3	chr10	42221836	42255177	+	493	16	10	0.68	0.638707
Spock2	chr10	59569215	59594234	+	142	20	7	1.52	0.106027
Spryd4	chr10	127646963	127648851	-	693	77	103	-0.42	0.242049
Srgap1	chr10	121332892	121484372	-	635	83	81	0.04	1
Stat6	chr10	127080057	127087837	+	982	88	73	0.27	0.574346
Stox1	chr10	62121790	62188550	-	140	20	27	-0.43	0.69063
Stx11	chr10	12659786	12684066	-	651	211	247	-0.23	0.333355
Stx7	chr10	23869122	23908766	+	399	85	98	-0.21	0.685123
Suox	chr10	128106942	128110975	-	585	62	58	0.1	0.959903
Supv3l1	chr10	61891956	61912487	-	1244	135	181	-0.42	0.0707857
Syn3	chr10	85517869	85961602	-	70	5	11	-1.14	0.504425
Tab2	chr10	7631289	7675692	-	523	121	131	-0.12	0.843038
Tbpl1	chr10	22423684	22451254	-	671	8	4	1	0.693626
Tcf3	chr10	79872258	79896393	-	644	27	31	-0.2	0.91903
Tcp11l2	chr10	84039370	84077105	+	847	147	82	0.84	0.000294495
Tdg	chr10	82092572	82113070	+	798	177	39	2.18	1.85904e-20
Tet1	chr10	62301844	62328053	-	237	23	57	-1.31	0.00216039
Tfam	chr10	70691204	70701029	-	809	23	15	0.62	0.558136
Thop1	chr10	80532779	80545305	+	557	187	152	0.3	0.248101
Timeless	chr10	127669146	127683166	+	686	70	66	0.09	0.96586
Timm13	chr10	80362194	80363715	-	963	104	118	-0.18	0.69063
Timp3	chr10	85765598	85806727	+	240	61	30	1.02	0.0136275
Tle2	chr10	81038276	81053591	+	641	5	5	0	1
Tmbim4	chr10	119645805	119661974	+	894	78	94	-0.27	0.555531
Tmcc3	chr10	93774768	94041542	+	90	15	13	0.21	0.990985
Tmem194	chr10	127104199	127133997	+	823	51	60	-0.23	0.748257
Tmem198b	chr10	128237091	128241427	-	1407	235	271	-0.21	0.364518
Tmem200a	chr10	25632136	25798457	-	376	19	30	-0.66	0.417611
Tmem5	chr10	121518315	121534213	-	338	116	120	-0.05	0.98843
Tmpo	chr10	90611861	90634760	-	392	50	67	-0.42	0.397806
Tmtc3	chr10	99910811	99949982	-	1125	239	223	0.1	0.776954
Tnfaip3	chr10	18728071	18735464	-	491	62	62	0	1
Tpd52l1	chr10	31052185	31165728	-	442	133	150	-0.17	0.653417
Traf3ip2	chr10	39332739	39375114	+	437	103	108	-0.07	0.959244
Trmt11	chr10	30254030	30320556	-	733	207	186	0.15	0.621885
Tsfm	chr10	126448627	126467860	-	655	164	191	-0.22	0.444099
Tspan31	chr10	126504372	126507318	-	942	108	110	-0.03	1
Tspyl1	chr10	34001995	34004692	+	1276	143	141	0.02	1
Tube1	chr10	38853828	38870865	+	912	204	206	-0.01	1
Tysnd1	chr10	61158261	61165522	+	476	15	21	-0.49	0.708921
Ube2d1	chr10	70717727	70748011	-	777	40	33	0.28	0.775394
Ube2n	chr10	94977778	95006631	+	439	129	132	-0.03	1
Uhrf1bp1l	chr10	89207982	89267748	+	524	87	76	0.2	0.735217
Uqcr11	chr10	79865741	79869576	-	1263	31	0	13.29	2.19194e-08
Utrn	chr10	12440616	12589164	-	581	9	13	-0.53	0.80628
Vezt	chr10	93434060	93498451	-	939	86	65	0.4	0.335436
Vgll2	chr10	51742307	51748278	+	53	3	6	-1	0.795551
Vnn1	chr10	23614493	23625150	+	29	0	17	-13.29	0.000221145
Vps26a	chr10	61918024	61949481	-	828	79	101	-0.35	0.359611
Vta1	chr10	14374560	14425367	-	718	134	114	0.23	0.523166
Wasf1	chr10	40603280	40658376	+	932	166	145	0.2	0.559876
Wdr18	chr10	79422896	79431992	+	829	111	102	0.12	0.850732
Wibg	chr10	128184934	128203618	+	913	165	161	0.04	0.999577
Wif1	chr10	120471015	120537707	+	407	148	112	0.4	0.146723
Xrcc6bp1	chr10	126305485	126338428	-	255	80	76	0.07	0.973759
Yeats4	chr10	116652197	116661564	-	713	30	27	0.15	0.962659
Zbtb2	chr10	5959078	5979067	+	289	39	39	0	1
Zbtb24	chr10	41170188	41185386	+	769	186	252	-0.44	0.0161362
Zbtb7a	chr10	80599322	80615741	+	348	12	15	-0.32	0.920963
Zc3h10	chr10	127981853	127984800	-	749	155	189	-0.29	0.274956
Zfp280b	chr10	75495356	75502639	+	780	133	134	-0.01	1
Zfp365	chr10	67359441	67375184	-	358	103	96	0.1	0.906213
Zfp938	chr10	81687598	81704026	-	766	95	122	-0.36	0.279077
Zfr2	chr10	80695920	80705163	+	444	70	61	0.2	0.776954
Zufsp	chr10	33638952	33671066	-	624	217	225	-0.05	0.940988
Zwint	chr10	72117592	72137713	+	1010	158	162	-0.04	0.999577
0610009B22Rik	chr11	51498887	51502377	-	913	147	162	-0.14	0.728795
0610009L18Rik	chr11	120209991	120212505	+	674	82	99	-0.27	0.530634
0610010F05Rik	chr11	23464960	23533550	-	295	101	98	0.04	1
0610010K14Rik	chr11	70048707	70051417	-	408	66	65	0.02	1
1110002N22Rik	chr11	79950179	79955678	-	898	70	75	-0.1	0.94154
1110005A03Rik	chr11	116704868	116711675	+	1049	263	205	0.36	0.0561009
1110031I02Rik	chr11	121038904	121066026	-	534	116	167	-0.53	0.0234101
1110067D22Rik	chr11	20726352	20730759	-	519	95	73	0.38	0.338632
1200011M11Rik	chr11	86891237	86898885	-	377	29	36	-0.31	0.75136
1300001I01Rik	chr11	74463331	74470842	+	730	45	34	0.4	0.563164
1500010J02Rik	chr11	68829635	68836266	+	808	130	111	0.23	0.546659
1700006E09Rik	chr11	101845592	101853571	+	340	21	36	-0.78	0.242598
1700016K19Rik	chr11	75813413	75817072	+	118	14	36	-1.36	0.0213735
1700034F02Rik	chr11	29447949	29478368	+	1290	192	178	0.11	0.791599
1700081L11Rik	chr11	104217904	104329069	-	138	5	10	-1	0.608466
1810012P15Rik	chr11	78640130	78652778	+	250	48	48	0	1
1810027O10Rik	chr11	69652015	69653116	+	561	59	85	-0.53	0.168042
1810032O08Rik	chr11	116532973	116537113	+	1204	123	109	0.17	0.697911
1810043H04Rik	chr11	119960241	119962019	+	950	132	132	0	1
1810046J19Rik	chr11	98299021	98300306	-	507	29	46	-0.67	0.246095
1810049H13Rik	chr11	120317919	120319383	-	604	133	112	0.25	0.49365
2310003H01Rik	chr11	120234339	120240051	-	489	50	47	0.09	0.985016
2310004I24Rik	chr11	66851406	66866097	-	1117	240	239	0.01	1
2310004N24Rik	chr11	116060168	116076633	+	832	107	119	-0.15	0.758369
2310033P09Rik	chr11	59021822	59024241	+	319	14	7	1	0.476427
2310047M10Rik	chr11	68873276	68875079	+	800	80	69	0.21	0.716885
2310067B10Rik	chr11	115626756	115647581	+	543	170	129	0.4	0.112046
2410002I01Rik	chr11	119951844	119960046	-	1480	147	142	0.05	0.973759
2810021J22Rik	chr11	58680741	58694810	+	720	31	42	-0.44	0.540662
2810408A11Rik	chr11	69710864	69714478	-	950	102	73	0.48	0.160099
3010026O09Rik	chr11	49988350	50013618	+	642	68	61	0.16	0.855755
4921536K21Rik	chr11	3786090	3795102	-	266	14	53	-1.92	2.97181e-05
4930505A04Rik	chr11	30326005	30371828	-	169	33	50	-0.6	0.281097
4933439F18Rik	chr11	60230646	60264430	+	726	98	102	-0.06	0.982628
5730522E02Rik	chr11	25517667	26110570	-	389	92	103	-0.16	0.767468
9330160F10Rik	chr11	68871219	68873986	-	853	227	140	0.7	0.000101319
9530068E07Rik	chr11	52209929	52222231	+	795	94	71	0.41	0.300168
A230051G13Rik	chr11	58974856	58977203	-	210	27	37	-0.46	0.563164
A730011L01Rik	chr11	119352702	119369066	+	905	135	136	-0.01	1
Aarsd1	chr11	101268152	101286111	-	1033	237	227	0.06	0.9091
Aatf	chr11	84236356	84327025	-	667	106	86	0.3	0.447819
Abca5	chr11	110181120	110198955	-	508	78	75	0.06	1
Abca9	chr11	110017830	110029370	-	167	73	27	1.44	7.42449e-05
Abcc3	chr11	94226168	94254235	-	19	7	0	13.29	0.0898486
Abhd15	chr11	77329485	77352110	+	165	8	8	0	1
Abr	chr11	76232605	76384868	-	71	13	7	0.89	0.566268
Acaca	chr11	83943173	84027793	+	788	143	130	0.14	0.763555
Acbd4	chr11	102962995	102973515	+	839	110	79	0.48	0.1429
Acly	chr11	100361892	100389184	-	1026	128	113	0.18	0.676755
Acox1	chr11	116050342	116060044	-	812	107	120	-0.17	0.728795
Acsf2	chr11	94431604	94463084	-	421	87	52	0.74	0.0293375
Actg1	chr11	120207003	120209857	-	467	12	56	-2.22	1.22013e-06
Actr2	chr11	19978688	20012871	-	923	231	185	0.32	0.136592
Acyp2	chr11	30405990	30549588	-	375	36	36	0	1
Adam19	chr11	45869586	45959139	+	757	140	140	0	1
Adap2	chr11	79967606	79992461	+	42	11	2	2.46	0.118503
Adora2b	chr11	62062485	62079956	+	539	110	102	0.11	0.882126
Afmid	chr11	117687237	117701223	+	929	199	210	-0.08	0.873583
Agxt2l2	chr11	51398258	51416757	+	650	95	80	0.25	0.593643
Ahsa2	chr11	23388548	23397539	-	570	79	84	-0.09	0.942871
Akap1	chr11	88693068	88725032	-	911	31	25	0.31	0.793774
Aldh3a2	chr11	61036918	61080688	-	875	154	167	-0.12	0.793552
Alkbh5	chr11	60349882	60367870	+	378	69	45	0.62	0.15028
Aloxe3	chr11	68947818	68956353	+	72	3	13	-2.12	0.114357
Amz2	chr11	109287289	109313687	+	446	79	49	0.69	0.0653747
Ankfy1	chr11	72503507	72538683	+	1078	31	49	-0.66	0.229088
Ankrd40	chr11	94189326	94201238	+	345	76	47	0.69	0.0712552
Anxa6	chr11	54792609	54846948	-	830	173	155	0.16	0.657923
Ap1b1	chr11	4886936	4916855	+	467	86	85	0.02	1
Apoh	chr11	108204667	108257220	+	947	79	76	0.06	1
Arf1	chr11	59024915	59041773	-	1250	154	122	0.34	0.242049
Arf2	chr11	103828052	103846652	+	586	87	67	0.38	0.371425
Arhgap44	chr11	64864976	64976070	-	470	95	80	0.25	0.593643
Arl4d	chr11	101526854	101529147	+	296	88	78	0.17	0.776954
Armc7	chr11	115336980	115351782	+	631	111	109	0.03	1
Arrb2	chr11	70246146	70254331	+	505	99	72	0.46	0.198287
Asb3	chr11	30854418	30986105	+	1062	306	273	0.17	0.468082
Ascc2	chr11	4537749	4583389	+	696	76	84	-0.14	0.847883
Atox1	chr11	55260142	55274742	-	800	136	130	0.07	0.94616
Atp1b2	chr11	69413237	69419332	-	273	31	31	0	1
Atp5h	chr11	115277002	115281277	-	1211	257	239	0.11	0.745795
Atp6v0a1	chr11	100870765	100923739	+	643	72	74	-0.04	1
Atpaf2	chr11	60214139	60230602	-	693	85	92	-0.11	0.896634
Aurkb	chr11	68859148	68865167	+	1058	210	198	0.09	0.850847
B230217C12Rik	chr11	97702606	97705414	+	214	21	23	-0.13	1
B3gnt2	chr11	22734864	22760489	-	317	24	31	-0.37	0.722021
B3gntl1	chr11	121477510	121534468	-	623	54	56	-0.05	1
B9d1	chr11	61318645	61326434	+	703	184	137	0.43	0.0653747
Baiap2	chr11	119804076	119868097	+	408	22	26	-0.24	0.901307
BC017643	chr11	121083901	121090624	-	735	191	202	-0.08	0.867702
BC017647	chr11	77908209	77969578	+	968	89	78	0.19	0.740217
BC030867	chr11	102110195	102126502	+	580	32	44	-0.46	0.502887
BC046404	chr11	62418385	62462026	-	560	54	69	-0.35	0.502887
BC049762	chr11	51067152	51076549	-	793	137	129	0.09	0.903458
BC096441	chr11	69496078	69509601	-	328	15	15	0	1
Bcas3	chr11	85166713	85638853	+	907	125	124	0.01	1
Bcl11a	chr11	23978116	24074124	+	112	9	29	-1.69	0.0146147
Becn1	chr11	101149575	101163601	-	793	125	139	-0.15	0.72702
Birc5	chr11	117710564	117717047	+	858	175	233	-0.41	0.0353612
Blmh	chr11	76759005	76800882	+	668	76	98	-0.37	0.347859
Bod1	chr11	31565180	31571886	-	560	192	181	0.09	0.862906
Bptf	chr11	106939899	106992881	-	805	105	137	-0.38	0.197087
Brca1	chr11	101386820	101413270	-	1024	264	235	0.17	0.504425
Brip1	chr11	86008534	86014667	-	1238	267	337	-0.34	0.0369295
C1d	chr11	17157596	17169180	+	933	104	131	-0.33	0.307802
C1qbp	chr11	70791337	70796529	-	425	6	17	-1.5	0.161745
C1ql1	chr11	102800577	102808003	-	162	6	2	1.59	0.593057
C1qtnf1	chr11	118289812	118311278	+	535	34	45	-0.4	0.563164
C630004H02Rik	chr11	115216672	115228982	-	215	2	7	-1.81	0.461437
Cacnb1	chr11	97864214	97883942	-	755	75	72	0.06	1
Camta2	chr11	70499415	70501451	-	304	2	6	-1.59	0.593057
Cant1	chr11	118267602	118280367	-	964	200	180	0.15	0.642754
Casc3	chr11	98671474	98683852	+	709	85	85	0	1
Caskin2	chr11	115668090	115674954	-	831	45	42	0.1	0.982628
Cbx1	chr11	96650472	96669955	+	718	135	148	-0.13	0.769208
Cbx2	chr11	118885038	118889353	+	444	64	58	0.14	0.896634
Cbx4	chr11	118942686	118947536	-	178	13	11	0.24	0.985016
Cbx8	chr11	118900366	118902146	-	461	38	44	-0.21	0.847883
Ccdc103	chr11	102742517	102746531	+	903	129	79	0.71	0.00655114
Ccdc104	chr11	29121531	29147410	-	729	161	153	0.07	0.91903
Ccdc137	chr11	120319428	120325673	+	1191	301	259	0.22	0.292274
Ccdc157	chr11	4048816	4060222	-	996	107	136	-0.35	0.268241
Ccdc43	chr11	102545999	102559097	-	1022	212	205	0.05	0.950217
Ccdc45	chr11	106650565	106680175	+	990	13	21	-0.69	0.523726
Ccdc55	chr11	76864136	76891540	-	719	125	105	0.25	0.504425
Ccdc56	chr11	101139281	101140429	-	679	126	110	0.2	0.640956
Ccdc69	chr11	54863232	54891610	-	96	25	32	-0.36	0.729005
Ccdc88a	chr11	29273776	29323412	+	625	13	18	-0.47	0.766745
Ccdc99	chr11	34622691	34647144	-	994	180	187	-0.06	0.942871
Ccl7	chr11	81859213	81861028	+	76	4	24	-2.59	0.00213103
Ccm2	chr11	6446889	6496748	+	475	11	14	-0.35	0.917094
Ccng1	chr11	40562591	40567441	-	442	143	100	0.52	0.0489339
Ccr10	chr11	101034310	101036758	-	227	6	5	0.26	1
Cct4	chr11	22890518	22903781	+	925	167	169	-0.02	1
Cct6b	chr11	82532751	82577824	-	1515	231	227	0.03	1
Cdc27	chr11	104381567	104411793	-	1123	199	152	0.39	0.0835876
Cdc42ep4	chr11	113590618	113612469	-	1101	144	87	0.73	0.00249447
Cdc42se2	chr11	54537075	54601149	-	750	43	53	-0.3	0.668465
Cdc6	chr11	98769464	98783208	+	663	186	164	0.18	0.565727
Cdk5rap3	chr11	96768739	96777811	-	777	36	56	-0.64	0.199702
Cdkl3	chr11	51817722	51898170	+	784	119	117	0.02	1
Cdkn2aipnl	chr11	51781162	51790837	+	531	59	66	-0.16	0.853149
Cenpv	chr11	62338447	62352764	-	164	25	17	0.56	0.587053
Cep68	chr11	20138389	20149433	-	327	61	68	-0.16	0.855755
Chac2	chr11	30876706	30886351	-	562	150	115	0.38	0.16686
Chmp6	chr11	119775123	119780863	+	868	274	219	0.32	0.087577
Chrnb1	chr11	69597537	69609446	-	143	12	9	0.42	0.901307
Cisd3	chr11	97547139	97549936	+	214	19	45	-1.24	0.0138813
Clint1	chr11	45665506	45724126	+	488	68	56	0.28	0.634773
Clk4	chr11	51076615	51095267	+	838	144	139	0.05	0.973759
Cnot6	chr11	49488214	49526213	-	293	27	18	0.59	0.528944
Cnot8	chr11	57917654	57932097	+	1158	160	159	0.01	1
Cnp	chr11	100437204	100453044	+	175	75	42	0.84	0.023711
Cntnap1	chr11	101031836	101039631	+	1148	100	105	-0.07	0.957121
Coasy	chr11	100943878	100947934	+	845	103	91	0.18	0.731273
Cobl	chr11	12136610	12364808	-	307	81	66	0.3	0.548464
Cog1	chr11	113510641	113523714	+	374	79	78	0.02	1
Coil	chr11	88835248	88852928	+	395	95	137	-0.53	0.0492451
Commd1	chr11	22734743	22882091	-	837	170	143	0.25	0.403336
Cops3	chr11	59631296	59653341	-	956	48	34	0.5	0.416792
Copz2	chr11	96711189	96722518	+	579	116	91	0.35	0.318059
Coro6	chr11	77275912	77283987	+	212	37	44	-0.25	0.794295
Cox10	chr11	63776128	63892969	-	942	259	211	0.3	0.147849
Cox11	chr11	90499486	90506246	+	991	350	266	0.4	0.00803397
Crhr1	chr11	103994168	104036838	+	12	5	3	0.74	0.934137
Crk	chr11	75492785	75518758	+	798	87	100	-0.2	0.688807
Crlf3	chr11	79859994	79894471	-	418	87	80	0.12	0.892596
Csnk1d	chr11	120819778	120852372	-	584	46	50	-0.12	0.946271
Ctns	chr11	72997097	73012545	-	1336	19	32	-0.75	0.31162
Cuedc1	chr11	87912791	87998868	+	369	56	77	-0.46	0.291026
Cwc25	chr11	97617574	97627855	-	1150	225	231	-0.04	0.973759
Cxcl16	chr11	70267484	70273487	-	280	20	24	-0.26	0.896634
Cyb5d1	chr11	69205426	69209134	-	979	16	82	-2.36	2.04047e-10
Cyb5d2	chr11	72590750	72609645	-	1185	75	74	0.02	1
Cyfip2	chr11	46105078	46125723	-	178	18	21	-0.22	0.942871
Cyth1	chr11	117993332	118109817	-	726	171	171	0	1
D11Wsu47e	chr11	113545723	113560633	+	1289	476	519	-0.13	0.466681
D11Wsu99e	chr11	113522632	113545470	-	1441	498	530	-0.09	0.646003
D930048N14Rik	chr11	51464680	51468463	+	573	101	116	-0.2	0.653417
Dbnl	chr11	5688532	5700966	+	1283	77	64	0.27	0.620491
Dcaf7	chr11	105898213	105909959	+	1173	76	88	-0.21	0.696153
Ddx5	chr11	106642861	106649791	-	745	23	27	-0.23	0.906213
Ddx56	chr11	6158921	6167776	-	1144	146	119	0.3	0.346949
Derl2	chr11	70820665	70832745	-	1237	182	185	-0.02	1
Dhrs11	chr11	84634357	84642467	-	606	98	52	0.91	0.00250261
Dhrs13	chr11	77845781	77851369	+	374	66	65	0.02	1
Dhrs7b	chr11	60644132	60671926	+	832	300	208	0.53	0.000672424
Dhx33	chr11	70800252	70817923	-	768	168	203	-0.27	0.279077
Dhx58	chr11	100556017	100565514	-	13	7	2	1.81	0.461437
Dhx8	chr11	101594232	101597011	+	737	80	85	-0.09	0.943694
Dlx4	chr11	95001769	95007578	-	90	11	13	-0.24	0.985016
Dnahc9	chr11	65934592	65981947	-	136	12	15	-0.32	0.920963
Dnajc7	chr11	100444131	100481483	-	917	142	175	-0.3	0.268109
Dph1	chr11	74991144	75004022	-	760	81	77	0.07	0.973759
Drg2	chr11	60268092	60282257	+	855	48	50	-0.06	1
Dus1l	chr11	120650514	120657718	-	772	22	16	0.46	0.722021
Dusp14	chr11	83861542	83882304	-	615	45	48	-0.09	0.984833
Dusp18	chr11	3795242	3799357	+	266	14	53	-1.92	2.97181e-05
Dusp3	chr11	101836029	101846093	-	311	15	31	-1.05	0.131494
Dynll2	chr11	87793026	87801036	-	209	41	46	-0.17	0.903458
E130012A19Rik	chr11	97488706	97491031	-	40	4	17	-2.09	0.0504972
Ebf1	chr11	44430818	44818498	+	454	51	47	0.12	0.947059
Efcab9	chr11	32423339	32432082	-	413	120	147	-0.29	0.347859
Egfr	chr11	16652205	16787927	+	1070	334	357	-0.1	0.708254
Ehbp1	chr11	22046534	22185876	-	497	58	52	0.16	0.884386
Eif1	chr11	100181198	100183411	+	587	26	29	-0.16	0.962659
Eif4a3	chr11	119149676	119161404	-	941	144	142	0.02	1
Eif4enif1	chr11	3103632	3144590	+	485	27	33	-0.29	0.80459
Eif5a	chr11	69730221	69735461	-	457	107	0	13.29	1.21697e-30
Elac2	chr11	64792539	64815572	+	694	205	166	0.3	0.204085
Eme1	chr11	94506309	94515279	-	899	277	176	0.65	3.93332e-05
Emid1	chr11	5006267	5052261	-	65	4	6	-0.59	0.942871
Engase	chr11	118338285	118349088	+	382	79	97	-0.3	0.492504
Eno3	chr11	70470703	70476016	+	178	14	12	0.22	0.98843
Epn2	chr11	61360007	61393161	-	340	26	21	0.31	0.833328
Epn3	chr11	94351795	94361247	-	39	6	4	0.59	0.942871
Eral1	chr11	77886877	77893886	-	899	129	126	0.03	1
Erlec1	chr11	30830773	30854153	-	1092	319	283	0.17	0.420326
Ern1	chr11	106275079	106349151	-	236	39	53	-0.44	0.455219
Etv4	chr11	101631060	101646686	-	257	32	24	0.42	0.659753
Ewsr1	chr11	4969691	4999270	-	938	139	140	-0.01	1
Exoc7	chr11	116156995	116167967	-	896	277	353	-0.35	0.0226072
Fam100b	chr11	116295407	116300392	+	249	13	6	1.12	0.443006
Fam114a2	chr11	57296491	57332147	-	963	297	247	0.27	0.164282
Fam117a	chr11	95198331	95243187	+	401	19	25	-0.4	0.748798
Fam134c	chr11	100959313	100981080	-	1196	264	213	0.31	0.116907
Fam161a	chr11	22908346	22923725	+	706	48	68	-0.5	0.279077
Fam171a2	chr11	102301546	102308909	-	259	17	13	0.39	0.850732
Fam183b	chr11	58606298	58615463	-	7	5	2	1.32	0.748798
Fam20a	chr11	109534239	109583571	-	343	37	11	1.75	0.00258048
Fam33a	chr11	86922752	86938137	+	1090	301	297	0.02	1
Fam57a	chr11	75993172	76021676	+	1256	114	120	-0.07	0.942445
Fam64a	chr11	71855956	71860873	+	991	48	46	0.06	1
Fancl	chr11	26286134	26371877	+	123	25	23	0.12	1
Fbf1	chr11	116016399	116029469	-	664	99	95	0.06	0.982628
Fbxl20	chr11	97959735	98011718	-	348	10	8	0.32	0.973759
Fbxo47	chr11	97715139	97745469	-	428	34	23	0.56	0.468904
Fbxo48	chr11	16851412	16854776	+	1011	99	73	0.44	0.227915
Fbxw10	chr11	62660629	62664818	+	53	0	5	-13.29	0.242049
Fbxw11	chr11	32542890	32644786	+	730	187	180	0.06	0.942871
Fdxr	chr11	115129337	115138365	-	752	60	60	0	1
Fignl1	chr11	11687433	11708929	-	541	66	70	-0.09	0.96586
Fkbp10	chr11	100277010	100286139	+	862	115	98	0.23	0.57777
Flcn	chr11	59605291	59623091	-	1249	191	194	-0.02	1
Flii	chr11	60537866	60540726	-	399	70	63	0.15	0.861236
Flot2	chr11	77851432	77873937	+	746	106	124	-0.23	0.565727
Fn3k	chr11	121296226	121311806	+	102	20	34	-0.77	0.276426
Fn3krp	chr11	121282714	121292603	+	665	179	198	-0.15	0.66368
Foxj1	chr11	116192017	116196714	-	162	8	12	-0.59	0.793552
Fxr2	chr11	69446491	69466800	+	383	36	36	0	1
G3bp1	chr11	55283186	55314014	+	914	114	124	-0.12	0.833328
G6pc3	chr11	102050933	102055396	+	493	28	29	-0.05	1
Gaa	chr11	119129341	119134767	+	660	94	96	-0.03	1
Galk1	chr11	115869770	115874034	-	404	13	15	-0.21	0.990985
Galnt10	chr11	57458966	57540414	+	1014	86	124	-0.53	0.067543
Galr2	chr11	116142252	116145253	+	67	2	23	-3.52	0.000275613
Gas2l1	chr11	4955380	4965304	-	622	58	67	-0.21	0.767468
Gas7	chr11	67268938	67496963	+	108	44	31	0.51	0.439524
Gatsl3	chr11	4118227	4122413	+	170	16	28	-0.81	0.319859
Gdf9	chr11	53244524	53250405	+	1070	11	0	13.29	0.00924812
Gdpd1	chr11	86847368	86887565	-	653	122	125	-0.04	1
Gemin4	chr11	76030580	76031020	-	468	50	52	-0.06	1
Gfpt2	chr11	49607688	49652116	+	259	30	30	0	1
Gga3	chr11	115447100	115465199	-	1330	346	92	1.91	1.20173e-33
Ggnbp2	chr11	84645862	84684241	-	705	35	25	0.49	0.545166
Ghdc	chr11	100627345	100632272	-	171	76	6	3.66	6.01303e-15
Gjc1	chr11	102660892	102681015	-	161	21	33	-0.65	0.388581
Gjd3	chr11	98843493	98844331	-	75	19	13	0.55	0.686664
Glod4	chr11	75934488	76057178	-	1358	126	103	0.29	0.40732
Gm10840	chr11	106022163	106022473	+	24	3	5	-0.74	0.934137
Gm11031	chr11	4999386	4999882	-	135	22	29	-0.4	0.707132
Gm11627	chr11	102437711	102440776	-	34	9	13	-0.53	0.80628
Gm11639	chr11	104565671	104585815	+	21	11	0	13.29	0.00924812
Gm11696	chr11	109216091	109224969	-	620	45	44	0.03	1
Gm11733	chr11	117345681	117350329	+	22	4	7	-0.81	0.824492
Gm11992	chr11	8948596	8969360	+	97	21	19	0.14	1
Gm12216	chr11	53597792	53672647	-	121	30	21	0.52	0.565727
Gm12258	chr11	58660659	58672152	+	693	148	168	-0.18	0.591715
Gm16515	chr11	60719455	60728253	-	281	78	87	-0.16	0.814475
Gm17305	chr11	69177520	69182911	+	21	6	1	2.59	0.371425
Gm20390	chr11	93811132	93829608	-	779	238	152	0.65	0.000224699
Gm53	chr11	96112418	96125799	+	104	22	0	13.29	8.59945e-06
Gm6899	chr11	26493240	26493863	+	161	50	42	0.25	0.76074
Gm9837	chr11	53283250	53283982	-	116	11	20	-0.86	0.414997
Gm9900	chr11	58141222	58143842	-	976	166	201	-0.28	0.276183
Gna13	chr11	109224144	109241790	+	972	41	46	-0.17	0.903458
Gnb2l1	chr11	48613861	48619937	+	1553	216	169	0.35	0.104999
Gosr1	chr11	76562009	76577070	-	799	118	124	-0.07	0.942871
Gosr2	chr11	103540039	103559009	-	904	161	219	-0.44	0.0269375
Gpatch8	chr11	102368807	102417514	-	730	93	100	-0.11	0.902368
Gpr75	chr11	30785357	30793730	+	101	19	29	-0.61	0.482703
Gprc5c	chr11	114712486	114730411	+	585	68	57	0.26	0.680658
Gps1	chr11	120645588	120650412	+	637	61	42	0.54	0.275938
Gps2	chr11	69727389	69730079	+	662	9	1	3.17	0.114837
Grb10	chr11	11833161	11937405	-	201	5	0	13.29	0.242049
Grb2	chr11	115505358	115569912	-	707	21	18	0.22	0.942871
Gsg2	chr11	72948986	72951797	-	680	38	34	0.16	0.934137
Guk1	chr11	58997356	59005455	-	617	33	33	0	1
H2afv	chr11	6327228	6344447	-	566	98	82	0.26	0.566268
Hap1	chr11	100210172	100217402	-	482	32	38	-0.25	0.824653
Hcrt	chr11	100622382	100624243	-	99	8	23	-1.52	0.0684059
Hdac5	chr11	102067200	102091457	-	436	27	33	-0.29	0.80459
Helz	chr11	107409243	107439471	+	598	4	15	-1.91	0.106027
Hes7	chr11	68933905	68937558	+	117	4	5	-0.32	1
Hexdc	chr11	121065746	121083970	+	538	118	169	-0.52	0.0248448
Hint1	chr11	54679884	54684004	+	412	95	75	0.34	0.40732
Hist3h2a	chr11	58768186	58770177	+	1085	290	232	0.32	0.0767264
Hlf	chr11	90200303	90251005	-	40	0	5	-13.29	0.242049
Hmmr	chr11	40534404	40546919	-	1165	232	182	0.35	0.0911344
Hn1	chr11	115358666	115375702	-	1023	67	52	0.37	0.492504
Hnf1b	chr11	83664375	83719420	+	114	0	23	-13.29	4.4251e-06
Hnrnpab	chr11	51412371	51420350	-	385	43	38	0.18	0.897932
Hnrnph1	chr11	50190491	50200031	+	490	73	115	-0.66	0.0219397
Hoxb3	chr11	96184639	96208000	+	223	25	30	-0.26	0.851596
Hoxb5	chr11	96163908	96167435	+	138	23	2	3.52	0.000275613
Hoxb6	chr11	96153789	96162882	+	461	33	2	4.04	7.45755e-07
Hoxb9	chr11	96132770	96137910	+	202	20	1	4.32	0.000295315
Hus1	chr11	8895358	8911132	-	738	112	118	-0.08	0.941778
Ict1	chr11	115265065	115273989	+	936	85	89	-0.07	0.976504
Ifi35	chr11	101309720	101320013	+	428	103	64	0.69	0.0252042
Ift20	chr11	78349862	78355240	+	1575	245	219	0.16	0.546659
Igfbp3	chr11	7106088	7113901	-	20	5	4	0.32	1
Igfbp4	chr11	98903073	98913016	+	137	21	9	1.22	0.187413
Igtp	chr11	58013057	58021094	+	238	43	62	-0.53	0.281334
Inca1	chr11	70501862	70513658	-	691	97	130	-0.42	0.157989
Inpp5k	chr11	75444489	75462374	+	1167	121	99	0.29	0.426414
Irf1	chr11	53583552	53591877	+	739	98	103	-0.07	0.955937
Irgm1	chr11	48678746	48684877	-	719	178	75	1.25	2.04658e-09
Itga2b	chr11	102317785	102328514	-	101	25	17	0.56	0.587053
Itga3	chr11	94924474	94938112	-	449	85	76	0.16	0.811465
Jmjd6	chr11	116698745	116704764	-	1125	266	218	0.29	0.154612
Jup	chr11	100233609	100259064	-	742	80	118	-0.56	0.0563241
Kat2a	chr11	100566059	100573488	-	149	14	14	0	1
Kcnab3	chr11	69139759	69146545	+	255	13	11	0.24	0.985016
Kctd11	chr11	69691766	69694488	-	950	119	84	0.5	0.0950475
Kctd2	chr11	115281439	115292588	+	1273	277	255	0.12	0.672363
Kif18b	chr11	102777799	102786403	-	944	239	252	-0.08	0.851596
Kif1c	chr11	70514049	70520848	+	1010	175	204	-0.22	0.414997
Kif3a	chr11	53380880	53414608	+	471	27	46	-0.77	0.160979
Klhl10	chr11	100303230	100318337	+	122	13	16	-0.3	0.927497
Klhl11	chr11	100323927	100334056	-	915	145	125	0.21	0.548464
Kpna2	chr11	106849942	106860856	-	825	169	161	0.07	0.920963
Ksr1	chr11	78832724	78959857	-	653	86	86	0	1
Lasp1	chr11	97661151	97694922	+	936	200	208	-0.06	0.935132
Leprel4	chr11	100269769	100276151	-	762	130	148	-0.19	0.61563
Lgals3bp	chr11	118254064	118263407	-	69	9	24	-1.42	0.0810097
Lgals9	chr11	78776475	78798449	-	118	66	4	4.04	5.81066e-14
Lif	chr11	4166798	4168253	+	150	14	19	-0.44	0.778058
Lig3	chr11	82594643	82610044	+	840	208	154	0.43	0.0388289
Limd2	chr11	106017569	106021457	-	508	31	55	-0.83	0.0772692
Limk2	chr11	3255870	3309178	-	633	109	64	0.77	0.00771309
Llgl2	chr11	115685371	115706756	+	386	49	47	0.06	1
Lrrc46	chr11	96895915	96902722	-	751	163	141	0.21	0.523166
Lrrc48	chr11	60166830	60207844	+	916	121	115	0.07	0.942706
Lrrc59	chr11	94491080	94506531	+	880	143	141	0.02	1
Lsm11	chr11	45744581	45758438	-	407	20	28	-0.49	0.620491
Lsm12	chr11	102023810	102046611	-	684	98	101	-0.04	1
Ltc4s	chr11	50049973	50052119	-	237	48	46	0.06	1
Luc7l3	chr11	94152374	94183303	-	718	210	186	0.18	0.548464
Lyrm7	chr11	54640367	54674419	-	697	116	102	0.19	0.688496
Map2k4	chr11	65509789	65601788	-	192	43	37	0.22	0.845037
Map2k6	chr11	110260435	110386837	+	498	9	2	2.17	0.249674
Map3k14	chr11	103081707	103128682	-	891	100	96	0.06	0.982628
Mapk7	chr11	61302314	61307124	-	932	58	56	0.05	1
Mapt	chr11	104092811	104190493	+	258	73	52	0.49	0.270025
Mat2b	chr11	40492815	40508706	-	601	166	172	-0.05	0.961785
Mbtd1	chr11	93748193	93791593	+	486	70	66	0.09	0.96586
Mdh1	chr11	21456789	21472197	-	1244	112	160	-0.52	0.0325907
Med1	chr11	98013467	98054575	-	921	46	45	0.03	1
Med11	chr11	70265420	70267230	+	421	46	39	0.24	0.80228
Med24	chr11	98570155	98590733	-	525	155	129	0.27	0.396172
Med7	chr11	46250462	46256224	+	776	126	119	0.08	0.921694
Med9	chr11	59761707	59775708	+	731	68	95	-0.48	0.182437
Meis1	chr11	18781631	18918718	-	998	79	99	-0.33	0.420326
Meox1	chr11	101738823	101755689	-	47	2	5	-1.32	0.748798
Metrnl	chr11	121562857	121577601	+	340	60	45	0.42	0.450802
Mettl16	chr11	74584364	74632195	+	896	135	144	-0.09	0.882634
Mettl2	chr11	104987738	105001709	+	858	155	193	-0.32	0.200142
Mfap3	chr11	57332187	57342592	+	963	296	246	0.27	0.16307
Mfap4	chr11	61298932	61302403	+	120	11	13	-0.24	0.985016
Mfsd11	chr11	116713753	116736027	+	1215	67	62	0.11	0.934137
Mgat1	chr11	49057747	49076530	+	626	180	187	-0.06	0.942871
Mgat4b	chr11	50024391	50044602	+	792	193	209	-0.12	0.748798
Mif4gd	chr11	115469231	115474284	-	522	6	5	0.26	1
Mis12	chr11	70833112	70839569	+	1459	235	231	0.03	1
Mks1	chr11	87666716	87677306	+	120	7	13	-0.89	0.566268
Mlx	chr11	100948590	100953522	+	782	104	122	-0.23	0.560732
Mmgt2	chr11	62462950	62479857	+	457	61	72	-0.24	0.693626
Mmp28	chr11	83255377	83276574	-	524	24	23	0.06	1
Mnt	chr11	74650969	74657278	+	175	25	6	2.06	0.00859489
Morc2a	chr11	3549761	3569414	+	541	60	70	-0.22	0.731273
Mpdu1	chr11	69470198	69476145	-	382	49	27	0.86	0.0898486
Mpg	chr11	32126510	32132701	+	390	73	100	-0.45	0.20176
Mpo	chr11	87607082	87617916	+	8	5	0	13.29	0.242049
Mpp3	chr11	101860965	101888270	-	61	13	23	-0.82	0.384931
Mprip	chr11	59474806	59541188	+	285	22	20	0.14	1
Mrc2	chr11	105153956	105188206	+	747	136	96	0.5	0.0664622
Mrm1	chr11	84626562	84633018	-	970	139	123	0.18	0.66368
Mrpl10	chr11	96902873	96910528	+	761	165	142	0.22	0.504425
Mrpl12	chr11	120345926	120350380	+	1007	12	0	13.29	0.00511446
Mrpl22	chr11	57985162	57993068	+	664	97	73	0.41	0.279077
Mrpl27	chr11	94515080	94521404	+	885	277	173	0.68	1.87388e-05
Mrpl38	chr11	115993130	116000183	-	677	177	166	0.09	0.851596
Mrpl45	chr11	97177029	97191235	+	474	45	60	-0.42	0.450802
Mrpl55	chr11	59015993	59019637	+	880	66	81	-0.3	0.548464
Mrps23	chr11	88017889	88025010	+	1070	224	251	-0.16	0.528944
Mrps7	chr11	115465238	115469351	+	1341	348	92	1.92	4.92888e-34
Msi2	chr11	88157390	88579416	-	374	46	38	0.28	0.745795
Mtfp1	chr11	3991482	3995449	-	319	15	32	-1.09	0.10354
Mtif2	chr11	29426447	29445280	+	925	96	112	-0.22	0.604068
Mtmr4	chr11	87405727	87412448	+	1011	60	51	0.23	0.748257
Mxra7	chr11	116664375	116689361	-	586	100	102	-0.03	1
Mybbp1a	chr11	72254856	72265051	+	1239	81	52	0.64	0.087577
Myh10	chr11	68505655	68583146	+	1475	277	214	0.37	0.0377705
Myl4	chr11	104411976	104448530	+	1011	172	129	0.42	0.0896744
Myo15	chr11	60323035	60335489	+	20	8	6	0.42	0.962659
Myo18a	chr11	77579104	77590909	+	29	3	9	-1.59	0.40732
Myo19	chr11	84693868	84706558	+	1003	124	113	0.13	0.802935
Myo1c	chr11	75469650	75483090	+	539	106	122	-0.2	0.632787
Myo1d	chr11	80487168	80593506	-	463	67	72	-0.1	0.938894
Myocd	chr11	65037235	65083357	-	396	89	77	0.21	0.697911
Myst2	chr11	95143215	95171504	-	1549	245	237	0.05	0.942871
N4bp3	chr11	51456564	51464345	-	627	107	125	-0.22	0.567832
Naglu	chr11	100931325	100938987	+	487	74	118	-0.67	0.0159961
Nags	chr11	102006826	102010792	+	20	2	8	-2	0.345104
Nat9	chr11	115044145	115049159	-	789	191	37	2.37	2.29938e-24
Nbr1	chr11	101414180	101429855	+	1415	302	261	0.21	0.31162
Ncor1	chr11	62186887	62271309	-	1052	273	302	-0.15	0.54144
Nf2	chr11	4665853	4749414	-	768	68	67	0.02	1
Nhp2	chr11	51433236	51437217	+	746	182	171	0.09	0.855755
Nipsnap1	chr11	4773953	4794204	+	349	26	30	-0.21	0.917094
Nkiras2	chr11	100480557	100488114	+	1176	210	213	-0.02	1
Nle1	chr11	82714269	82721914	-	756	83	86	-0.05	1
Nlk	chr11	78430773	78509997	-	309	23	18	0.35	0.813547
Nme1	chr11	93821981	93829587	-	781	238	154	0.63	0.000359357
Nme2	chr11	93811127	93817574	-	581	125	124	0.01	1
Nog	chr11	89161951	89163874	-	207	16	14	0.19	0.993189
Npepps	chr11	97067155	97141885	-	279	30	36	-0.26	0.819844
Npm1	chr11	33052286	33063207	-	719	96	56	0.78	0.0133554
Nprl3	chr11	32125627	32167690	-	496	29	31	-0.1	1
Nr1d1	chr11	98629245	98636648	-	1186	99	1	6.63	1.27062e-26
Nsf	chr11	103770739	103815339	-	717	96	111	-0.21	0.643482
Nt5c	chr11	115351733	115353177	-	495	88	83	0.08	0.946271
Nt5c3l	chr11	100283634	100303123	-	211	13	16	-0.3	0.927497
Nt5m	chr11	59652948	59694471	+	1090	65	53	0.29	0.61954
Ntn1	chr11	68199145	68200515	-	165	7	3	1.22	0.65393
Nudcd2	chr11	40547168	40553549	+	1304	267	217	0.3	0.131146
Nufip2	chr11	77499640	77555295	+	700	64	50	0.36	0.517407
Nup85	chr11	115425747	115445300	+	1056	148	167	-0.17	0.618586
Nup88	chr11	70756559	70783462	-	1414	207	134	0.63	0.00113129
Nxn	chr11	76070699	76212643	-	616	64	79	-0.3	0.540662
Nxph3	chr11	95371158	95375885	-	231	12	20	-0.74	0.510387
Ogdh	chr11	6191637	6256644	+	999	61	59	0.05	1
Ormdl3	chr11	98442569	98448683	-	518	98	100	-0.03	1
Osbpl7	chr11	96912142	96917057	+	794	30	19	0.66	0.417611
Otx1	chr11	21894766	21901619	-	279	9	13	-0.53	0.80628
Ovca2	chr11	74989443	74992338	-	466	73	55	0.41	0.386491
P4ha2	chr11	53914425	53945155	+	368	25	21	0.25	0.899335
Pafah1b1	chr11	74502586	74536674	-	1003	167	137	0.29	0.319859
Patz1	chr11	3189169	3209087	+	477	62	59	0.07	0.993189
Pcgf2	chr11	97550136	97560963	-	770	61	57	0.1	0.959244
Pctp	chr11	89843978	89864209	-	316	58	86	-0.57	0.124407
Pdk2	chr11	94887571	94902669	-	775	57	40	0.51	0.337371
Pdlim4	chr11	53868429	53882517	-	204	30	43	-0.52	0.43146
Peli1	chr11	20991293	21043009	+	267	16	9	0.83	0.524569
Pelp1	chr11	70216132	70223534	-	754	254	216	0.23	0.303286
Pemt	chr11	59784115	59859984	-	301	87	70	0.31	0.49365
Per1	chr11	68914010	68919799	+	383	36	34	0.08	1
Pes1	chr11	3863977	3880008	+	992	225	236	-0.07	0.890712
Pex12	chr11	83111531	83116089	-	940	92	91	0.02	1
Pex13	chr11	23549455	23565853	-	1238	245	231	0.09	0.82511
Pfas	chr11	68801464	68824789	-	196	16	12	0.42	0.843038
Pfn1	chr11	70465351	70468147	-	1064	145	105	0.47	0.0810097
Pgap3	chr11	98249990	98261805	-	411	81	73	0.15	0.843764
Pgs1	chr11	117847605	117885326	+	239	25	23	0.12	1
Phb	chr11	95528270	95542088	+	803	167	130	0.36	0.16686
Phf12	chr11	77796413	77839687	+	758	53	43	0.3	0.668465
Phospho1	chr11	95685813	95693455	+	421	27	37	-0.46	0.563164
Pigl	chr11	62271786	62329796	+	1111	305	300	0.02	1
Pigs	chr11	78141916	78156285	+	550	150	168	-0.16	0.652445
Pigw	chr11	84689816	84693698	-	978	111	99	0.17	0.748257
Pik3ip1	chr11	3230403	3242975	+	552	80	83	-0.05	1
Pik3r5	chr11	68245626	68290267	+	67	25	11	1.18	0.1429
Pitpna	chr11	75401660	75439936	+	452	41	42	-0.04	1
Plcd3	chr11	102941866	102962933	-	834	111	81	0.46	0.165852
Pld6	chr11	59597398	59601148	-	28	6	0	13.29	0.15028
Plekhh3	chr11	101023992	101032270	-	1152	100	110	-0.14	0.815252
Plscr3	chr11	69660118	69665561	+	854	80	64	0.32	0.505512
Plxdc1	chr11	97784551	97847759	-	101	19	13	0.55	0.686664
Pmp22	chr11	62942483	62973049	+	21	8	4	1	0.693626
Pno1	chr11	17103200	17111572	-	1432	31	46	-0.57	0.346949
Pnpo	chr11	96799138	96805301	-	802	201	154	0.38	0.0857719
Pnpt1	chr11	29030747	29061829	+	852	190	184	0.05	0.96507
Pold2	chr11	5772182	5778296	-	496	98	117	-0.26	0.513601
Poldip2	chr11	78325694	78336239	+	996	56	50	0.16	0.879048
Polg2	chr11	106629566	106640852	-	515	62	3	4.37	8.6602e-14
Polm	chr11	5727863	5738020	-	505	105	128	-0.29	0.413607
Ppia	chr11	6315445	6319821	+	364	20	18	0.15	1
Ppm1d	chr11	85124745	85160569	+	805	116	110	0.08	0.94154
Ppm1e	chr11	87056566	87172140	-	211	3	9	-1.59	0.40732
Ppp1r1b	chr11	98209717	98219111	+	133	8	16	-1	0.417611
Ppp1r9b	chr11	94854193	94862641	+	559	18	14	0.36	0.855755
Ppp3r1	chr11	17059265	17100379	+	661	72	74	-0.04	1
Prkar1a	chr11	109512282	109530576	+	619	49	50	-0.03	1
Prkca	chr11	107800659	108205185	-	813	77	75	0.04	1
Prorsd1	chr11	29411756	29415032	-	395	66	66	0	1
Prpsap1	chr11	116332158	116351663	-	678	98	90	0.12	0.864401
Prpsap2	chr11	61543151	61575591	-	277	57	61	-0.1	0.959244
Psmb3	chr11	97564712	97574815	+	1330	45	37	0.28	0.741001
Psmb6	chr11	70338887	70341152	+	627	110	98	0.17	0.747169
Psmc3ip	chr11	100953136	100956751	-	697	26	20	0.38	0.754653
Psmc5	chr11	106117467	106124435	+	1592	297	316	-0.09	0.762223
Psmd12	chr11	107340841	107365677	+	1091	142	118	0.27	0.420326
Psmd3	chr11	98543867	98557294	+	873	122	117	0.06	0.96507
Psme3	chr11	101177526	101184852	+	1105	29	27	0.1	1
Psme4	chr11	30672320	30704377	+	862	208	136	0.61	0.00150111
Ptrf	chr11	100824084	100831930	-	1000	98	73	0.43	0.251422
Pttg1	chr11	43233751	43239754	-	504	138	143	-0.05	0.973759
Pus10	chr11	23565696	23631526	+	1158	233	209	0.16	0.578855
Pwwp2a	chr11	43495559	43533914	+	170	16	25	-0.64	0.505512
Rab1	chr11	20101434	20126860	+	496	101	103	-0.03	1
Rab11fip4	chr11	79474328	79507515	+	150	55	32	0.78	0.0998891
Rab34	chr11	78001931	78005691	+	578	61	50	0.29	0.65393
Rab40b	chr11	121217434	121249566	-	149	8	31	-1.95	0.00327978
Rab5c	chr11	100576322	100599530	-	895	85	66	0.37	0.40383
Rabep1	chr11	70658476	70753986	+	474	50	45	0.15	0.912885
Rad50	chr11	53496756	53520798	-	791	189	182	0.05	0.942871
Rad51c	chr11	87192092	87218009	-	290	44	50	-0.18	0.863038
Rad51l3	chr11	82685465	82704114	-	451	48	42	0.19	0.856597
Rai1	chr11	59918514	60012700	+	169	28	19	0.56	0.54144
Ramp2	chr11	101107704	101120861	+	203	24	14	0.78	0.40383
Ramp3	chr11	6558523	6577479	+	26	6	8	-0.42	0.962659
Rangrf	chr11	68785985	68788688	-	229	47	26	0.85	0.10354
Rapgef6	chr11	54336391	54448512	+	1077	23	30	-0.38	0.713167
Rars	chr11	35621882	35648009	-	535	168	168	0	1
Rasgef1c	chr11	49715336	49793725	+	36	3	9	-1.59	0.40732
Rasl10a	chr11	4958130	4960389	+	127	7	17	-1.28	0.246095
Rasl10b	chr11	83222638	83232337	+	68	12	13	-0.12	1
Rdm1	chr11	101489255	101497415	+	359	42	51	-0.28	0.710775
Recql5	chr11	115757578	115794792	-	1706	397	406	-0.03	0.955937
Rel	chr11	23641513	23670971	-	879	88	71	0.31	0.497782
Rffl	chr11	82620983	82684713	-	563	26	26	0	1
Rfng	chr11	120642061	120645522	-	620	61	42	0.54	0.275938
Rgs9	chr11	109086668	109159444	-	106	8	29	-1.86	0.00754907
Rhbdd3	chr11	4998928	5006095	+	1101	84	101	-0.27	0.536266
Rhbdf1	chr11	32109584	32122301	-	475	10	5	1	0.608466
Rhbdf2	chr11	116464566	116485562	-	172	58	73	-0.33	0.51449
Rhot1	chr11	80022614	80065540	+	592	89	66	0.43	0.279077
Rmnd5b	chr11	51437174	51449399	-	802	76	73	0.06	1
Rnasek	chr11	70048707	70053333	-	1396	224	257	-0.2	0.405552
Rnd2	chr11	101326312	101333168	+	1043	78	58	0.43	0.335436
Rnf130	chr11	49838847	49918261	+	147	30	12	1.32	0.0538651
Rnf135	chr11	79997352	80013260	+	671	54	81	-0.59	0.127664
Rnf145	chr11	44333806	44362428	+	830	83	106	-0.35	0.345104
Rnf157	chr11	116221202	116248720	-	40	6	3	1	0.795551
Rnf167	chr11	70460788	70464924	+	1315	193	155	0.32	0.200142
Rnf185	chr11	3315984	3352367	-	1283	188	151	0.32	0.209752
Rnf187	chr11	58745789	58752419	-	518	67	78	-0.22	0.710073
Rnf215	chr11	4035204	4041176	+	501	18	8	1.17	0.275937
Rnf43	chr11	87478050	87548043	+	237	38	55	-0.53	0.320624
Rnft1	chr11	86298186	86304014	+	834	93	88	0.08	0.948484
Rnmtl1	chr11	76057216	76064122	+	1360	126	103	0.29	0.40732
RP23-268N22.1	chr11	117670981	117701219	+	554	83	73	0.19	0.765444
Rpa1	chr11	75113851	75161813	-	929	157	111	0.5	0.0423472
Rpain	chr11	70783714	70791336	+	1480	228	147	0.63	0.000458257
Rpl19	chr11	97888023	97891807	+	694	109	123	-0.17	0.697911
Rpl23	chr11	97638840	97643752	-	1033	158	142	0.15	0.693626
Rpl23a	chr11	77994436	77997087	-	775	1	11	-3.46	0.0454173
Rpl26	chr11	68716735	68720492	+	143	22	31	-0.5	0.576682
Rpl27	chr11	101303611	101306844	+	756	259	219	0.24	0.272751
Rpl38	chr11	114529837	114533646	+	716	216	242	-0.16	0.54144
Rprml	chr11	103510822	103511895	+	42	5	4	0.32	1
Rps27a	chr11	29445845	29448110	-	782	60	50	0.26	0.69704
Rps6kb1	chr11	86315534	86358308	-	824	120	94	0.35	0.301841
Rptor	chr11	119465123	119758802	+	479	48	57	-0.25	0.736011
Rsad1	chr11	94405883	94410107	-	613	99	133	-0.43	0.147445
Rtn4	chr11	29592946	29642917	+	294	48	46	0.06	1
Rufy1	chr11	50202787	50244628	-	269	74	57	0.38	0.434737
Samd14	chr11	94871195	94882955	+	496	55	43	0.36	0.570069
Sap30bp	chr11	115794987	115826850	+	1699	401	410	-0.03	0.956741
Sap30l	chr11	57615138	57623720	+	1175	353	285	0.31	0.0539569
Sat2	chr11	69435525	69437373	+	360	38	33	0.2	0.885187
Sco1	chr11	66866171	66879075	+	1109	237	237	0	1
Scpep1	chr11	88785333	88816780	-	453	130	151	-0.22	0.528944
Scrn2	chr11	96891251	96895273	+	487	180	128	0.49	0.0282008
Sdf2	chr11	78059247	78068999	+	1485	168	150	0.16	0.652445
Sdk2	chr11	113709875	113927290	-	71	2	13	-2.7	0.0513531
Sec14l1	chr11	116976485	117020580	+	633	45	46	-0.03	1
Sec14l2	chr11	3997041	4018835	-	440	112	80	0.49	0.128019
Sec61g	chr11	16400532	16408488	-	1192	226	164	0.46	0.016827
Sectm1b	chr11	120914771	120924884	-	35	3	26	-3.12	0.000221145
Selm	chr11	3414686	3417352	+	555	92	100	-0.12	0.867702
Sertad2	chr11	20443255	20497024	+	672	57	50	0.19	0.834212
Sf3a1	chr11	4060357	4073114	+	1040	110	147	-0.42	0.126002
Sgsh	chr11	119207555	119216845	-	701	128	149	-0.22	0.523726
Sh3bp5l	chr11	58144251	58161228	+	1516	338	386	-0.19	0.286513
Sh3pxd2b	chr11	32247839	32290301	+	704	110	110	0	1
Shmt1	chr11	60601605	60624768	-	471	32	51	-0.67	0.200902
Shpk	chr11	73012961	73038014	+	1291	19	32	-0.75	0.31162
Skp1a	chr11	52045510	52060361	+	1023	173	192	-0.15	0.655633
Slc13a5	chr11	72073833	72080105	-	159	18	8	1.17	0.275937
Slc16a6	chr11	109314039	109334609	-	164	12	33	-1.46	0.0204451
Slc22a21	chr11	53771475	53793373	-	621	199	150	0.41	0.0653747
Slc22a5	chr11	53687180	53705098	-	472	75	73	0.04	1
Slc25a11	chr11	70457697	70460561	-	730	47	30	0.65	0.255577
Slc25a19	chr11	115475491	115489460	-	647	24	26	-0.12	1
Slc25a35	chr11	68781632	68786019	+	350	42	42	0	1
Slc26a11	chr11	119216870	119242394	+	701	128	149	-0.22	0.523726
Slc2a4	chr11	69756044	69761652	-	228	33	8	2.04	0.00137697
Slc35b1	chr11	95246005	95253091	+	610	10	18	-0.85	0.468904
Slc36a1	chr11	55017877	55047340	+	970	197	220	-0.16	0.587372
Slc38a10	chr11	119972317	120012594	-	1274	257	248	0.05	0.934137
Slc39a11	chr11	113106166	113427083	-	392	141	99	0.51	0.0541874
Slc46a1	chr11	78279198	78285448	+	482	119	102	0.22	0.588574
Slc47a2	chr11	61115132	61156363	-	34	7	11	-0.65	0.773528
Slc6a4	chr11	76812104	76845842	+	164	15	21	-0.49	0.708921
Slc9a3r1	chr11	115024654	115042496	+	869	139	0	13.29	5.30057e-40
Slfn8	chr11	82817388	82833611	-	34	4	8	-1	0.693626
Slfn9	chr11	82795485	82804640	-	212	6	32	-2.42	0.000338287
Slu7	chr11	43247245	43258888	+	706	190	239	-0.33	0.111323
Smarcd2	chr11	106124492	106134287	-	443	32	40	-0.32	0.713167
Smarce1	chr11	99070360	99092332	-	563	73	75	-0.04	1
Smcr7	chr11	60541899	60546454	+	813	136	135	0.01	1
Smek2	chr11	29073744	29113821	+	1053	129	123	0.07	0.942871
Smtnl2	chr11	72203615	72225216	-	126	6	4	0.59	0.942871
Smurf2	chr11	106683338	106781590	-	973	92	90	0.03	1
Smyd4	chr11	75161996	75196521	+	876	136	108	0.33	0.29426
Snap47	chr11	59220635	59263502	-	833	154	149	0.05	0.97594
Snf8	chr11	95896198	95908745	+	708	109	71	0.62	0.0411558
Snrnp25	chr11	32105414	32108985	+	788	150	132	0.18	0.61954
Snx11	chr11	96628868	96638846	-	666	15	3	2.32	0.0520473
Socs3	chr11	117827392	117830501	-	868	80	74	0.11	0.917067
Sowaha	chr11	53291762	53293035	-	30	1	5	-2.32	0.512418
Sox9	chr11	112646041	112646702	+	163	34	23	0.56	0.468904
Spag5	chr11	78115125	78128693	+	686	53	81	-0.61	0.106438
Spag7	chr11	70477272	70482919	-	838	53	41	0.37	0.558136
Sparc	chr11	55208001	55233583	-	1031	99	138	-0.48	0.0806426
Specc1	chr11	61770311	61858987	+	247	50	33	0.6	0.281097
Sphk1	chr11	116392238	116397972	+	70	6	2	1.59	0.593057
Spns2	chr11	72265147	72303464	-	361	83	66	0.33	0.477644
Spop	chr11	95275393	95354721	+	534	32	25	0.36	0.729005
Spred2	chr11	19824444	19922581	+	683	69	107	-0.63	0.0381075
Sqstm1	chr11	50012867	50024294	-	884	194	211	-0.12	0.729005
Srebf1	chr11	60020451	60036084	-	62	13	7	0.89	0.566268
Srp68	chr11	116106479	116135532	-	931	292	217	0.43	0.0096332
Srr	chr11	74720010	74739178	-	831	96	112	-0.22	0.604068
Srsf1	chr11	87861219	87864993	+	641	35	36	-0.04	1
Srsf2	chr11	116711210	116714409	-	982	108	89	0.28	0.492504
Ssh2	chr11	77029788	77206656	+	923	103	97	0.09	0.934137
Sstr2	chr11	113480655	113487320	+	132	25	58	-1.21	0.00412278
St6galnac2	chr11	116551280	116555924	-	187	25	14	0.84	0.344564
Stard3	chr11	98219681	98242414	+	730	198	191	0.05	0.946524
Stat3	chr11	100749549	100800695	-	895	125	117	0.1	0.896634
Stat5a	chr11	100721658	100724535	+	389	100	91	0.14	0.834212
Stat5b	chr11	100659980	100711853	-	303	21	32	-0.61	0.445892
Stx8	chr11	67779991	68017273	+	1037	159	150	0.08	0.895392
Stxbp4	chr11	90396693	90499377	-	973	347	262	0.41	0.00662442
Sumo2	chr11	115384415	115397591	-	464	53	53	0	1
Sun3	chr11	8916056	8948995	-	96	21	19	0.14	1
Supt4h1	chr11	87551053	87557126	+	989	31	38	-0.29	0.765444
Syngr2	chr11	117670981	117675598	+	554	83	73	0.19	0.765444
Taco1	chr11	105927374	105934927	+	830	243	257	-0.08	0.833328
Tada2a	chr11	83892421	83943103	-	795	144	129	0.16	0.702164
Taf15	chr11	83286593	83320246	+	722	67	65	0.04	1
Tanc2	chr11	105451299	105638149	+	521	58	53	0.13	0.92228
Tax1bp3	chr11	72990752	72996665	+	1355	56	0	13.29	1.10022e-15
Tbc1d10a	chr11	4086791	4115509	+	760	158	157	0.01	1
Tbc1d9b	chr11	49944903	49953961	+	532	59	71	-0.27	0.647033
Tbkbp1	chr11	96998412	97012351	-	132	23	12	0.94	0.307497
Tbrg4	chr11	6515600	6526047	-	1385	55	66	-0.26	0.672363
Tcf7	chr11	52066105	52096682	-	112	15	10	0.59	0.72702
Tcn2	chr11	3817194	3832163	-	154	42	12	1.81	0.000676567
Tex2	chr11	106429411	106474738	-	484	45	50	-0.15	0.912885
Tha1	chr11	117729265	117734796	-	422	92	71	0.37	0.359611
Thg1l	chr11	45760344	45768997	-	398	70	81	-0.21	0.720287
Thoc5	chr11	4795322	4828871	+	728	231	214	0.11	0.748257
Thra	chr11	98603124	98630321	+	365	23	17	0.44	0.731273
Timm22	chr11	76220644	76229795	+	929	180	178	0.02	1
Tk1	chr11	117676839	117687407	-	862	172	183	-0.09	0.855755
Tlcd2	chr11	75275216	75283166	+	814	7	0	13.29	0.0898486
Tlk2	chr11	105043295	105138188	+	454	57	67	-0.23	0.722021
Tmc6	chr11	117627301	117641954	-	301	44	68	-0.63	0.144775
Tmed4	chr11	6170371	6174874	-	970	151	172	-0.19	0.570069
Tmem101	chr11	102013859	102017719	-	704	120	46	1.38	1.80721e-07
Tmem104	chr11	115048824	115058718	+	878	191	37	2.37	2.29938e-24
Tmem106a	chr11	101443555	101453103	+	85	14	29	-1.05	0.150718
Tmem107	chr11	68884312	68886796	+	443	64	54	0.25	0.710775
Tmem11	chr11	60677953	60692775	-	816	95	78	0.28	0.518425
Tmem17	chr11	22412090	22419238	+	258	80	86	-0.1	0.920372
Tmem199	chr11	78320556	78325675	-	990	55	50	0.14	0.919774
Tmem220	chr11	66838655	66848815	+	225	31	39	-0.33	0.708254
Tmem88	chr11	69210020	69211737	-	448	22	26	-0.24	0.901307
Tmem97	chr11	78355318	78364280	-	899	86	139	-0.69	0.00521004
Tmem98	chr11	80623676	80635536	+	368	61	47	0.38	0.505512
Tmub2	chr11	102146244	102150552	+	887	52	47	0.15	0.917094
Tnfaip1	chr11	78336407	78349678	-	1596	247	213	0.21	0.371241
Tns3	chr11	8351072	8368679	-	606	147	142	0.05	0.973759
Tob1	chr11	94072767	94076810	+	531	53	50	0.08	0.98843
Tom1l1	chr11	90507004	90548916	-	532	95	101	-0.09	0.934137
Tom1l2	chr11	60054071	60166408	-	1165	131	123	0.09	0.900438
Top3a	chr11	60553560	60590790	-	1699	317	310	0.03	0.973759
Trappc1	chr11	69137481	69139296	+	787	109	103	0.08	0.93582
Trim11	chr11	58791616	58804961	+	1706	293	329	-0.17	0.43146
Trim16	chr11	62633754	62664311	+	1076	51	40	0.35	0.599322
Trim25	chr11	88860746	88881608	+	217	1	75	-6.23	1.05965e-19
Trim7	chr11	48639641	48664690	+	45	27	1	4.76	4.07995e-06
Trp53	chr11	69393860	69405376	+	1163	85	110	-0.37	0.297593
Trp53i13	chr11	77322602	77329234	-	182	10	8	0.32	0.973759
Trpv2	chr11	62388039	62414018	+	21	11	5	1.14	0.504425
Tsen54	chr11	115676037	115684409	+	622	52	55	-0.08	0.989933
Tsr1	chr11	74711615	74721997	+	925	82	74	0.15	0.845037
Ttc1	chr11	43543013	43561511	-	710	125	127	-0.02	1
Ttc25	chr11	100407007	100433883	+	213	28	8	1.81	0.010989
Ttyh2	chr11	114536829	114551918	+	569	80	66	0.28	0.588574
Tubd1	chr11	86358492	86380863	+	787	130	91	0.52	0.0670034
Tubg1	chr11	100981251	100987734	+	1225	277	213	0.38	0.0331834
Txndc17	chr11	72021048	72023518	+	790	0	30	-13.29	4.30598e-08
Ubb	chr11	62364672	62366716	+	248	58	48	0.27	0.69063
Ube2b	chr11	51798998	51813987	-	984	160	191	-0.26	0.345104
Ublcp1	chr11	44268072	44284001	-	991	173	158	0.13	0.742414
Ubtd2	chr11	32355369	32416688	+	865	30	44	-0.55	0.380567
Ubtf	chr11	102167799	102181057	-	486	48	61	-0.35	0.551566
Ugp2	chr11	21221675	21271205	-	407	56	28	1	0.0240794
Unc119	chr11	78156983	78162667	+	197	13	15	-0.21	0.990985
Unk	chr11	115891636	115902365	+	791	79	69	0.2	0.753907
Upp1	chr11	9018109	9036174	+	167	13	11	0.24	0.985016
Uqcr10	chr11	4601975	4604346	-	938	102	88	0.21	0.655633
Uqcrq	chr11	53241423	53244330	-	962	11	0	13.29	0.00924812
Urgcp	chr11	5618039	5641150	-	413	102	107	-0.07	0.958867
Usp22	chr11	60976273	60988532	-	755	212	168	0.34	0.136928
Usp32	chr11	84894677	84953664	-	788	96	79	0.28	0.521456
Usp36	chr11	118145108	118151387	-	1388	225	198	0.18	0.501631
Utp18	chr11	93720556	93747081	-	687	103	80	0.37	0.337371
Utp6	chr11	79745822	79775882	-	953	231	207	0.16	0.576682
Vamp2	chr11	68901991	68905887	+	790	116	136	-0.23	0.526128
Vat1	chr11	101320058	101327545	-	502	81	48	0.76	0.0349423
Vdac1	chr11	52174361	52202900	+	1069	85	65	0.39	0.36595
Vmp1	chr11	86397366	86497339	-	1388	153	152	0.01	1
Vps25	chr11	101115020	101120864	+	701	130	114	0.19	0.649086
Vps53	chr11	75859727	75993150	-	1259	115	121	-0.07	0.942706
Vrk2	chr11	26371403	26493921	-	404	103	116	-0.17	0.720667
Vtn	chr11	78312621	78315827	+	33	11	3	1.87	0.23046
Wbp2	chr11	115939886	115948310	-	585	188	162	0.22	0.463001
Wdpcp	chr11	21472237	21798993	+	1217	112	160	-0.52	0.0325907
Wdr16	chr11	67738309	67779145	-	472	95	88	0.11	0.897932
Wdr45l	chr11	121188537	121215760	-	1160	207	200	0.05	0.948484
Wipf2	chr11	98725430	98754155	+	685	108	80	0.43	0.204825
Wipi1	chr11	109434644	109472747	-	820	90	102	-0.18	0.729005
Wnk4	chr11	101121880	101138421	+	547	34	40	-0.23	0.833328
Wnt3a	chr11	59061534	59104255	-	27	6	4	0.59	0.942871
Wrap53	chr11	69375260	69392827	-	1180	189	186	0.02	1
Wsb1	chr11	79052873	79068174	-	697	53	58	-0.13	0.92228
Xaf1	chr11	72115131	72127236	+	150	17	17	0	1
Xbp1	chr11	5420661	5425897	+	660	68	41	0.73	0.0763381
Xpo1	chr11	23156057	23182727	+	469	24	42	-0.81	0.164282
Xylt2	chr11	94525900	94538830	-	418	31	26	0.25	0.855755
Ybx2	chr11	69749297	69755108	+	91	10	8	0.32	0.973759
Ykt6	chr11	5855695	5867784	+	854	117	119	-0.02	1
Ywhae	chr11	75546370	75579348	+	446	31	34	-0.13	0.970099
Zbtb4	chr11	69579495	69595451	+	555	62	83	-0.42	0.320216
Zcchc10	chr11	53138180	53146804	+	688	101	94	0.1	0.903458
Zfp2	chr11	50712560	50729668	-	482	89	69	0.37	0.380567
Zfp207	chr11	80196780	80219236	+	958	17	23	-0.44	0.731273
Zfp286	chr11	62566878	62602483	-	360	107	41	1.38	1.10813e-06
Zfp287	chr11	62513857	62545388	-	480	97	76	0.35	0.377371
Zfp3	chr11	70577710	70586431	+	533	145	118	0.3	0.345104
Zfp354a	chr11	50872758	50884865	+	515	161	166	-0.04	0.979371
Zfp354b	chr11	50735324	50745136	-	378	133	52	1.36	5.19724e-08
Zfp354c	chr11	50628065	50639961	-	614	114	100	0.19	0.684048
Zfp39	chr11	58703450	58717728	-	869	242	249	-0.04	0.962584
Zfp454	chr11	50686221	50701154	-	404	66	85	-0.37	0.40383
Zfp62	chr11	49017820	49031266	+	774	224	177	0.34	0.114837
Zfp672	chr11	58128615	58136849	-	663	98	78	0.33	0.417611
Zfp692	chr11	58120570	58128116	+	424	77	37	1.06	0.00262757
Zfp879	chr11	50645532	50655055	-	91	9	50	-2.47	1.05339e-06
Zkscan6	chr11	65620676	65642741	+	839	125	125	0	1
Zmat5	chr11	4604680	4637673	+	1426	176	155	0.18	0.576682
Zmynd15	chr11	70272934	70279705	+	296	22	26	-0.24	0.901307
Znhit3	chr11	84724451	84729869	-	667	121	102	0.25	0.523166
Znrf3	chr11	5188799	5344851	-	276	32	41	-0.36	0.658465
Zpbp2	chr11	98412410	98419980	+	354	76	98	-0.37	0.347859
Zswim7	chr11	62080725	62094878	-	393	69	56	0.3	0.58992
Zzef1	chr11	72609727	72664883	+	1184	75	75	0	1
0610007P14Rik	chr12	87156397	87165473	-	1295	294	244	0.27	0.161356
0610009D07Rik	chr12	4824413	4834465	+	1222	105	106	-0.01	1
1110002B05Rik	chr12	55746360	55757560	-	780	100	122	-0.29	0.430019
1110002L01Rik	chr12	3405307	3426645	-	1365	114	116	-0.03	1
1110018G07Rik	chr12	86282731	86311807	-	1173	126	68	0.89	0.000506998
1110034A24Rik	chr12	70286877	70298090	-	1192	196	252	-0.36	0.0615213
1110057K04Rik	chr12	8214912	8292565	+	767	190	213	-0.17	0.57777
1200009I06Rik	chr12	112655640	112669394	+	106	10	11	-0.14	1
1700012B15Rik	chr12	3236610	3250000	+	566	224	181	0.31	0.167954
1700019E19Rik	chr12	87423512	87503407	+	681	210	190	0.14	0.653417
1810035L17Rik	chr12	88784845	88793157	+	879	176	86	1.03	5.88003e-07
2010107E04Rik	chr12	113199586	113205189	-	840	112	112	0	1
2410004P03Rik	chr12	17011763	17018361	-	45	11	5	1.14	0.504425
2410016O06Rik	chr12	85291557	85293904	+	275	9	13	-0.53	0.80628
2410017P09Rik	chr12	4234026	4236694	+	307	21	24	-0.19	0.948484
2610021K21Rik	chr12	100955740	101121653	-	902	237	234	0.02	1
2700073G19Rik	chr12	88783632	88784968	-	676	166	70	1.25	8.87822e-09
2700097O09Rik	chr12	56146647	56181098	-	280	99	58	0.77	0.0122113
2810002N01Rik	chr12	112951479	112993192	+	680	74	80	-0.11	0.917067
2810032G03Rik	chr12	5382675	5423112	+	156	5	30	-2.59	0.000313411
2810055F11Rik	chr12	73174414	73186427	-	1045	118	154	-0.38	0.158665
2900006K08Rik	chr12	85750020	85774731	+	406	16	24	-0.59	0.571995
4930408O17Rik	chr12	106103539	106109735	+	452	64	8	3	1.61463e-10
4930427A07Rik	chr12	114394635	114413737	+	716	128	148	-0.21	0.555531
4930512B01Rik	chr12	70891274	70895499	+	252	20	29	-0.54	0.555531
4933433P14Rik	chr12	106923561	106941258	+	992	135	186	-0.46	0.0383016
6530401N04Rik	chr12	53089298	53107489	-	460	140	152	-0.12	0.804939
9030617O03Rik	chr12	102017295	102135192	+	261	59	55	0.1	0.956741
A830093I24Rik	chr12	4753021	4776074	-	209	64	30	1.09	0.00604063
Abcd4	chr12	85943480	85958417	-	560	134	116	0.21	0.588574
Acot1	chr12	85350447	85358622	+	52	4	6	-0.59	0.942871
Acot2	chr12	85328810	85334824	+	324	98	76	0.37	0.347859
Actn1	chr12	81269308	81361079	-	1088	59	53	0.16	0.886785
Acyp1	chr12	86613496	86629389	-	238	19	10	0.93	0.391784
Adam17	chr12	21329671	21379401	-	877	97	89	0.12	0.863038
Adck1	chr12	89598997	89700164	+	747	186	200	-0.11	0.795551
Adi1	chr12	29360095	29367041	+	414	111	50	1.15	2.89958e-05
Adssl1	chr12	113858257	113879566	+	117	10	12	-0.26	0.982628
Ahsa1	chr12	88607695	88614948	+	1932	168	173	-0.04	0.982435
AK010878	chr12	103992284	103996883	-	1005	127	118	0.11	0.86372
Akt1	chr12	113892031	113912488	-	502	67	80	-0.26	0.633257
Alkbh1	chr12	88768472	88784790	-	907	174	86	1.02	1.03386e-06
Ankmy2	chr12	36883710	36923879	+	1351	134	115	0.22	0.556697
Ankrd9	chr12	112213562	112217251	-	449	63	47	0.42	0.417611
Ap4s1	chr12	52791952	52839919	+	613	49	46	0.09	0.985016
Arg2	chr12	80231763	80257289	+	148	17	32	-0.91	0.191593
Arid4a	chr12	72117015	72168249	+	515	61	44	0.47	0.360949
Arl4a	chr12	40732033	40763955	-	579	80	88	-0.14	0.851596
Aspg	chr12	113344893	113365785	+	33	0	12	-13.29	0.00511446
Asxl2	chr12	3426883	3496285	+	1432	104	110	-0.08	0.937802
Atl1	chr12	70994091	71065073	+	641	48	44	0.13	0.942871
Atp5s	chr12	70825948	70845646	+	965	205	175	0.23	0.394118
Atp6v1c2	chr12	17291526	17331519	-	74	17	11	0.63	0.654185
Atp6v1d	chr12	79943975	79962626	-	1371	293	288	0.03	0.999577
Atxn3	chr12	103171133	103196454	-	646	128	143	-0.16	0.700864
Atxn7l1	chr12	33832557	34053143	+	863	112	113	-0.01	1
Bag5	chr12	112947698	112951469	-	684	75	81	-0.11	0.917094
BC022687	chr12	114047185	114054457	+	632	123	130	-0.08	0.923444
BC068281	chr12	4850108	4859720	+	650	43	33	0.38	0.608466
Bcap29	chr12	32280218	32319463	-	319	86	67	0.36	0.40732
Bcl11b	chr12	109153431	109241625	-	228	7	3	1.22	0.65393
Bdkrb2	chr12	106801381	106831282	+	167	24	56	-1.22	0.00483471
Brf1	chr12	114198072	114238833	-	641	104	107	-0.04	1
Brms1l	chr12	56937352	56970723	+	726	124	105	0.24	0.530634
Btbd6	chr12	114214692	114217142	+	218	15	15	0	1
Bzw2	chr12	36818432	36883413	-	1336	135	109	0.31	0.345104
Calm1	chr12	101437738	101442148	+	680	121	114	0.09	0.919774
Cbll1	chr12	32171765	32184423	-	1300	160	163	-0.03	1
Ccdc85c	chr12	109444554	109513628	-	510	76	75	0.02	1
Ccdc88c	chr12	102207553	102267120	-	239	39	42	-0.11	0.978603
Cdca4	chr12	114058447	114067601	-	1217	71	94	-0.41	0.300168
Cdkl1	chr12	70847834	70891695	-	276	27	40	-0.57	0.403336
Cenpo	chr12	4197821	4233966	-	1042	162	197	-0.28	0.268885
Cfl2	chr12	55959803	55963865	-	558	52	33	0.66	0.209546
Churc1	chr12	77866524	77884168	+	790	138	154	-0.16	0.688807
Cinp	chr12	112110831	112127317	-	1125	159	175	-0.14	0.715448
Ckb	chr12	112907565	112910550	-	221	11	14	-0.35	0.917094
Clmn	chr12	106014116	106103287	-	502	85	13	2.71	1.27222e-12
Coch	chr12	52694360	52706745	+	214	48	60	-0.32	0.593643
Cog5	chr12	32339733	32622496	+	1190	256	220	0.22	0.345104
Coq6	chr12	85702606	85714743	+	1230	374	379	-0.02	1
Cox16	chr12	82460012	82586098	-	464	8	11	-0.46	0.894755
Cpsf3	chr12	21292157	21320918	+	1400	274	265	0.05	0.935692
Crip1	chr12	114390222	114392089	+	197	13	61	-2.23	2.94701e-07
Crip2	chr12	114378446	114383716	+	329	5	6	-0.26	1
Ctage5	chr12	60230732	60291208	+	456	146	125	0.22	0.518425
Cyp46a1	chr12	109572586	109600442	+	231	58	52	0.16	0.884386
Cys1	chr12	25350702	25366679	-	65	7	18	-1.36	0.188807
D030025P21Rik	chr12	86216718	86219083	+	845	144	138	0.06	0.948484
D630036H23Rik	chr12	37107828	37108769	-	269	57	60	-0.07	0.991786
Dact1	chr12	72410970	72419882	+	616	135	111	0.28	0.403336
Dcaf4	chr12	84861415	84882939	+	444	139	152	-0.13	0.774686
Ddx1	chr12	13226113	13256020	-	723	144	135	0.09	0.882634
Ddx24	chr12	104646185	104664078	-	812	202	158	0.35	0.121332
Dhrs7	chr12	73751342	73765816	-	841	266	276	-0.05	0.920372
Dld	chr12	32016428	32036303	-	654	168	149	0.17	0.620491
Dlk1	chr12	110691664	110698911	+	227	2	27	-3.76	2.75334e-05
Dlst	chr12	86451782	86475042	+	987	70	82	-0.23	0.681891
Dnajb9	chr12	45306883	45311056	-	926	34	36	-0.08	1
Dnajc27	chr12	4082628	4109205	+	338	96	55	0.8	0.00994318
Dnalc1	chr12	85455315	85480789	+	386	134	123	0.12	0.813547
Dnmt3a	chr12	3807057	3896996	+	48	7	9	-0.36	0.970099
Dtnb	chr12	3572380	3781797	+	502	74	86	-0.22	0.692733
Dus4l	chr12	32324919	32339692	-	1195	260	222	0.23	0.31162
E2f6	chr12	16817770	16833550	+	464	136	90	0.6	0.0219012
Eapp	chr12	55772641	55796872	-	738	132	158	-0.26	0.403336
Egln3	chr12	55279967	55304848	-	272	48	60	-0.32	0.593643
Eif2b2	chr12	86560430	86567579	+	1071	109	151	-0.47	0.0693113
Eif5	chr12	112776436	112794271	+	687	168	200	-0.25	0.340404
Erh	chr12	81735008	81745329	-	1656	173	142	0.29	0.310679
Etv1	chr12	39505966	39592837	+	683	38	74	-0.96	0.00845836
Evl	chr12	109792929	109926724	+	159	19	22	-0.21	0.942871
Fam110c	chr12	31758832	31764803	+	202	20	18	0.15	1
Fam161b	chr12	85686258	85702784	-	1258	379	389	-0.04	0.942706
Fam179b	chr12	66066728	66077719	+	1556	57	49	0.22	0.78918
Fbxo33	chr12	60305538	60319789	-	631	123	116	0.09	0.920372
Fcf1	chr12	86311846	86324254	+	1160	126	68	0.89	0.000506998
Fkbp1b	chr12	4839980	4848402	-	637	75	83	-0.15	0.847074
Fkbp3	chr12	66163422	66174932	-	563	134	72	0.9	0.000267958
Fntb	chr12	77866575	78021647	+	797	138	154	-0.16	0.688807
Fos	chr12	86814839	86818224	+	815	86	75	0.2	0.732374
G2e3	chr12	52449358	52474358	+	979	155	144	0.11	0.834212
Glrx5	chr12	106270898	106279121	+	1339	154	137	0.17	0.657923
Gm10431	chr12	102137224	102137615	-	15	2	6	-1.59	0.593057
Gm20498	chr12	82459846	82633893	-	922	92	77	0.26	0.587372
Gm4983	chr12	17999938	18000275	+	8	1	5	-2.32	0.512418
Gm527	chr12	66018897	66025579	+	233	66	59	0.16	0.853149
Gm9222	chr12	17889002	17889339	+	41	7	6	0.22	1
Gm9887	chr12	70472821	70473446	-	58	5	1	2.32	0.512418
Golga5	chr12	103708119	103736113	+	560	102	101	0.01	1
Gpr135	chr12	73170604	73171979	-	345	55	64	-0.22	0.757032
Gpr68	chr12	102114894	102146392	-	10	0	6	-13.29	0.15028
Greb1	chr12	16740083	16807693	-	31	4	5	-0.32	1
Gsc	chr12	105709418	105711538	-	145	6	27	-2.17	0.00358557
Gstz1	chr12	88488667	88505674	+	1185	186	178	0.06	0.929229
Gtf2a1	chr12	92797127	92828928	-	364	29	43	-0.57	0.371425
Hbp1	chr12	32611332	32635401	-	200	38	21	0.86	0.166495
Hhipl1	chr12	109544479	109566511	+	162	17	16	0.09	1
Hif1a	chr12	75008890	75034064	+	240	35	66	-0.92	0.0217201
Hpcal1	chr12	17697619	17798733	+	545	27	41	-0.6	0.354453
Hs1bp3	chr12	8320238	8350631	+	630	231	230	0.01	1
Iah1	chr12	21322252	21329467	+	539	46	51	-0.15	0.915279
Id2	chr12	25778665	25780958	-	1673	132	124	0.09	0.900914
Ifi27l1	chr12	104672421	104678450	+	353	61	115	-0.92	0.000736891
Immp2l	chr12	41750676	43056576	+	287	47	35	0.43	0.518425
Isca2	chr12	86114219	86116040	+	682	78	69	0.18	0.798081
Ism2	chr12	88619587	88640656	-	339	51	48	0.09	0.986946
Ispd	chr12	37108105	37416032	+	317	70	72	-0.04	1
Itgb1bp1	chr12	21275666	21292099	-	1400	276	266	0.05	0.920372
Itgb8	chr12	120439935	120477244	-	648	29	35	-0.27	0.813365
Itpk1	chr12	103806792	103943080	-	218	15	25	-0.74	0.420326
Itsn2	chr12	4599867	4664703	+	557	98	100	-0.03	1
Jdp2	chr12	86940365	86980828	+	836	87	94	-0.11	0.897932
Jkamp	chr12	73186843	73202449	+	1228	161	193	-0.26	0.326199
Kcnf1	chr12	17181506	17182989	-	70	11	11	0	1
Kcnk10	chr12	99672203	99816151	-	52	10	8	0.32	0.973759
Kcnk13	chr12	101202714	101204491	+	110	14	9	0.64	0.708921
Kcns3	chr12	11097007	11157649	-	29	6	7	-0.22	1
Klc1	chr12	112997059	113044987	+	1134	118	113	0.06	0.963312
Klf11	chr12	25336760	25340008	+	449	11	17	-0.63	0.654185
Klhdc1	chr12	70342818	70385620	+	579	160	133	0.27	0.37978
Klhdc2	chr12	70397708	70411675	+	898	172	178	-0.05	0.962659
Klhl28	chr12	66043426	66066524	-	1431	62	52	0.25	0.704352
Lamb1	chr12	31950264	32014441	+	710	132	99	0.42	0.16287
Laptm4a	chr12	8928129	8945549	+	346	15	15	0	1
Lgmn	chr12	103632307	103678024	-	598	211	148	0.51	0.00979982
Lin52	chr12	85792457	85872484	+	1258	269	272	-0.02	1
Lrr1	chr12	70269800	70279998	+	1113	189	213	-0.17	0.553038
Map4k5	chr12	70949553	70994111	-	634	44	43	0.03	1
Max	chr12	78038255	78063236	-	761	40	34	0.23	0.833328
Mbip	chr12	57429292	57446882	-	529	128	115	0.16	0.741633
Mboat2	chr12	25516463	25645167	+	722	88	88	0	1
Med6	chr12	82674543	82695994	-	749	182	160	0.19	0.558136
Mettl21d	chr12	70678614	70684016	-	711	130	184	-0.5	0.022141
Mfsd2b	chr12	4869245	4881165	-	73	6	12	-1	0.534744
Mipol1	chr12	58331432	58598187	+	505	81	82	-0.02	1
Mis18bp1	chr12	66237810	66273568	-	558	67	75	-0.16	0.8311
Mnat1	chr12	74224703	74374976	+	658	85	96	-0.18	0.75136
Moap1	chr12	103979941	103996883	-	1005	127	118	0.11	0.86372
Mthfd1	chr12	77356383	77420789	+	1186	174	129	0.43	0.0716682
Mycn	chr12	12942901	12948721	-	216	15	23	-0.62	0.558136
Nfkbia	chr12	56590397	56593635	-	351	4	7	-0.81	0.824492
Nkx2-9	chr12	57712375	57714272	-	21	4	8	-1	0.693626
Nrcam	chr12	45429871	45645945	+	223	45	52	-0.21	0.821718
Nrxn3	chr12	91050922	91571340	+	26	0	6	-13.29	0.15028
Nudt14	chr12	114172943	114180330	-	197	22	19	0.21	0.942871
Numb	chr12	85144895	85262818	-	714	44	66	-0.59	0.192819
Odc1	chr12	17551678	17558309	+	697	73	78	-0.1	0.942706
Osr1	chr12	9581247	9588306	+	862	160	137	0.22	0.495228
Otub2	chr12	104626907	104644556	+	479	119	98	0.28	0.454896
Papola	chr12	107022925	107075342	+	516	148	134	0.14	0.740217
Pax9	chr12	57796715	57811334	+	911	177	242	-0.45	0.0152383
Pdia6	chr12	17273350	17291577	+	837	288	282	0.03	0.984011
Pfn4	chr12	4776100	4785073	+	209	64	30	1.09	0.00604063
Pgf	chr12	86507588	86518247	-	101	18	12	0.59	0.672363
Pigh	chr12	80181659	80190658	-	523	141	126	0.16	0.697626
Plek2	chr12	79989677	80007952	-	91	3	6	-1	0.795551
Pole2	chr12	70302765	70329178	-	475	39	53	-0.44	0.455219
Ppm1a	chr12	73862197	73895928	+	735	46	53	-0.2	0.824492
Ppp1r36	chr12	77518585	77540461	+	26	5	1	2.32	0.512418
Ppp2r3c	chr12	56381800	56403988	-	1081	102	72	0.5	0.138017
Ppp2r5c	chr12	111723948	111816359	+	1108	159	147	0.11	0.811651
Ppp4r4	chr12	104770774	104842870	+	111	6	7	-0.22	1
Pqlc3	chr12	16995453	17006925	-	570	79	88	-0.16	0.816477
Prkar2b	chr12	32643340	32746101	-	490	34	24	0.5	0.53423
Prps1l3	chr12	58331398	58340870	+	497	81	82	-0.02	1
Psen1	chr12	85029151	85076044	+	929	180	177	0.02	1
Psma3	chr12	72075607	72097335	+	722	119	150	-0.33	0.254906
Psma6	chr12	56485208	56519298	+	25	3	10	-1.74	0.311831
Psmc1	chr12	101348395	101361575	+	983	278	315	-0.18	0.397806
Ptgr2	chr12	85626355	85655805	+	376	106	74	0.52	0.112046
Ptpn21	chr12	99920729	99972856	-	595	97	104	-0.1	0.906213
Pxdn	chr12	30622914	30673860	+	790	234	225	0.06	0.926348
Rab15	chr12	77901316	77923896	-	127	17	8	1.09	0.344564
Rcor1	chr12	112277824	112351596	+	599	56	48	0.22	0.784477
Rdh11	chr12	80276537	80293138	-	875	197	179	0.14	0.690319
Rdh12	chr12	80309900	80323653	+	170	34	23	0.56	0.468904
Rdh14	chr12	10397585	10402369	+	466	41	26	0.66	0.300071
Rgs6	chr12	83717911	84193719	+	90	8	11	-0.46	0.894755
Rhob	chr12	8504568	8506792	-	1453	134	167	-0.32	0.248908
Rhoj	chr12	76409308	76502444	+	886	228	244	-0.1	0.78075
Rin3	chr12	103521376	103601279	+	266	26	45	-0.79	0.152281
Rnaseh1	chr12	29334466	29344457	+	933	267	261	0.03	0.98139
Rps29	chr12	70258708	70260174	-	602	69	127	-0.88	0.000549641
Rps7	chr12	29315711	29320819	-	715	175	186	-0.09	0.857291
Rrm2	chr12	25393105	25399012	+	1108	131	150	-0.2	0.58992
Sav1	chr12	71065998	71087990	-	506	130	51	1.35	8.62632e-08
Scfd1	chr12	52478566	52551084	+	668	196	144	0.45	0.0406832
Sel1l	chr12	93058420	93087571	-	678	137	165	-0.27	0.364518
Serpina3g	chr12	105474461	105480150	+	56	25	21	0.25	0.899335
Serpina3i	chr12	105501331	105507583	+	103	21	60	-1.52	0.000243003
Serpina3n	chr12	105644938	105652540	+	21	9	3	1.59	0.40732
Setd3	chr12	109344640	109417525	-	1036	92	70	0.39	0.325013
Sh3yl1	chr12	31596532	31645028	+	1265	267	290	-0.12	0.661038
Sip1	chr12	60114379	60128976	+	901	176	254	-0.53	0.00230601
Sipa1l1	chr12	83271163	83548115	+	553	85	114	-0.42	0.199583
Siva1	chr12	113883038	113887364	+	958	248	220	0.17	0.506739
Six1	chr12	74144517	74154875	-	389	71	61	0.22	0.735217
Six4	chr12	74209626	74214444	-	682	52	43	0.27	0.715448
Slc25a21	chr12	57813620	58298460	-	80	12	0	13.29	0.00511446
Slc38a6	chr12	74387843	74428866	+	1092	176	146	0.27	0.340404
Snapc1	chr12	75065516	75085808	+	1046	47	45	0.06	1
Sntg2	chr12	30859347	31058241	-	57	2	8	-2	0.345104
Snw1	chr12	88790885	88813250	-	604	84	120	-0.52	0.0838234
Snx6	chr12	55847335	55896691	-	548	101	103	-0.03	1
Spata7	chr12	99866366	99908026	+	621	137	130	0.08	0.929229
Sptlc2	chr12	88687683	88729192	-	511	91	116	-0.35	0.318059
Srp54a	chr12	56181556	56214681	+	262	91	56	0.7	0.0364308
Srp54b	chr12	56181482	56288939	+	274	94	56	0.75	0.0201099
Srsf5	chr12	82046490	82051495	+	634	78	57	0.45	0.296123
Sstr1	chr12	59312790	59315432	+	232	21	4	2.39	0.00886377
Stk30	chr12	112046007	112079150	-	629	77	76	0.02	1
Strn3	chr12	52748669	52792902	-	392	34	43	-0.34	0.672363
Stxbp6	chr12	45956207	46175481	-	453	75	116	-0.63	0.0289044
Synj2bp	chr12	82575338	82633869	-	929	92	77	0.26	0.587372
Sypl	chr12	33639048	33661770	+	717	97	90	0.11	0.900438
Taf1b	chr12	25183445	25243437	+	315	123	146	-0.25	0.461437
Tdp1	chr12	101122746	101193430	+	1042	213	189	0.17	0.553038
Timm9	chr12	72224159	72237663	-	955	135	128	0.08	0.927497
Tmem121	chr12	114424113	114427732	+	422	107	88	0.28	0.489174
Tmem18	chr12	31269307	31276079	+	810	188	174	0.11	0.785617
Tmem229b	chr12	80065835	80108328	-	234	54	65	-0.27	0.66913
Tmx1	chr12	71554081	71569028	+	833	105	124	-0.24	0.530634
Tnfaip2	chr12	112683208	112692037	+	61	7	7	0	1
Trappc6b	chr12	60144079	60162449	-	649	237	217	0.13	0.683121
Trib2	chr12	15822689	15823684	-	489	0	31	-13.29	2.19194e-08
Trim9	chr12	71349155	71448602	-	78	5	13	-1.38	0.32014
Trip11	chr12	103124429	103151334	-	1197	157	161	-0.04	0.999351
Trmt5	chr12	74381396	74387699	-	1097	176	146	0.27	0.340404
Trmt61a	chr12	112916315	112922114	+	1101	207	203	0.03	1
Tshr	chr12	92639432	92760982	+	90	16	18	-0.17	0.998152
Tspan13	chr12	36741143	36769077	-	238	20	37	-0.89	0.156749
Tssc1	chr12	29436692	29552357	+	726	91	111	-0.29	0.463001
Ttc15	chr12	29394372	29435319	-	917	6	1	2.59	0.371425
Ttc32	chr12	9036802	9043201	+	566	124	132	-0.09	0.900914
Ttc8	chr12	100158783	100221443	+	608	96	108	-0.17	0.741633
Ttc9	chr12	82732355	82765929	+	224	21	23	-0.13	1
Twistnb	chr12	34114488	34124246	+	782	46	14	1.72	0.000558478
Ubxn2a	chr12	4885837	4914512	-	216	44	39	0.17	0.900438
Vash1	chr12	88019649	88033042	+	341	52	56	-0.11	0.953458
Vipar	chr12	88579824	88607237	-	1777	188	199	-0.08	0.865375
Vipr2	chr12	117316195	117378446	+	119	23	33	-0.52	0.523726
Vsnl1	chr12	11332052	11443456	-	140	15	23	-0.62	0.558136
Vti1b	chr12	80257003	80273655	-	582	126	116	0.12	0.834212
Wars	chr12	110098239	110132385	-	936	114	126	-0.14	0.77139
Wdr20a	chr12	111976153	112042451	+	980	20	24	-0.26	0.896634
Wdr25	chr12	110132481	110266663	+	932	114	122	-0.1	0.895392
Wdr35	chr12	8980816	8998484	+	630	25	42	-0.75	0.208088
Wdr89	chr12	76732509	76770490	-	1317	6	4	0.59	0.942871
Xrcc3	chr12	113041403	113052053	-	1044	17	18	-0.08	1
Ywhaq	chr12	21395931	21423499	-	475	28	18	0.64	0.468082
Yy1	chr12	110031182	110054843	+	223	49	35	0.49	0.424253
Zbtb25	chr12	77449886	77470548	-	376	84	89	-0.08	0.946524
Zbtb42	chr12	113917088	113918182	+	96	5	4	0.32	1
Zfp277	chr12	41041632	41172378	-	967	257	271	-0.08	0.843038
Zfp410	chr12	85658063	85684674	+	1175	267	210	0.35	0.0664622
Zfp839	chr12	112088488	112107313	+	451	65	59	0.14	0.896634
Zfyve21	chr12	113052380	113066597	+	1063	14	11	0.35	0.917094
0610007P08Rik	chr13	63916641	63970943	+	711	164	158	0.05	0.957924
1110007C09Rik	chr13	49298319	49311396	-	478	112	119	-0.09	0.91903
1110018J18Rik	chr13	64391123	64414019	-	522	85	129	-0.6	0.02545
1300014I06Rik	chr13	34719708	34744551	-	854	183	174	0.07	0.906213
2210016F16Rik	chr13	58481406	58486587	-	232	69	74	-0.1	0.939859
2410002O22Rik	chr13	104933396	104968504	-	1497	131	127	0.05	0.991177
2810021B07Rik	chr13	17787246	17790940	+	742	30	25	0.26	0.851596
3110070M22Rik	chr13	120276067	120277191	-	376	121	166	-0.46	0.0615041
4732471D19Rik	chr13	54605139	54652652	+	216	6	8	-0.42	0.962659
4833420G17Rik	chr13	120251565	120274925	+	859	267	198	0.43	0.014118
4833439L19Rik	chr13	54652578	54666797	-	728	121	119	0.02	1
4930441O14Rik	chr13	67830198	67856652	+	432	113	57	0.99	0.000295315
5033411D12Rik	chr13	16949688	17786567	-	389	31	29	0.1	1
5033430I15Rik	chr13	46060621	46061870	+	523	49	35	0.49	0.424253
5133401N09Rik	chr13	58259014	58266053	+	1084	377	335	0.17	0.371241
A530054K11Rik	chr13	67720962	67738691	-	549	66	145	-1.14	1.10946e-06
A830005F24Rik	chr13	48608938	48610229	+	118	29	37	-0.35	0.694816
AA987161	chr13	67694251	67710583	-	302	126	77	0.71	0.0071955
Abt1	chr13	23513407	23515736	-	612	8	4	1	0.693626
Acot12	chr13	91881137	91902779	+	43	8	10	-0.32	0.973759
Acot13	chr13	24909816	24923387	-	1046	319	280	0.19	0.364518
Adamts16	chr13	70973704	70980687	-	59	6	26	-2.12	0.00555798
Aggf1	chr13	96123456	96145290	-	525	7	4	0.81	0.824492
Agtr1a	chr13	30428309	30474737	+	96	14	10	0.49	0.820484
Ahrr	chr13	74350684	74429746	-	22	0	11	-13.29	0.00924812
Akr1e1	chr13	4591735	4608421	-	609	104	118	-0.18	0.69063
Ankra2	chr13	99033213	99044706	+	1454	199	210	-0.08	0.873583
Ankrd32	chr13	77240183	77274727	-	921	232	220	0.08	0.862906
Arid4b	chr13	14156050	14262228	+	419	45	41	0.13	0.942871
Arl10	chr13	54676375	54682490	+	778	151	139	0.12	0.80459
Arl15	chr13	114584829	114945485	+	857	201	220	-0.13	0.688807
Arrdc3	chr13	81025355	81033582	+	590	46	64	-0.48	0.338632
Arsb	chr13	94541676	94642075	+	436	100	86	0.22	0.653007
Arsk	chr13	76207842	76236109	-	1475	68	86	-0.34	0.448889
Asb13	chr13	3633277	3651021	+	596	42	49	-0.22	0.811651
Aspn	chr13	49639811	49662927	+	214	10	14	-0.49	0.820484
Atg10	chr13	91074953	91363593	-	319	30	46	-0.62	0.296123
Auh	chr13	52930487	53025031	-	497	56	51	0.14	0.920372
AW209491	chr13	14722524	14730470	+	666	110	132	-0.26	0.459272
B4galt7	chr13	55701256	55711805	+	801	144	169	-0.23	0.455219
BC005537	chr13	24893888	24904530	+	768	42	28	0.59	0.364518
BC016423	chr13	3593372	3610355	-	841	39	44	-0.17	0.900438
BC067074	chr13	114141810	114169920	+	26	5	5	0	1
Bmp6	chr13	38437584	38591598	+	70	2	8	-2	0.345104
Bphl	chr13	34129509	34165944	+	483	165	128	0.37	0.16326
Brd9	chr13	74075285	74098343	+	1196	91	66	0.46	0.224589
Btf3	chr13	99079851	99086962	-	573	81	60	0.43	0.31162
C78339	chr13	46764858	46771145	+	285	10	9	0.15	1
Cage1	chr13	38097922	38128807	-	1342	225	234	-0.06	0.926348
Caml	chr13	55724365	55733773	+	994	292	244	0.26	0.185372
Cap2	chr13	46597493	46745005	+	152	35	26	0.43	0.613254
Cast	chr13	74831733	74945959	-	873	59	48	0.3	0.646003
Ccdc125	chr13	101439435	101467195	+	343	130	38	1.77	1.67117e-11
Ccdc127	chr13	74487764	74500150	+	1203	120	110	0.13	0.82736
Ccdc90a	chr13	43635790	43655496	-	542	102	113	-0.15	0.786605
Ccnb1	chr13	101548604	101556526	-	629	105	83	0.34	0.371425
Ccnh	chr13	85329012	85353329	+	943	166	162	0.04	0.999577
Ccno	chr13	113778009	113780987	+	211	46	30	0.62	0.296123
Cd83	chr13	43880475	43898500	+	66	27	12	1.17	0.12303
Cdc20b	chr13	113825586	113881344	+	203	38	24	0.66	0.323848
Cdk20	chr13	64533849	64541029	+	508	121	106	0.19	0.662253
Cdk7	chr13	101478252	101500885	-	1029	301	215	0.49	0.0021015
Cdkal1	chr13	29417169	29947544	-	605	49	41	0.26	0.754653
Cenph	chr13	101529628	101545855	-	915	283	315	-0.16	0.500075
Cenpk	chr13	105019467	105041729	+	882	101	70	0.53	0.114837
Cenpp	chr13	49559395	49748125	-	1367	241	265	-0.14	0.614222
Cetn3	chr13	81922290	81936143	+	623	109	140	-0.36	0.230256
Cks2	chr13	51740600	51746030	+	1183	241	274	-0.19	0.428151
Clptm1l	chr13	73741553	73758052	+	1106	103	96	0.1	0.906213
Cltb	chr13	54693761	54712706	-	365	49	33	0.57	0.32131
Cox7c	chr13	86184420	86186510	-	525	180	173	0.06	0.942871
Ctsl	chr13	64464521	64471615	-	843	155	202	-0.38	0.0871742
Cwc27	chr13	105421219	105607034	-	1250	287	341	-0.25	0.160979
D930007J09Rik	chr13	32894325	32894719	-	107	5	6	-0.26	1
Dbn1	chr13	55574789	55589473	-	360	15	14	0.1	1
Dcdc2a	chr13	25147872	25213393	+	65	5	12	-1.26	0.40383
Ddx41	chr13	55631770	55638020	-	648	115	71	0.7	0.0138368
Dek	chr13	47180150	47201559	-	724	133	126	0.08	0.926348
Depdc1b	chr13	109106573	109197977	+	880	142	113	0.33	0.282738
Dimt1	chr13	107737208	107750305	+	1059	152	124	0.29	0.337371
Dtnbp1	chr13	45017453	45097510	-	706	122	132	-0.11	0.843038
E2f3	chr13	30010652	30076089	-	450	33	32	0.04	1
Eci3	chr13	35038482	35055680	-	81	14	28	-1	0.18942
Edaradd	chr13	12569174	12612716	-	214	79	32	1.3	0.000142798
Edil3	chr13	88961076	89340144	+	602	51	35	0.54	0.338632
Edn1	chr13	42396638	42403359	+	363	68	70	-0.04	1
Eef1e1	chr13	38737566	38750898	-	904	11	12	-0.13	1
Emb	chr13	118009431	118062906	+	491	126	52	1.28	5.90682e-07
Epdr1	chr13	19683577	19711700	-	609	20	8	1.32	0.164378
Ercc8	chr13	108948924	108985559	+	1189	307	293	0.07	0.855755
Esm1	chr13	113999866	114008307	+	29	7	1	2.81	0.263063
F2rl1	chr13	96281686	96295196	-	172	11	8	0.46	0.894755
Faf2	chr13	54723184	54762948	+	803	89	106	-0.25	0.554654
Fam151b	chr13	93219576	93253987	-	57	32	0	13.29	1.11934e-08
Fam159b	chr13	105635362	105653974	-	112	22	14	0.65	0.54144
Fars2	chr13	36209279	36629462	+	870	74	73	0.02	1
Fastkd3	chr13	68721122	68731156	+	1137	294	303	-0.04	0.941896
Fbxl21	chr13	56623851	56639260	+	314	108	110	-0.03	1
Fbxw17	chr13	50513232	50529139	+	690	72	73	-0.02	1
Fcho2	chr13	99523794	99585405	-	357	47	33	0.51	0.40732
Fgd3	chr13	49368750	49415681	-	535	60	47	0.35	0.546659
Foxd1	chr13	99124199	99126661	+	539	46	50	-0.12	0.946271
Foxq1	chr13	31650038	31652840	+	199	4	10	-1.32	0.461437
Fst	chr13	115242469	115248939	-	457	58	20	1.54	0.000276561
Gadd45g	chr13	51942046	51943838	+	1673	106	136	-0.36	0.242049
Gas1	chr13	60275765	60278727	-	1091	49	56	-0.19	0.831995
Gdi2	chr13	3537320	3565508	+	915	108	156	-0.53	0.0291313
Gfm2	chr13	97907939	97938447	+	1067	253	239	0.08	0.831995
Ggps1	chr13	14144636	14155662	-	559	52	51	0.03	1
Gkap1	chr13	58334711	58375550	-	395	67	51	0.39	0.443006
Gli3	chr13	15555067	15806925	+	446	48	64	-0.42	0.424253
Glrx	chr13	75977315	75987600	+	916	144	121	0.25	0.457248
Gm10065	chr13	21570965	21571311	-	56	15	38	-1.34	0.0184783
Gm10129	chr13	38243301	38243662	-	18	3	5	-0.74	0.934137
Gm10760	chr13	76521765	76522477	-	23	7	3	1.22	0.65393
Gm10767	chr13	67005849	67010173	+	777	148	104	0.51	0.047207
Gm17509	chr13	118007507	118009883	-	299	59	29	1.03	0.0159054
Gm6320	chr13	113784075	113790603	+	55	10	12	-0.26	0.982628
Gm7120	chr13	120276747	120284313	+	393	134	168	-0.33	0.23046
Gm9776	chr13	95125793	95128774	-	563	165	149	0.15	0.702164
Gmds	chr13	31911447	32430484	-	879	95	88	0.11	0.897932
Gmnn	chr13	24843713	24853793	-	759	198	178	0.15	0.638707
Gmpr	chr13	45602812	45641752	+	494	15	22	-0.55	0.635386
Gng4	chr13	13876325	13898381	+	123	23	32	-0.48	0.587372
Gpbp1	chr13	112216365	112277921	-	148	32	19	0.75	0.31162
Gpr137b	chr13	13449889	13485892	-	23	6	0	13.29	0.15028
Gpr150	chr13	76192314	76194445	-	297	10	16	-0.68	0.638707
Gpx8	chr13	113832970	113836597	-	697	102	96	0.09	0.934137
Grk6	chr13	55546694	55562287	+	687	96	79	0.28	0.521456
Gtf2h2	chr13	101230172	101262294	-	469	87	99	-0.19	0.723445
Gtpbp4	chr13	8971316	8995264	-	1552	502	516	-0.04	0.914825
H2afy	chr13	56174979	56236993	-	391	81	114	-0.49	0.115608
Habp4	chr13	64263173	64287845	+	531	7	7	0	1
Hexb	chr13	97946286	97968313	-	518	79	80	-0.02	1
Hfe	chr13	23795708	23802724	-	184	10	6	0.74	0.748798
Higd2a	chr13	54691567	54692520	+	918	310	291	0.09	0.757032
Hist1h1a	chr13	23855536	23856284	+	106	5	13	-1.38	0.32014
Hist1h1b	chr13	21871751	21872495	-	335	32	35	-0.13	0.971603
Hist1h1c	chr13	23830675	23832236	+	683	77	64	0.27	0.620491
Hist1h1e	chr13	23713623	23714372	-	277	17	12	0.5	0.751666
Hist1h2ab	chr13	23842956	23843463	+	8	6	0	13.29	0.15028
Hist1h2ac	chr13	23773335	23775818	-	112	13	0	13.29	0.00278173
Hist1h2ae	chr13	23662385	23663090	-	25	0	12	-13.29	0.00511446
Hist1h2ah	chr13	22126981	22127513	-	21	19	0	13.29	6.06607e-05
Hist1h2ai	chr13	21808280	21809322	+	182	60	56	0.1	0.957924
Hist1h2ak	chr13	21845263	21845777	-	25	21	3	2.81	0.00311522
Hist1h2bc	chr13	23776067	23784358	+	196	60	0	13.29	7.68879e-17
Hist1h2be	chr13	23675611	23712994	-	758	76	64	0.25	0.662253
Hist1h2bm	chr13	21813912	21814437	+	12	10	2	2.32	0.174256
Hist1h2bp	chr13	21879329	21881083	+	37	8	2	2	0.345104
Hist1h3a	chr13	23853721	23854256	-	45	33	1	5.04	9.09295e-08
Hist1h3b	chr13	23844135	23844756	+	10	1	6	-2.59	0.371425
Hist1h3d	chr13	23667631	23668881	+	164	6	4	0.59	0.942871
Hist1h4a	chr13	23852560	23853100	-	52	3	18	-2.59	0.0134165
Hist1h4b	chr13	23848805	23849297	+	39	12	14	-0.22	0.98843
Hist1h4c	chr13	23789928	23790324	-	33	5	21	-2.07	0.0206531
Hist1h4i	chr13	22132684	22133222	-	78	29	12	1.27	0.0721332
Hist1h4j	chr13	21826902	21827330	+	32	5	12	-1.26	0.40383
Hmgcr	chr13	97420230	97436719	-	28	11	3	1.87	0.23046
Hnrnpa0	chr13	58227239	58229918	-	451	47	45	0.06	1
Hnrnpk	chr13	58492502	58504705	-	595	32	35	-0.13	0.971603
Homer1	chr13	94075113	94173746	+	387	33	53	-0.68	0.178093
Id4	chr13	48356795	48359406	+	1267	149	194	-0.38	0.0979089
Idi1	chr13	8884851	8891642	+	923	63	74	-0.23	0.697911
Inhba	chr13	16103683	16119022	+	317	29	33	-0.19	0.92228
Ippk	chr13	49516646	49558356	+	1304	201	178	0.18	0.560732
Irx1	chr13	72095368	72101172	-	105	47	19	1.31	0.00756091
Irx2	chr13	72766244	72771645	+	659	151	148	0.03	1
Isca1	chr13	59856769	59871172	-	1059	216	223	-0.05	0.953661
Jarid2	chr13	44826206	44998628	+	371	29	37	-0.35	0.694816
Jmy	chr13	94233602	94269645	-	391	45	20	1.17	0.0215987
Kif2a	chr13	107751931	107812207	-	737	165	176	-0.09	0.851596
Lpcat1	chr13	73604678	73652561	+	536	98	133	-0.44	0.128294
Lrrc16a	chr13	24229625	24372660	-	330	38	44	-0.21	0.847883
Lyrm4	chr13	36070665	36209227	-	846	74	73	0.02	1
Map3k1	chr13	112558191	112598524	-	361	34	28	0.28	0.808804
Mast4	chr13	103642585	104124541	-	312	53	73	-0.46	0.308665
Mboat1	chr13	30228366	30338587	+	672	52	62	-0.25	0.704352
Mccc2	chr13	100718487	100785595	-	870	288	294	-0.03	0.984833
Med10	chr13	69948759	69954973	+	870	146	176	-0.27	0.340404
Mef2c	chr13	83663975	83773491	+	473	41	30	0.45	0.531307
Mier3	chr13	112476532	112482020	+	147	12	18	-0.59	0.672363
Mocs2	chr13	115608477	115619215	+	1078	255	201	0.34	0.0786339
Mrpl32	chr13	14702567	14705305	-	284	82	62	0.4	0.352796
Mrpl36	chr13	73468456	73469624	+	679	203	204	-0.01	1
Mrps27	chr13	100114740	100185517	+	1284	128	104	0.3	0.382686
Mrps30	chr13	119168916	119176060	-	569	152	128	0.25	0.445892
Mrps36	chr13	101505909	101514615	-	609	13	3	2.12	0.114357
Mrs2	chr13	25084351	25112249	-	429	185	154	0.27	0.335436
Msx2	chr13	53562249	53568444	-	82	29	8	1.86	0.00754907
Mterfd1	chr13	67013053	67034025	-	1430	311	287	0.12	0.656929
Mxd3	chr13	55426528	55431120	-	689	19	17	0.16	0.999577
Naa35	chr13	59686655	59736160	+	561	111	95	0.23	0.601334
Ndufaf2	chr13	108842783	108948820	-	1189	307	293	0.07	0.855755
Ndufs4	chr13	115078002	115178303	-	761	124	97	0.35	0.284979
Ndufs6	chr13	73457321	73465991	-	695	96	97	-0.02	1
Nfil3	chr13	53062577	53076443	-	892	110	128	-0.22	0.574346
Nhlrc1	chr13	47107926	47110220	-	76	18	8	1.17	0.275937
Ninj1	chr13	49282853	49291614	+	401	33	23	0.52	0.523726
Nkapl	chr13	21558915	21560371	-	170	79	38	1.06	0.00222806
Nkd2	chr13	73957141	73985061	-	194	44	46	-0.06	1
Nln	chr13	104813487	104826648	-	36	6	3	1	0.795551
Nnt	chr13	120176494	120197805	-	577	94	90	0.06	0.979371
Nol7	chr13	43493744	43498228	+	403	76	123	-0.7	0.00994318
Nop16	chr13	54685545	54691452	-	1495	495	437	0.18	0.242049
Nr2f1	chr13	78328932	78337192	-	591	51	27	0.92	0.0586856
Nrn1	chr13	36817493	36826347	-	909	59	65	-0.14	0.896634
Nrsn1	chr13	25343908	25361952	-	9	2	6	-1.59	0.593057
Nsa2	chr13	97899381	97907882	-	1066	252	235	0.1	0.763555
Nsd1	chr13	55313435	55342209	+	303	21	32	-0.61	0.445892
Nsun2	chr13	69672623	69754347	+	392	33	32	0.04	1
Nxnl2	chr13	51266393	51270557	+	162	23	39	-0.76	0.226959
Ocln	chr13	101267717	101322674	-	48	7	7	0	1
Ogn	chr13	49703439	49719870	+	419	10	16	-0.68	0.638707
Omd	chr13	49678134	49687979	+	47	5	7	-0.49	0.95356
Paip1	chr13	120217728	120247026	+	100	20	36	-0.85	0.190262
Pak1ip1	chr13	41096391	41108385	+	1228	201	219	-0.12	0.710775
Papd4	chr13	93917354	93962239	-	806	118	157	-0.41	0.115992
Pcbd2	chr13	55828728	55878192	+	475	172	183	-0.09	0.855755
Pcsk1	chr13	75227273	75269947	+	44	4	16	-2	0.0732958
Pdcd6	chr13	74440568	74454775	-	1158	253	223	0.18	0.468082
Pdlim7	chr13	55597155	55614800	-	828	89	85	0.07	0.976504
Pelo	chr13	115878564	115880397	-	329	45	36	0.32	0.684048
Pfkp	chr13	6580427	6647972	-	764	178	182	-0.03	1
Pgbd1	chr13	21513143	21532771	-	49	34	1	5.09	4.8213e-08
Pik3r1	chr13	102458996	102464347	-	226	31	25	0.31	0.793774
Plk2	chr13	111185251	111191053	+	944	133	159	-0.26	0.40383
Polk	chr13	97251652	97312441	-	870	61	78	-0.36	0.455219
Polr3g	chr13	81832844	81849956	-	1258	238	225	0.08	0.846206
Pom121l2	chr13	22073062	22080604	+	99	20	19	0.07	1
Ppap2a	chr13	113591101	113658090	+	573	103	99	0.06	0.98339
Ppwd1	chr13	104995200	105018925	-	1182	166	89	0.9	2.76468e-05
Prelid1	chr13	55423415	55426633	+	1279	107	113	-0.08	0.938894
Prr7	chr13	55565627	55574517	+	334	41	47	-0.2	0.854846
Psma2	chr13	14705520	14719675	+	1054	306	258	0.25	0.20144
Psmg4	chr13	34254832	34270042	+	556	125	198	-0.66	0.00074348
Ptcd2	chr13	100089603	100114634	-	1294	126	106	0.25	0.506739
Rab24	chr13	55420583	55423342	-	605	48	47	0.03	1
Rab3c	chr13	110850393	111071110	-	16	5	6	-0.26	1
Rad17	chr13	101387119	101421015	-	1024	199	195	0.03	1
Rala	chr13	17972408	18036074	-	753	136	114	0.26	0.468082
Ranbp9	chr13	43498041	43576298	-	525	3	5	-0.74	0.934137
Rasgrf2	chr13	92798441	92901612	-	95	24	10	1.26	0.125361
Rfesd	chr13	76138982	76156161	-	727	170	182	-0.1	0.831995
Rhobtb3	chr13	76050194	76081374	-	573	60	83	-0.47	0.249674
Riok1	chr13	38129108	38153299	+	1447	222	227	-0.03	0.990985
Rnf182	chr13	43711351	43763436	+	199	53	40	0.41	0.507961
Rnf44	chr13	54784412	54795208	-	1130	60	42	0.52	0.31162
Rpp40	chr13	35986972	35998217	-	654	210	197	0.09	0.82631
Rps23	chr13	91062726	91064330	+	577	184	177	0.06	0.942871
Rreb1	chr13	37918800	38038894	+	778	31	41	-0.4	0.593057
Rsl1	chr13	67274142	67284063	+	294	155	68	1.19	1.2123e-07
Scamp1	chr13	94973328	95055813	-	233	54	30	0.85	0.0724869
Sdha	chr13	74459701	74487729	-	1193	116	109	0.09	0.917094
Secisbp2	chr13	51747109	51761626	+	342	52	54	-0.05	1
Sema4d	chr13	51820791	51889034	-	169	12	8	0.59	0.793552
Serf1	chr13	100878109	100884527	+	561	71	89	-0.33	0.461437
Serpinb6a	chr13	34010658	34094664	-	794	231	219	0.08	0.86222
Sfrp4	chr13	19715043	19724691	+	135	14	14	0	1
Sgtb	chr13	104899908	104929879	+	1244	199	195	0.03	1
Slc12a7	chr13	73870541	73934393	+	27	4	13	-1.7	0.205572
Slc22a23	chr13	34295888	34436465	-	259	12	22	-0.87	0.36595
Slc30a5	chr13	101572801	101603296	-	596	100	82	0.29	0.503991
Slc35b3	chr13	39024008	39052745	-	670	102	106	-0.06	0.984492
Slc35d2	chr13	64197617	64230639	-	316	20	13	0.62	0.601334
Smad5	chr13	56804459	56843736	+	325	70	55	0.35	0.504425
Smn1	chr13	100894806	100907646	+	982	145	81	0.84	0.00034467
Snrnp48	chr13	38296807	38319533	+	752	107	105	0.03	1
Sox4	chr13	29043968	29044891	-	439	9	12	-0.42	0.901307
Spin1	chr13	51196266	51244564	+	847	106	132	-0.32	0.338632
Sptlc1	chr13	53428084	53472735	-	634	145	151	-0.06	0.951698
Srd5a1	chr13	69712326	69750321	-	987	99	86	0.2	0.687431
Ssr1	chr13	38070065	38085995	-	460	62	65	-0.07	0.995052
Stard3nl	chr13	19449545	19487622	-	732	286	212	0.43	0.00988284
Syk	chr13	52678805	52738984	+	468	149	122	0.29	0.354453
Taf9	chr13	101421297	101436369	+	1246	255	240	0.09	0.811465
Tbc1d7	chr13	43247112	43266729	-	717	225	246	-0.13	0.668099
Tbca	chr13	95558897	95612855	+	442	105	95	0.14	0.808613
Tbce	chr13	14090218	14131906	-	992	136	143	-0.07	0.934112
Tdp2	chr13	24923547	24934023	+	1143	336	310	0.12	0.637046
Tert	chr13	73764458	73786484	+	238	57	1	5.83	1.51076e-14
Tfap2a	chr13	40811043	40829193	-	68	7	2	1.81	0.461437
Tgfbi	chr13	56710919	56740924	+	927	190	166	0.2	0.517407
Thoc3	chr13	54560197	54570211	-	637	178	152	0.23	0.445892
Tmed9	chr13	55694312	55699028	+	881	92	99	-0.11	0.901307
Tmem14c	chr13	41111618	41117945	+	781	88	84	0.07	0.976504
Tmem161b	chr13	84361900	84435572	+	873	176	158	0.16	0.662021
Tmem167	chr13	90229338	90283513	+	926	136	141	-0.05	0.973759
Tmem171	chr13	99456189	99464790	-	49	2	11	-2.46	0.118503
Tpmt	chr13	47120736	47140034	-	477	19	24	-0.34	0.821251
Tppp	chr13	74146854	74168820	+	372	65	65	0	1
Trim23	chr13	104968940	104979810	+	1423	143	129	0.15	0.732374
Trip13	chr13	74049909	74075216	-	1202	91	66	0.46	0.224589
Tspan17	chr13	54890737	54898138	+	231	37	62	-0.75	0.0898486
Tubb2a	chr13	34166169	34169878	-	260	35	8	2.13	0.000555392
Tubb2b	chr13	34218876	34222224	-	744	148	193	-0.38	0.0964821
Txndc15	chr13	55816010	55827583	+	306	85	64	0.41	0.330607
Ube2ql1	chr13	69841712	69878776	-	93	11	15	-0.45	0.8311
Uimc1	chr13	55129240	55201662	-	487	103	94	0.13	0.840554
Uqcrb	chr13	67001552	67006315	-	767	139	98	0.5	0.0612704
Uqcrfs1	chr13	30632176	30637232	-	710	108	101	0.1	0.909582
Vcan	chr13	89796660	89881850	-	860	91	89	0.03	1
Wdr41	chr13	95746298	95784487	+	163	40	33	0.28	0.775394
Wrnip1	chr13	32893906	32914479	+	478	105	87	0.27	0.513601
Xrcc4	chr13	89988525	90229214	-	904	136	142	-0.06	0.947561
Zbed3	chr13	96095191	96107797	+	845	142	190	-0.42	0.063966
Zcchc9	chr13	91936137	91947302	-	830	271	237	0.19	0.40383
Zfp169	chr13	48583015	48608806	-	866	269	268	0.01	1
Zfp184	chr13	22036980	22052473	+	1104	230	230	0	1
Zfp187	chr13	21536402	21545600	-	891	166	180	-0.12	0.776954
Zfp192	chr13	21613699	21622902	-	299	55	62	-0.17	0.847792
Zfp273	chr13	67914752	67927938	+	372	24	17	0.5	0.658465
Zfp346	chr13	55206693	55234117	+	848	66	61	0.11	0.934137
Zfp367	chr13	64236710	64253738	-	1070	130	133	-0.03	1
Zfp369	chr13	65380121	65405530	+	1139	177	182	-0.04	0.98339
Zfp429	chr13	67490262	67500704	-	168	39	91	-1.22	9.20314e-05
Zfp455	chr13	67295441	67310235	+	462	152	102	0.58	0.017403
Zfp456	chr13	67446181	67476670	-	144	53	88	-0.73	0.030955
Zfp457	chr13	67393385	67407349	-	773	55	80	-0.54	0.174256
Zfp58	chr13	67592087	67627088	-	1003	188	177	0.09	0.859709
Zfp595	chr13	67414655	67433497	-	602	55	36	0.61	0.234034
Zfp71-rs1	chr13	67809263	67825244	-	533	115	95	0.28	0.477644
Zfp748	chr13	67646245	67653973	-	1131	267	252	0.08	0.819844
Zfp759	chr13	67229161	67242723	+	476	173	156	0.15	0.687431
Zfp808	chr13	62231275	62274780	+	100	14	1	3.81	0.00924812
Zfp85-rs1	chr13	67848737	67856166	-	279	23	27	-0.23	0.906213
Zfp874a	chr13	67527194	67552561	-	288	2	88	-5.46	4.01597e-22
Zfp935	chr13	62555682	62568070	-	227	36	15	1.26	0.0346292
Zfp953	chr13	67418877	67461473	-	852	277	222	0.32	0.0898486
Zkscan3	chr13	21478881	21494625	-	706	32	32	0	1
Zkscan4	chr13	21570775	21577377	+	249	62	80	-0.37	0.419526
Zmynd11	chr13	9693532	9764517	-	251	41	33	0.31	0.720287
Zscan12	chr13	21454695	21461694	+	579	57	45	0.34	0.581012
1190002H23Rik	chr14	79688562	79701453	-	749	80	120	-0.59	0.0412289
1300010F03Rik	chr14	79249090	79601598	+	367	160	93	0.78	0.000414179
1700123O20Rik	chr14	55305007	55309580	+	1171	79	78	0.02	1
1810063B07Rik	chr14	20894867	20902395	-	271	20	54	-1.43	0.00118852
2010107H07Rik	chr14	31902054	31942117	-	831	94	101	-0.1	0.903458
2700060E02Rik	chr14	20630623	20643046	-	514	49	56	-0.19	0.831995
3830406C13Rik	chr14	13116722	13135746	+	513	66	46	0.52	0.268109
4930452B06Rik	chr14	9263705	9498755	-	297	68	56	0.28	0.634773
4930563I02Rik	chr14	60705907	60714921	+	21	1	5	-2.32	0.512418
4930570N19Rik	chr14	27447892	27457670	-	1002	129	106	0.28	0.416792
4931414P19Rik	chr14	55202499	55224746	-	231	34	65	-0.94	0.0200033
5031414D18Rik	chr14	75415833	75452340	+	416	61	49	0.32	0.599322
5730469M10Rik	chr14	41807028	41827078	-	243	33	60	-0.86	0.0475523
6330409N04Rik	chr14	62153141	62175596	-	659	127	173	-0.45	0.0614205
6720456H20Rik	chr14	49066067	49131811	+	564	155	140	0.15	0.719755
6720463M24Rik	chr14	99445645	99473757	+	875	231	212	0.12	0.697626
9030625A04Rik	chr14	77424006	77436449	-	233	77	94	-0.29	0.51449
9330188P03Rik	chr14	105988843	105993125	+	78	20	1	4.32	0.000295315
A2ld1	chr14	123215444	123312343	-	577	112	113	-0.01	1
A730061H03Rik	chr14	56178778	56179244	-	509	115	98	0.23	0.57777
A930018M24Rik	chr14	51515616	51517132	-	196	17	6	1.5	0.161745
Abhd4	chr14	54878906	54888830	+	749	146	212	-0.54	0.00590112
Abhd6	chr14	8835415	8889070	+	612	153	119	0.36	0.193938
Acin1	chr14	55283962	55304898	-	1099	60	66	-0.14	0.897932
Actr8	chr14	30791522	30806408	+	619	79	84	-0.09	0.942871
Adk	chr14	21871854	22267770	+	1381	119	115	0.05	0.98843
Ang	chr14	51710751	51721683	+	1229	262	286	-0.13	0.638103
Anxa11	chr14	26661668	26706291	+	822	92	83	0.15	0.823395
Anxa7	chr14	21274482	21299356	-	809	32	30	0.09	1
Anxa8	chr14	34899166	34913758	+	66	15	25	-0.74	0.420326
Ap3m1	chr14	21855235	21871445	-	1379	137	128	0.1	0.87536
Apex1	chr14	51544642	51546815	+	520	12	14	-0.22	0.98843
Appl1	chr14	27765604	27783687	-	658	98	96	0.03	1
Arf4	chr14	27457559	27476745	+	949	131	108	0.28	0.422086
Bin3	chr14	70499951	70537999	+	1073	37	35	0.08	1
Bmp1	chr14	70874921	70919845	-	540	60	54	0.15	0.889769
Bmpr1a	chr14	35247647	35316528	-	298	72	74	-0.04	1
Btd	chr14	32454242	32481766	+	893	265	242	0.13	0.640956
Cab39l	chr14	60059822	60158529	+	1077	183	142	0.37	0.132875
Camk2g	chr14	21573758	21613277	-	298	35	29	0.27	0.813365
Ccdc122	chr14	77436578	77512012	+	235	77	96	-0.32	0.448889
Ccdc25	chr14	66456138	66485442	+	845	197	184	0.1	0.819844
Ccdc66	chr14	28295597	28321647	-	673	122	134	-0.14	0.783336
Cdadc1	chr14	60179732	60216674	-	1058	84	78	0.11	0.919622
Cdca2	chr14	68298357	68333668	-	838	131	133	-0.02	1
Cdh24	chr14	55250828	55260202	-	436	94	105	-0.16	0.77139
Cdkn3	chr14	47380215	47391201	+	773	116	132	-0.19	0.653007
Cgrrf1	chr14	47451808	47473869	+	929	55	52	0.08	0.989933
Chchd1	chr14	21522248	21523640	+	488	29	65	-1.16	0.0029747
Chdh	chr14	30822356	30840390	+	48	6	19	-1.66	0.0861182
Chmp7	chr14	70118054	70132297	-	1142	256	232	0.14	0.604068
Cln5	chr14	103469432	103476797	+	709	190	171	0.15	0.65393
Clu	chr14	66587319	66600386	+	187	20	20	0	1
Clybl	chr14	122580915	122801455	+	432	108	108	0	1
Cnih	chr14	47395256	47408087	-	374	31	43	-0.47	0.49365
Commd6	chr14	102032982	102039904	-	590	125	117	0.1	0.896634
Comtd1	chr14	22665082	22668200	-	432	13	8	0.7	0.69063
Cryl1	chr14	57893870	58017321	-	491	48	84	-0.81	0.0184783
D14Ertd668e	chr14	59966243	59984308	-	52	1	22	-4.46	8.96961e-05
Dach1	chr14	98186065	98568759	-	51	2	12	-2.59	0.0781998
Dad1	chr14	54855153	54873780	-	998	205	196	0.07	0.917094
Dcaf11	chr14	56178842	56188903	+	992	148	129	0.2	0.585696
Ddhd1	chr14	46215026	46277796	-	374	50	54	-0.11	0.950217
Dhrs1	chr14	56357858	56364528	-	900	58	55	0.08	0.990985
Dhrs4	chr14	56097594	56109176	+	551	46	44	0.06	1
Diap3	chr14	87475545	87540951	-	697	128	122	0.07	0.942871
Dis3	chr14	99476488	99498960	-	753	149	135	0.14	0.741633
Dlg5	chr14	25009539	25064088	-	668	30	19	0.66	0.417611
Dlgap5	chr14	48007453	48038083	-	659	140	172	-0.3	0.282631
Dnajc15	chr14	78226023	78274725	-	442	88	107	-0.28	0.489174
Dnajc9	chr14	21203859	21208133	-	920	77	140	-0.86	0.000316543
Dok2	chr14	71165842	71173380	+	667	84	66	0.35	0.439524
Dph3	chr14	32893751	32898796	-	972	302	272	0.15	0.521456
Dzip1	chr14	119279990	119324610	-	692	114	129	-0.18	0.678637
Ebf2	chr14	67853480	68047525	+	188	11	21	-0.93	0.346949
Ebpl	chr14	61958599	61979283	-	272	50	46	0.12	0.946271
Efha1	chr14	58535116	58618100	-	315	80	70	0.19	0.757032
Elp3	chr14	66149291	66211838	-	702	213	181	0.24	0.360949
Ephx2	chr14	66703213	66743338	-	67	31	17	0.87	0.236605
Epsti1	chr14	78304045	78397976	+	46	6	19	-1.66	0.0861182
Esco2	chr14	66437874	66452832	-	716	118	135	-0.19	0.622829
Esd	chr14	75132103	75150573	+	734	268	203	0.4	0.0251486
Exoc5	chr14	49633429	49686072	-	953	299	328	-0.13	0.566268
F630043A04Rik	chr14	58425397	58445001	-	1020	225	173	0.38	0.067543
Fam123a	chr14	60997083	60999841	+	173	18	9	1	0.367903
Fam124a	chr14	63174573	63224877	+	281	81	57	0.51	0.208088
Fam149b	chr14	21167443	21202712	+	1491	126	124	0.02	1
Fam158a	chr14	56200358	56204140	-	239	46	21	1.13	0.0246758
Fam167a	chr14	64055245	64060894	+	99	6	10	-0.74	0.748798
Farp1	chr14	121434421	121634312	+	176	27	49	-0.86	0.0898486
Fbxl3	chr14	103480900	103498193	-	477	143	121	0.24	0.48742
Fbxo16	chr14	65885537	65940339	+	198	25	20	0.32	0.82511
Fbxo34	chr14	48092235	48151638	+	224	15	15	0	1
Fdft1	chr14	63763989	63796631	-	672	95	107	-0.17	0.740217
Fermt2	chr14	46095572	46149640	-	710	51	56	-0.14	0.920372
Fgf9	chr14	58691522	58729012	+	109	12	8	0.59	0.793552
Fhit	chr14	10382613	11994550	-	283	51	38	0.42	0.495924
Fndc3a	chr14	72964548	73109350	-	429	49	44	0.16	0.910042
Fzd3	chr14	65821166	65881229	-	333	95	93	0.03	1
G630016D24Rik	chr14	52636539	52639463	+	348	24	28	-0.22	0.909582
Gata4	chr14	63819211	63864098	-	46	4	11	-1.46	0.360949
Gch1	chr14	47773569	47809089	-	225	43	44	-0.03	1
Ghitm	chr14	37934003	37948453	-	981	309	345	-0.16	0.448889
Gjb2	chr14	57717436	57723540	-	228	64	39	0.72	0.0988335
Glt8d1	chr14	31814578	31825628	+	1195	242	250	-0.05	0.942871
Gm10101	chr14	47448788	47451703	-	392	10	14	-0.49	0.820484
Gm17606	chr14	55259788	55262855	+	443	95	110	-0.21	0.639758
Gm20521	chr14	55502277	55516975	+	795	19	15	0.34	0.863038
Gm5464	chr14	67487686	67489843	+	133	16	13	0.3	0.927497
Gm5465	chr14	79851641	79854624	+	31	12	6	1	0.534744
Gm6498	chr14	48818390	48848089	+	10	2	7	-1.81	0.461437
Gm9922	chr14	102128596	102129032	-	294	20	19	0.07	1
Gmfb	chr14	47433936	47439251	-	33	9	2	2.17	0.249674
Gmpr2	chr14	56291071	56297588	+	1281	119	119	0	1
Gnl3	chr14	31825619	31832276	-	1036	139	128	0.12	0.820484
Gnpnat1	chr14	45996008	46008478	-	714	105	71	0.56	0.076999
Gpc5	chr14	115491471	116924402	+	131	38	20	0.93	0.126795
Gpc6	chr14	117324752	118374629	+	783	84	89	-0.08	0.946524
Gpr137c	chr14	45839667	45900906	+	897	85	60	0.5	0.196535
Gpr180	chr14	118536348	118563455	+	591	209	208	0.01	1
Gprin2	chr14	35007626	35014820	-	106	12	12	0	1
Gtf2f2	chr14	76296743	76410673	-	891	188	164	0.2	0.513601
Hacl1	chr14	32366090	32454065	-	885	266	239	0.15	0.548295
Haus4	chr14	55160621	55173199	-	710	205	181	0.18	0.540662
Hmbox1	chr14	65441054	65568708	-	1210	274	252	0.12	0.670092
Hnrnpc	chr14	52693054	52723704	-	1008	192	232	-0.27	0.232708
Hs6st3	chr14	119537636	120268817	+	99	2	10	-2.32	0.174256
Htr2a	chr14	75040646	75106667	+	352	15	8	0.91	0.504425
Il17d	chr14	58143665	58162003	+	65	13	9	0.53	0.80628
Il17rb	chr14	30809353	30822083	-	44	5	17	-1.77	0.0954184
Il3ra	chr14	15179008	15188005	+	329	111	96	0.21	0.643482
Ints9	chr14	65568881	65658664	+	1132	276	257	0.1	0.737252
Irf9	chr14	56222407	56228868	+	243	4	8	-1	0.693626
Itm2b	chr14	73762037	73785079	-	688	66	54	0.29	0.624217
Kbtbd7	chr14	79826199	79829061	+	52	8	5	0.68	0.847883
Kctd6	chr14	9046661	9056082	+	431	84	85	-0.02	1
Kctd9	chr14	68334318	68358527	+	684	187	208	-0.15	0.622829
Klf5	chr14	99697909	99712625	+	317	22	26	-0.24	0.901307
Kpna3	chr14	61991239	62058785	-	248	35	38	-0.12	0.973759
Lect1	chr14	80037499	80061978	-	146	32	35	-0.13	0.971603
Loxl2	chr14	70008977	70093054	+	232	89	7	3.67	1.51362e-17
Lpar6	chr14	73637697	73640166	+	1387	214	205	0.06	0.919774
Mapk1ip1l	chr14	47917965	47948461	+	541	11	19	-0.79	0.492504
Mapk8	chr14	34194234	34260332	-	357	18	19	-0.08	1
Mbnl2	chr14	120674928	120828848	+	920	53	60	-0.18	0.843764
Mdp1	chr14	56276715	56279346	-	444	55	43	0.36	0.570069
Med4	chr14	73909855	73918353	+	773	120	114	0.07	0.942445
Mettl17	chr14	52504516	52511544	+	1017	261	260	0.01	1
Mettl3	chr14	52914342	52924759	-	738	43	40	0.1	0.979858
Mettl6	chr14	32291505	32308217	-	1657	286	318	-0.15	0.502887
Mipep	chr14	61403402	61522448	+	433	30	30	0	1
Mmp14	chr14	55050440	55060096	+	555	67	59	0.18	0.813547
Mphosph8	chr14	57287084	57316268	+	1095	117	99	0.24	0.548295
Mrp63	chr14	58445075	58447583	+	636	109	98	0.15	0.778058
Mrpl52	chr14	55045745	55048588	+	510	72	78	-0.12	0.913929
Mrps16	chr14	21210452	21212778	-	462	86	84	0.03	1
Mtmr9	chr14	64142452	64162791	-	783	251	198	0.34	0.0835876
Mtrf1	chr14	79797578	79823458	+	195	80	8	3.32	1.66946e-14
Mzt1	chr14	99433762	99445356	-	943	277	265	0.06	0.886785
N6amt2	chr14	58168434	58190407	-	432	182	80	1.19	6.51941e-09
Naa30	chr14	49792979	49807566	+	412	35	25	0.49	0.545166
Ncoa4	chr14	32973123	32989428	+	1099	81	79	0.04	1
Ndfip2	chr14	105657927	105708516	+	288	25	26	-0.06	1
Ndrg2	chr14	52524945	52533164	-	300	29	33	-0.19	0.92228
Nedd8	chr14	56281103	56290744	-	1334	119	116	0.04	1
Nek4	chr14	31764671	31800626	+	601	113	103	0.13	0.820484
Ngdn	chr14	55634290	55642973	+	978	18	34	-0.92	0.16686
Ngly1	chr14	17081793	17144441	+	462	45	57	-0.34	0.581012
Nkiras1	chr14	19103740	19112952	+	855	147	149	-0.02	1
Nr1d2	chr14	19047049	19071546	-	466	133	19	2.81	1.62367e-20
Nudt13	chr14	21113911	21136798	+	331	120	87	0.46	0.131494
Nupl1	chr14	60824706	60870345	-	1169	215	163	0.4	0.0577749
Osgep	chr14	51526152	51544510	-	1045	46	12	1.94	0.000126045
Oxa1l	chr14	54980524	54989354	+	846	173	175	-0.02	1
Oxnad1	chr14	32898598	32916389	+	957	293	265	0.15	0.555531
Oxsm	chr14	17073147	17081691	-	450	39	52	-0.42	0.503991
Parg	chr14	33015134	33110407	+	1057	97	111	-0.2	0.676755
Parp2	chr14	51427620	51440976	+	495	198	172	0.2	0.484767
Pbk	chr14	66424673	66436660	+	454	114	132	-0.21	0.584334
Pck2	chr14	56159249	56167804	+	707	68	41	0.73	0.0763381
[truncated: 6,259 more rows]

## Sheet: K27
	chr	start	end	strand	chip.comp	chip.mus	chip.cas	log2skew	FDR
1500009L16Rik	chr10	83185609	83225507	+	79	22	15	0.55	0.699927
1700113H08Rik	chr10	86520790	86693345	+	34	6	2	1.59	0.643106
2010001E11Rik	chr10	39640187	39646730	-	116	21	34	-0.7	0.423562
9030612E09Rik	chr10	42894509	42896369	+	70	3	13	-2.12	0.20918
Adora2a	chr10	74779687	74797534	+	79	11	19	-0.79	0.574819
Agpat3	chr10	77750599	77815235	-	144	27	14	0.95	0.319349
Aire	chr10	77492767	77506356	-	35	8	7	0.19	1
Alx1	chr10	102470480	102491686	-	172	8	6	0.42	0.995191
Apc2	chr10	79761835	79765107	+	52	5	4	0.32	1
Arhgap9	chr10	126759171	126766727	+	67	14	21	-0.59	0.674094
Ascl1	chr10	86953563	86956406	-	242	27	18	0.59	0.588297
Avpr1a	chr10	121885554	121890510	+	105	40	10	2	0.00268927
BC021785	chr10	39677866	39706450	-	22	5	10	-1	0.661232
BC089597	chr10	127303529	127314374	+	16	2	5	-1.32	0.773504
Bves	chr10	45055567	45089515	+	65	30	9	1.74	0.0321995
Col13a1	chr10	61300983	61441822	-	189	54	35	0.63	0.319349
Cyp27b1	chr10	126485305	126490063	+	142	24	42	-0.81	0.266292
D930020B18Rik	chr10	121078756	121129949	+	247	59	70	-0.25	0.752168
Dnmt3l	chr10	77505031	77526368	+	26	5	6	-0.26	1
E030030I06Rik	chr10	21864226	21868630	-	69	2	5	-1.32	0.773504
Ect2l	chr10	17848827	17895142	-	14	5	2	1.32	0.773504
Egr2	chr10	66998330	67003130	+	65	4	18	-2.17	0.080228
Enpp1	chr10	24361611	24431798	-	18	7	2	1.81	0.542937
Esr1	chr10	5344516	5636387	-	100	5	8	-0.68	0.868647
Fam162b	chr10	51305225	51310287	-	38	10	15	-0.59	0.773504
Fam26f	chr10	33845874	33847779	-	23	3	5	-0.74	0.976199
Gipc3	chr10	80800506	80806012	-	165	31	17	0.87	0.319349
Gje1	chr10	14435428	14438021	-	44	12	9	0.42	0.948886
Gli1	chr10	126767044	126778374	-	168	26	45	-0.79	0.251699
Glipr1l2	chr10	111520409	111545155	+	18	2	9	-2.17	0.319349
Gm17542	chr10	58176353	58180959	-	9	6	1	2.59	0.440736
Gm4792	chr10	93756409	93761449	-	54	24	15	0.68	0.574819
Gm5134	chr10	75417258	75472337	+	68	17	23	-0.44	0.773504
Gm9996	chr10	28863087	28864001	-	72	13	14	-0.11	1
Gng7	chr10	80414456	80477659	-	37	7	2	1.81	0.542937
Gpr6	chr10	40789794	40792092	-	118	21	24	-0.19	0.986755
Grik2	chr10	48820913	49503066	-	59	10	6	0.74	0.773504
Grip1	chr10	119256560	119447794	+	40	3	6	-1	0.813051
Hebp2	chr10	18259928	18265883	-	18	7	4	0.81	0.84926
Hey2	chr10	30552164	30562608	-	40	7	19	-1.44	0.24848
Hs3st5	chr10	36226831	36554204	+	116	16	10	0.68	0.701721
Hsd17b6	chr10	127427996	127437735	-	36	12	10	0.26	1
Icosl	chr10	77532104	77546001	+	79	13	6	1.12	0.542937
Il20ra	chr10	19432392	19479860	+	93	36	0	13.29	1.50622e-08
Irak3	chr10	119578720	119639187	-	24	2	6	-1.59	0.643106
Kcnmb4	chr10	115854916	115910935	-	136	10	19	-0.93	0.468666
Kiss1r	chr10	79381418	79384750	+	30	6	5	0.26	1
Kitl	chr10	99478549	99559033	+	48	9	4	1.17	0.633941
Lgr5	chr10	114889069	115024550	-	155	41	24	0.77	0.307118
Lin28b	chr10	45138168	45206202	-	136	15	21	-0.49	0.773504
Lrp11	chr10	7309924	7343821	+	17	1	7	-2.81	0.323155
Lyz1	chr10	116724851	116729925	-	29	13	0	13.29	0.0119146
Lyz2	chr10	116714389	116719378	-	27	12	6	1	0.595115
Matk	chr10	80715679	80725731	+	31	11	5	1.14	0.574819
Moxd1	chr10	23943350	23951006	+	20	10	5	1	0.661232
Mtap7	chr10	19868276	19998506	+	180	25	21	0.25	0.947496
Nepn	chr10	52111413	52124414	+	37	3	5	-0.74	0.976199
Neurog3	chr10	61595837	61597512	+	122	12	11	0.13	1
Nmbr	chr10	14480026	14490390	+	118	37	39	-0.08	1
Nodal	chr10	60880719	60888087	+	96	3	7	-1.22	0.706936
Npffr1	chr10	61058231	61089134	+	129	27	31	-0.2	0.976199
Nr2e1	chr10	42291289	42300152	-	305	10	5	1	0.661232
Nts	chr10	101944393	101953053	-	30	2	5	-1.32	0.773504
Nxph4	chr10	126962528	126971616	-	228	26	25	0.06	1
Olfr1355	chr10	78338293	78342852	+	19	5	9	-0.85	0.773504
Olig3	chr10	19076365	19078413	+	162	16	9	0.83	0.581857
Oprm1	chr10	3308994	3587949	-	17	6	4	0.59	0.978438
Ostm1	chr10	42303643	42420299	+	288	14	25	-0.84	0.423562
Pah	chr10	86984539	87046882	+	44	6	8	-0.42	0.995191
Pbld1	chr10	62524329	62540711	+	17	7	6	0.22	1
Pcdh15	chr10	72562089	73780010	+	158	25	19	0.4	0.773504
Pde7b	chr10	20120223	20444503	-	42	16	1	4	0.0127089
Phactr2	chr10	12933200	13194203	-	146	35	32	0.13	1
Pkib	chr10	57351899	57456888	+	102	17	13	0.39	0.869604
Plekhg1	chr10	6407945	6606164	-	46	14	0	13.29	0.0078934
Plk5	chr10	79819203	79828235	+	208	15	9	0.74	0.6671
Ppfia2	chr10	105907401	106215056	+	76	8	16	-1	0.503682
Ppil6	chr10	41210244	41234091	+	30	8	9	-0.17	1
Ppm1h	chr10	122115833	122359031	+	132	13	41	-1.66	0.0107833
Ptprr	chr10	115580958	115711987	+	13	5	3	0.74	0.976199
Rdh16	chr10	127238207	127252223	+	14	4	5	-0.32	1
Rdh7	chr10	127321083	127326096	-	26	4	6	-0.59	0.978438
Rfx4	chr10	84224982	84277416	+	75	7	6	0.22	1
Rfx6	chr10	51397615	51449613	+	90	13	33	-1.34	0.0817736
Rgs17	chr10	4424174	4514373	+	21	7	0	13.29	0.170349
Rspo3	chr10	29172914	29255674	-	35	4	7	-0.81	0.84926
Samd3	chr10	25949512	25991979	+	17	6	4	0.59	0.978438
Samd5	chr10	9347056	9395007	-	62	4	12	-1.59	0.343279
Sdr9c7	chr10	127335573	127348818	+	40	9	8	0.17	1
Slc16a10	chr10	39852707	39862063	-	44	11	2	2.46	0.214407
Slc1a6	chr10	78243240	78277571	+	22	5	3	0.74	0.976199
Slc2a12	chr10	22368813	22384497	+	20	3	7	-1.22	0.706936
Slc35d3	chr10	19567722	19571266	-	185	57	31	0.88	0.109849
Smpd2	chr10	41206977	41210147	-	24	5	7	-0.49	0.986755
Socs2	chr10	94850987	94875369	-	12	8	2	2	0.423562
Spock2	chr10	59569215	59594234	+	103	2	20	-3.32	0.0078934
Stox1	chr10	62121790	62188550	-	48	10	14	-0.49	0.847523
Syn3	chr10	85517869	85961602	-	53	7	15	-1.1	0.464246
Syt1	chr10	108064397	108446168	-	83	16	14	0.19	1
Taar2	chr10	23658377	23661390	+	55	9	20	-1.15	0.319349
Taar3	chr10	23669321	23670429	+	28	1	7	-2.81	0.323155
Taar4	chr10	23680299	23681344	+	23	8	3	1.42	0.58051
Taar5	chr10	23690466	23691589	+	26	6	8	-0.42	0.995191
Taar6	chr10	23704414	23705453	-	22	7	2	1.81	0.542937
Taar9	chr10	23828194	23829389	-	34	6	3	1	0.813051
Tac2	chr10	127162447	127168824	+	67	9	18	-1	0.440736
Tbata	chr10	60634701	60651585	+	31	5	3	0.74	0.976199
Tcf21	chr10	22537084	22539935	-	291	98	55	0.83	0.0242435
Tmcc3	chr10	93774768	94041542	+	130	18	20	-0.15	1
Tph2	chr10	114515696	114622079	-	14	1	6	-2.59	0.440736
Trhde	chr10	114224549	114238427	-	46	4	7	-0.81	0.84926
Vgll2	chr10	51742307	51748278	+	199	41	41	0	1
Vnn3	chr10	23571267	23589650	+	13	5	3	0.74	0.976199
Wif1	chr10	120471015	120537707	+	90	19	14	0.44	0.81104
Wisp3	chr10	38870776	38883601	-	11	5	2	1.32	0.773504
1100001G20Rik	chr11	83560441	83566145	+	31	5	5	0	1
1700016K19Rik	chr11	75813413	75817072	+	47	13	13	0	1
2210407C18Rik	chr11	58421705	58429578	-	16	4	6	-0.59	0.978438
2310007L24Rik	chr11	106226787	106238429	+	17	7	2	1.81	0.542937
4930415F15Rik	chr11	11364270	11415194	+	17	6	1	2.59	0.440736
4930438A08Rik	chr11	58088300	58107792	+	14	1	6	-2.59	0.440736
4932411E22Rik	chr11	89251536	89280263	-	16	5	4	0.32	1
4933414I15Rik	chr11	50754212	50757268	-	38	11	14	-0.35	0.973675
5730522E02Rik	chr11	25517667	26110570	-	45	7	5	0.49	0.986755
9230009I02Rik	chr11	50898588	50905336	+	30	4	10	-1.32	0.542937
A430084P05Rik	chr11	70604433	70626089	-	15	5	0	13.29	0.319349
A830031A19Rik	chr11	23948954	23975055	-	216	14	9	0.64	0.773504
Abca6	chr11	110097766	110113091	-	42	6	5	0.26	1
Abca8a	chr11	109945477	109957252	-	15	5	4	0.32	1
Abca9	chr11	110017830	110029370	-	23	4	19	-2.25	0.0585113
Abcc3	chr11	94226168	94254235	-	21	1	6	-2.59	0.440736
Abhd15	chr11	77329485	77352110	+	67	12	6	1	0.595115
Abr	chr11	76232605	76384868	-	57	5	7	-0.49	0.986755
Accn1	chr11	80693670	81781960	-	107	9	11	-0.29	1
Acsl6	chr11	54117506	54175038	+	71	6	12	-1	0.595115
Adam11	chr11	102623499	102633149	+	54	4	15	-1.91	0.200361
Adora2b	chr11	62062485	62079956	+	21	5	2	1.32	0.773504
AF251705	chr11	114858034	114863195	-	13	10	3	1.74	0.386746
Aipl1	chr11	71841464	71850992	-	21	3	6	-1	0.813051
Alox12	chr11	70062564	70068844	-	122	14	13	0.11	1
Alox12b	chr11	68970490	68983295	+	73	5	4	0.32	1
Alox12e	chr11	70129111	70136131	-	51	9	13	-0.53	0.82532
Alox15	chr11	70157653	70165534	-	161	27	21	0.36	0.796178
Alox8	chr11	68998591	69011312	-	133	22	32	-0.54	0.576859
Ankrd36	chr11	5528740	5545157	+	33	8	2	2	0.423562
Arhgef15	chr11	68761733	68765677	-	8	0	5	-13.29	0.319349
Atp1b2	chr11	69413237	69419332	-	95	6	12	-1	0.595115
Atp2a3	chr11	72774791	72784263	+	158	11	12	-0.13	1
Axin2	chr11	108784494	108810826	+	173	17	16	0.09	1
B4galnt2	chr11	95727256	95776206	-	256	7	3	1.22	0.706936
Bcl11a	chr11	23978116	24074124	+	176	11	15	-0.45	0.858556
Bcl6b	chr11	70042110	70043301	-	126	19	16	0.25	0.978438
Bhlha9	chr11	76485971	76487179	+	32	8	0	13.29	0.109849
Btnl10	chr11	58731453	58740661	+	19	2	9	-2.17	0.319349
Btnl9	chr11	48982555	49000548	-	17	6	4	0.59	0.978438
C1qtnf2	chr11	43287777	43305008	+	34	11	13	-0.24	1
Camk2b	chr11	5871674	5965746	-	115	7	8	-0.19	1
Car10	chr11	92959727	93462588	+	71	6	9	-0.59	0.893581
Car4	chr11	84771289	84779547	+	172	16	19	-0.25	0.978438
Ccdc40	chr11	119100031	119113124	+	46	6	3	1	0.813051
Ccdc69	chr11	54863232	54891610	-	29	7	10	-0.52	0.912985
Cd300e	chr11	114913230	114923492	-	23	9	1	3.17	0.20918
Cd300ld	chr11	114843587	114851237	-	21	8	12	-0.59	0.813051
Cd300lf	chr11	114977527	114995307	-	28	6	2	1.59	0.643106
Cd7	chr11	120898060	120900733	-	26	6	6	0	1
Cd79b	chr11	106172654	106176077	-	13	1	5	-2.32	0.574819
Cenpv	chr11	62338447	62352764	-	166	24	18	0.42	0.773504
Chrnb1	chr11	69597537	69609446	-	45	5	3	0.74	0.976199
Cldn7	chr11	69778336	69781385	+	196	5	11	-1.14	0.574819
Cnrip1	chr11	16951820	16979375	+	59	7	10	-0.52	0.912985
Crhr1	chr11	103994168	104036838	+	130	30	21	0.52	0.633941
Cygb	chr11	116506908	116515628	-	135	4	9	-1.17	0.633941
Dlx3	chr11	94981402	94986611	+	282	25	30	-0.26	0.875528
Dlx4	chr11	95001769	95007578	-	282	41	23	0.83	0.257232
Dnahc9	chr11	65934592	65981947	-	59	10	12	-0.26	1
Dppa1	chr11	46421273	46442764	-	18	6	1	2.59	0.440736
E030025P04Rik	chr11	109000604	109005684	-	11	0	6	-13.29	0.24848
E130012A19Rik	chr11	97488706	97491031	-	98	29	3	3.27	0.000441685
E130309D14Rik	chr11	74433106	74452291	+	41	3	8	-1.42	0.58051
Efcab5	chr11	76965319	76982419	-	41	5	4	0.32	1
Emid1	chr11	5006267	5052261	-	110	11	10	0.14	1
Etv4	chr11	101631060	101646686	-	42	6	3	1	0.813051
Fads6	chr11	115145529	115158861	-	84	23	6	1.94	0.0577323
Fam171a2	chr11	102301546	102308909	-	14	6	2	1.59	0.643106
Fam183b	chr11	58606298	58615463	-	24	12	4	1.59	0.343279
Fbll1	chr11	35610882	35612387	-	76	5	2	1.32	0.773504
Fgf11	chr11	69609569	69615219	-	331	5	4	0.32	1
Fn3k	chr11	121296226	121311806	+	29	8	2	2	0.423562
Fstl4	chr11	52578158	53000516	+	172	22	24	-0.13	1
Gabra1	chr11	41976054	41995666	-	36	10	1	3.32	0.149161
Gabrp	chr11	33472370	33478960	-	20	5	0	13.29	0.319349
Galr2	chr11	116142252	116145253	+	404	81	99	-0.29	0.574819
Gas2l2	chr11	83235403	83242958	-	81	11	18	-0.71	0.633941
Gas7	chr11	67268938	67496963	+	70	18	28	-0.64	0.552226
Gfpt2	chr11	49607688	49652116	+	59	8	8	0	1
Glra1	chr11	55327739	55421701	-	44	13	8	0.7	0.752168
Gm10428	chr11	62565412	62567924	+	43	15	10	0.59	0.773504
Gm11744	chr11	116514847	116529407	+	103	2	5	-1.32	0.773504
Gm11992	chr11	8948596	8969360	+	83	28	13	1.11	0.24848
Gm1564	chr11	102525029	102536623	+	22	3	5	-0.74	0.976199
Gm53	chr11	96112418	96125799	+	114	4	32	-3	0.000386209
Gm9796	chr11	95558207	95560458	-	21	7	2	1.81	0.542937
Gm9945	chr11	53293667	53294600	+	76	6	6	0	1
Grb7	chr11	98308147	98316688	+	82	8	3	1.42	0.58051
Grm6	chr11	50664186	50665941	+	156	20	18	0.15	1
Gsdma2	chr11	98508072	98519279	+	37	9	3	1.59	0.486918
Hap1	chr11	100210172	100217402	-	106	21	11	0.93	0.426807
Hba-x	chr11	32176399	32178117	+	30	9	6	0.59	0.893581
Hbq1b	chr11	32187000	32187785	+	15	5	0	13.29	0.319349
Hcrt	chr11	100622382	100624243	-	64	10	3	1.74	0.386746
Hist3h2ba	chr11	58762412	58763033	+	11	0	6	-13.29	0.24848
Hlf	chr11	90200303	90251005	-	224	7	8	-0.19	1
Hoxb13	chr11	96055629	96058762	+	223	7	7	0	1
Hoxb5	chr11	96163908	96167435	+	10	0	5	-13.29	0.319349
Hoxb6	chr11	96153789	96162882	+	127	0	11	-13.29	0.0297468
Hoxb7	chr11	96150028	96150808	+	26	0	5	-13.29	0.319349
Hoxb8	chr11	96143218	96146640	+	131	0	7	-13.29	0.170349
Hoxb9	chr11	96132770	96137910	+	98	0	14	-13.29	0.0078934
Igfbp3	chr11	7106088	7113901	-	212	79	67	0.24	0.730516
Ikzf1	chr11	11585927	11669585	+	111	22	16	0.46	0.773504
Ikzf3	chr11	98328571	98338718	-	74	7	7	0	1
Il12b	chr11	44213564	44227536	+	14	0	6	-13.29	0.24848
Il5	chr11	53534295	53538609	+	25	4	9	-1.17	0.633941
Kcnip1	chr11	33530550	33892837	-	73	13	16	-0.3	0.976199
Kcnj12	chr11	60836065	60884634	+	125	15	19	-0.34	0.894545
Krt222	chr11	99095203	99105400	-	28	4	5	-0.32	1
Krt24	chr11	99141272	99146577	-	26	10	5	1	0.661232
Krt28	chr11	99226185	99236218	-	17	5	4	0.32	1
Lhx1	chr11	84333207	84335570	-	201	52	2	4.7	2.1351e-10
Lyzl6	chr11	103492386	103500205	-	46	15	9	0.74	0.6671
Mapt	chr11	104092811	104190493	+	116	16	22	-0.46	0.773504
Mgl2	chr11	69943830	69951053	+	13	5	6	-0.26	1
Mpo	chr11	87607082	87617916	+	50	15	10	0.59	0.773504
Mpp3	chr11	101860965	101888270	-	63	18	19	-0.08	1
Myh1	chr11	67013603	67024964	+	27	6	5	0.26	1
Myh3	chr11	66891835	66895866	+	22	3	6	-1	0.813051
Myh8	chr11	67090715	67095650	+	28	2	7	-1.81	0.542937
Myo15	chr11	60323035	60335489	+	99	11	17	-0.63	0.706936
Nags	chr11	102006826	102010792	+	129	18	32	-0.83	0.319349
Nipsnap1	chr11	4773953	4794204	+	23	3	6	-1	0.813051
Nog	chr11	89161951	89163874	-	59	4	8	-1	0.752168
Nsg2	chr11	31900462	31959203	+	49	10	12	-0.26	1
Nxph3	chr11	95371158	95375885	-	83	9	9	0	1
Odf4	chr11	68735337	68740584	-	23	9	7	0.36	1
Olfr222	chr11	59384200	59385316	-	19	7	7	0	1
Olfr224	chr11	58379900	58382758	-	20	6	5	0.26	1
Olfr328	chr11	58364806	58368145	-	17	9	3	1.59	0.486918
Olfr330	chr11	58342430	58348328	-	10	6	0	13.29	0.24848
Osbp2	chr11	3617914	3674736	-	125	17	7	1.28	0.319349
Otop2	chr11	115168476	115193618	+	27	6	6	0	1
Otop3	chr11	115196044	115208242	+	88	5	5	0	1
Phospho1	chr11	95685813	95693455	+	72	9	6	0.59	0.893581
Pnmt	chr11	98247763	98249496	+	27	6	2	1.59	0.643106
Ppm1e	chr11	87056566	87172140	-	241	9	12	-0.42	0.948886
Ppp1r1b	chr11	98209717	98219111	+	169	18	24	-0.42	0.773504
Ppy	chr11	101961243	101962634	-	36	8	2	2	0.423562
Prop1	chr11	50764307	50767135	-	51	13	19	-0.55	0.752168
Prr15l	chr11	96790615	96796963	+	30	4	7	-0.81	0.84926
Pyy	chr11	101967989	101969147	-	101	43	35	0.3	0.773504
Rab11fip4	chr11	79474328	79507515	+	20	8	6	0.42	0.995191
Rab37	chr11	114952744	115023551	+	91	21	26	-0.31	0.861129
Rab40b	chr11	121217434	121249566	-	50	10	2	2.32	0.266292
Ramp2	chr11	101107704	101120861	+	105	10	16	-0.68	0.701721
Ramp3	chr11	6558523	6577479	+	19	4	6	-0.59	0.978438
Rap1gap2	chr11	74250544	74403627	-	112	13	8	0.7	0.752168
Rasgef1c	chr11	49715336	49793725	+	118	27	22	0.3	0.868647
Rasl10a	chr11	4958130	4960389	+	47	3	5	-0.74	0.976199
Rasl10b	chr11	83222638	83232337	+	18	3	6	-1	0.813051
Rbfox3	chr11	118352468	118772912	-	58	13	12	0.12	1
Rcvrn	chr11	67508827	67516836	+	32	3	6	-1	0.813051
Rgs9	chr11	109086668	109159444	-	31	9	5	0.85	0.773504
Rprml	chr11	103510822	103511895	+	113	14	17	-0.28	0.976199
Rundc3a	chr11	102254716	102263870	+	64	4	11	-1.46	0.440736
Sarm1	chr11	78286714	78297301	-	16	5	0	13.29	0.319349
Sdk2	chr11	113709875	113927290	-	160	22	16	0.46	0.773504
Sec14l2	chr11	3997041	4018835	-	26	9	8	0.17	1
Sec14l3	chr11	3964843	3977740	+	21	8	5	0.68	0.868647
Sec14l4	chr11	3931785	3948028	+	67	15	13	0.21	1
Sectm1a	chr11	120928720	120942535	-	17	6	2	1.59	0.643106
Sectm1b	chr11	120914771	120924884	-	16	6	2	1.59	0.643106
Sez6	chr11	77744418	77777594	+	119	13	10	0.38	0.963572
Sgcd	chr11	46709754	47392468	-	17	4	8	-1	0.752168
Shisa6	chr11	66030973	66339467	-	131	9	16	-0.83	0.581857
Skap1	chr11	96325975	96620792	+	121	14	14	0	1
Slc13a2	chr11	78210588	78235720	-	46	7	5	0.49	0.986755
Slc16a13	chr11	70030290	70034497	-	49	12	15	-0.32	0.976199
Slc16a5	chr11	115323787	115335713	+	17	5	2	1.32	0.773504
Slc16a6	chr11	109314039	109334609	-	73	14	9	0.64	0.773504
Slc2a4	chr11	69756044	69761652	-	35	8	4	1	0.752168
Slc36a2	chr11	54971971	54998580	-	23	8	5	0.68	0.868647
Slc36a3	chr11	54938316	54965211	-	22	4	5	-0.32	1
Slc47a1	chr11	61156902	61191584	-	118	19	31	-0.71	0.440736
Slc47a2	chr11	61115132	61156363	-	173	42	44	-0.07	1
Slc4a1	chr11	102221508	102226562	-	43	6	9	-0.59	0.893581
Slc6a4	chr11	76812104	76845842	+	80	29	14	1.05	0.249303
Slfn5	chr11	82765596	82773515	+	100	13	18	-0.47	0.796437
Sost	chr11	101823771	101828330	-	73	9	8	0.17	1
Sowaha	chr11	53291762	53293035	-	94	13	15	-0.21	1
Spaca3	chr11	80671866	80681313	+	13	6	4	0.59	0.978438
Sphk1	chr11	116392238	116397972	+	48	5	1	2.32	0.574819
Srcin1	chr11	97396200	97435244	-	194	20	20	0	1
Sstr2	chr11	113480655	113487320	+	144	44	41	0.1	1
Sun3	chr11	8916056	8948995	-	97	30	20	0.59	0.574819
Tbkbp1	chr11	96998412	97012351	-	110	9	10	-0.15	1
Tbx21	chr11	96959384	96976646	-	143	7	16	-1.19	0.386746
Tbx4	chr11	85710266	85729598	+	39	8	2	2	0.423562
Tcf7	chr11	52066105	52096682	-	28	5	4	0.32	1
Tcn2	chr11	3817194	3832163	-	40	1	7	-2.81	0.323155
Tekt1	chr11	72158230	72175945	-	93	4	9	-1.17	0.633941
Tlx3	chr11	33100751	33103589	-	277	35	44	-0.33	0.738855
Tmem100	chr11	89891661	89897823	+	33	10	4	1.32	0.542937
Tmem132e	chr11	82202624	82248226	+	118	3	6	-1	0.813051
Trim58	chr11	58453966	58465907	+	38	6	8	-0.42	0.995191
Trp53i13	chr11	77322602	77329234	-	66	11	6	0.87	0.704853
Unc45b	chr11	82747103	82751260	+	120	5	5	0	1
Upp1	chr11	9018109	9036174	+	61	1	10	-3.32	0.149161
Usp43	chr11	67710740	67734712	-	33	7	6	0.22	1
Vstm2a	chr11	16157805	16327314	+	137	25	16	0.64	0.574819
Vtn	chr11	78312621	78315827	+	58	4	15	-1.91	0.200361
Vwc2	chr11	11015856	11166681	+	76	7	8	-0.19	1
Wnt3a	chr11	59061534	59104255	-	221	22	23	-0.06	1
Wscd1	chr11	71564186	71603150	+	87	6	8	-0.42	0.995191
Ybx2	chr11	69749297	69755108	+	220	27	31	-0.2	0.976199
Zfp879	chr11	50645532	50655055	-	28	15	8	0.91	0.574819
Znrf3	chr11	5188799	5344851	-	9	5	1	2.32	0.574819
Zpbp2	chr11	98412410	98419980	+	61	9	9	0	1
2810032G03Rik	chr12	5382675	5423112	+	118	13	8	0.7	0.752168
3110039M20Rik	chr12	50490638	50508334	+	69	6	6	0	1
3830431G21Rik	chr12	81807832	81821672	+	40	8	8	0	1
4930447C04Rik	chr12	73982095	74041821	-	239	37	34	0.12	1
A730018C14Rik	chr12	113652125	113661424	-	14	4	5	-0.32	1
Acot3	chr12	85393093	85400516	+	101	26	33	-0.34	0.773504
Acot4	chr12	85379328	85385674	+	30	3	10	-1.74	0.386746
Acot5	chr12	85410274	85416971	+	94	32	18	0.83	0.319349
Agr3	chr12	36652206	36676324	+	9	1	5	-2.32	0.574819
Aldoart2	chr12	56666225	56667884	+	17	0	8	-13.29	0.109849
Amn	chr12	112509321	112514638	+	34	10	14	-0.49	0.847523
Arg2	chr12	80231763	80257289	+	193	35	23	0.61	0.492952
Aspg	chr12	113344893	113365785	+	37	6	6	0	1
Atp6v1c2	chr12	17291526	17331519	-	233	37	60	-0.7	0.232734
BC048943	chr12	113217533	113218963	-	19	6	0	13.29	0.24848
Bdkrb2	chr12	106801381	106831282	+	30	13	3	2.12	0.20918
Ccdc88c	chr12	102207553	102267120	-	79	7	2	1.81	0.542937
Cdkl1	chr12	70847834	70891695	-	16	5	2	1.32	0.773504
Chga	chr12	103793178	103803238	+	40	6	12	-1	0.595115
Churc1	chr12	77866524	77884168	+	14	0	9	-13.29	0.0742397
Ckb	chr12	112907565	112910550	-	120	10	23	-1.2	0.266292
Coch	chr12	52694360	52706745	+	173	29	28	0.05	1
Colec11	chr12	29279037	29308156	-	15	5	1	2.32	0.574819
Cys1	chr12	25350702	25366679	-	67	21	5	2.07	0.0585113
Dbpht2	chr12	75398460	75401456	+	62	8	5	0.68	0.868647
Degs2	chr12	109928431	109940517	-	133	24	23	0.06	1
Dgkb	chr12	38607302	38901665	+	22	6	2	1.59	0.643106
Dio3	chr12	111517277	111519308	+	326	7	15	-1.1	0.464246
Dtnb	chr12	3572380	3781797	+	10	1	5	-2.32	0.574819
E2f6	chr12	16817770	16833550	+	11	0	5	-13.29	0.319349
Egln3	chr12	55279967	55304848	-	38	16	3	2.42	0.0807383
Esrrb	chr12	87762832	87860751	+	241	7	8	-0.19	1
Fam150b	chr12	31569186	31578720	+	144	28	17	0.72	0.466462
Foxg1	chr12	50483993	50487844	+	155	15	15	0	1
Gdf7	chr12	8304739	8308761	-	164	19	22	-0.21	0.978438
Gm10006	chr12	83719011	83719980	+	117	9	8	0.17	1
Gm10431	chr12	102137224	102137615	-	33	4	15	-1.91	0.200361
Gm527	chr12	66018897	66025579	+	21	8	3	1.42	0.58051
Gm9804	chr12	50502263	50502825	+	41	4	8	-1	0.752168
Gpr68	chr12	102114894	102146392	-	70	26	14	0.89	0.35519
Gpx2	chr12	77893321	77896542	-	26	8	5	0.68	0.868647
Greb1	chr12	16740083	16807693	-	103	18	15	0.26	0.976199
Gsc	chr12	105709418	105711538	-	196	31	20	0.63	0.529438
Ighg2c	chr12	114523535	114527142	-	18	5	8	-0.68	0.868647
Ism2	chr12	88619587	88640656	-	49	4	8	-1	0.752168
Kcnk13	chr12	101202714	101204491	+	248	41	56	-0.45	0.511658
Kcns3	chr12	11097007	11157649	-	166	27	31	-0.2	0.976199
Lrfn5	chr12	62624136	62705996	+	74	13	20	-0.62	0.655302
Mycn	chr12	12942901	12948721	-	124	16	6	1.42	0.319349
Myt1l	chr12	30525101	30542101	+	20	6	6	0	1
Ngb	chr12	88438480	88443490	-	36	4	10	-1.32	0.542937
Nkx2-1	chr12	57632921	57637896	-	218	12	9	0.42	0.948886
Nkx2-9	chr12	57712375	57714272	-	175	49	25	0.97	0.109849
Npas3	chr12	54349663	55170056	+	164	5	4	0.32	1
Nrcam	chr12	45429871	45645945	+	71	13	17	-0.39	0.869604
Nrxn3	chr12	91050922	91571340	+	39	9	8	0.17	1
Ntsr2	chr12	16660275	16667043	+	66	10	14	-0.49	0.847523
Pomc	chr12	3954950	3960619	+	42	4	5	-0.32	1
Ppp4r4	chr12	104770774	104842870	+	55	14	7	1	0.559648
Prima1	chr12	104435117	104480361	-	94	4	10	-1.32	0.542937
Ptgr2	chr12	85626355	85655805	+	13	5	1	2.32	0.574819
Ptprn2	chr12	117724208	118011765	+	77	14	8	0.81	0.643106
Pygl	chr12	71291805	71332476	-	24	4	13	-1.7	0.316239
Rab15	chr12	77901316	77923896	-	38	7	5	0.49	0.986755
Rdh12	chr12	80309900	80323653	+	15	2	5	-1.32	0.773504
Rgs6	chr12	83717911	84193719	+	160	25	29	-0.21	0.96855
Rps6kl1	chr12	86476545	86492215	-	9	1	5	-2.32	0.574819
Rtn1	chr12	73313276	73509539	-	184	2	7	-1.81	0.542937
Scin	chr12	40786359	40860816	-	96	2	9	-2.17	0.319349
Slc24a4	chr12	103367383	103504960	+	174	33	32	0.04	1
Sntg2	chr12	30859347	31058241	-	42	6	6	0	1
Sostdc1	chr12	37040755	37045040	+	75	7	10	-0.52	0.912985
Sp8	chr12	120085663	120088346	+	272	6	6	0	1
Sstr1	chr12	59312790	59315432	+	187	12	19	-0.66	0.643106
Tc2n	chr12	102884774	102950116	-	14	6	3	1	0.813051
Tmem179	chr12	113738394	113749372	-	60	15	8	0.91	0.574819
Tmem196	chr12	121184434	121257180	+	92	7	5	0.49	0.986755
Tmem229b	chr12	80065835	80108328	-	25	3	5	-0.74	0.976199
Tmem63c	chr12	88367565	88398621	+	67	8	22	-1.46	0.174338
Tmem90a	chr12	86018227	86039758	-	93	23	24	-0.06	1
Tpo	chr12	30801482	30816765	-	36	4	6	-0.59	0.978438
Trim9	chr12	71349155	71448602	-	150	8	9	-0.17	1
Tshr	chr12	92639432	92760982	+	102	21	22	-0.07	1
Tspan13	chr12	36741143	36769077	-	68	6	6	0	1
Ttc6	chr12	58665099	58723100	+	59	10	12	-0.26	1
Ttc8	chr12	100158783	100221443	+	30	8	1	3	0.266292
Ttc9	chr12	82732355	82765929	+	97	17	19	-0.16	1
Vash1	chr12	88019649	88033042	+	38	4	6	-0.59	0.978438
Vipr2	chr12	117316195	117378446	+	100	23	25	-0.12	1
Vsnl1	chr12	11332052	11443456	-	115	24	20	0.26	0.940042
Zbtb42	chr12	113917088	113918182	+	44	7	3	1.22	0.706936
Zdhhc22	chr12	88324330	88329627	-	91	19	22	-0.21	0.978438
8030423J24Rik	chr13	71021825	71023382	+	22	12	3	2	0.266292
Acot12	chr13	91881137	91902779	+	19	1	5	-2.32	0.574819
Actn2	chr13	12361701	12432992	-	57	6	9	-0.59	0.893581
Adamts16	chr13	70973704	70980687	-	109	33	28	0.24	0.895507
Agtr1a	chr13	30428309	30474737	+	59	9	7	0.36	1
Akr1c6	chr13	4433551	4456777	+	32	12	6	1	0.595115
Ankrd34b	chr13	93196295	93208309	+	153	11	11	0	1
Arl10	chr13	54676375	54682490	+	9	1	5	-2.32	0.574819
Barx1	chr13	48758366	48761877	+	226	44	54	-0.3	0.730516
Bhmt	chr13	94386845	94407917	-	32	4	8	-1	0.752168
Bhmt2	chr13	94425674	94444258	-	93	11	37	-1.75	0.0119146
Bmp6	chr13	38437584	38591598	+	185	12	7	0.78	0.726421
Cap2	chr13	46597493	46745005	+	30	6	4	0.59	0.978438
Cartpt	chr13	100668438	100670639	-	87	5	6	-0.26	1
Ccno	chr13	113778009	113780987	+	403	61	80	-0.39	0.45422
Cd83	chr13	43880475	43898500	+	167	37	27	0.46	0.633941
Cdc20b	chr13	113825586	113881344	+	131	25	29	-0.21	0.96855
Ckmt2	chr13	91992991	92016491	-	12	2	5	-1.32	0.773504
Cmah	chr13	24467951	24562205	+	13	2	8	-2	0.423562
Crhbp	chr13	96201325	96214787	-	41	8	0	13.29	0.109849
Cxcl14	chr13	56390007	56397913	-	159	24	17	0.5	0.712875
Dcdc2a	chr13	25147872	25213393	+	164	21	27	-0.36	0.796178
Dmgdh	chr13	94444387	94522787	+	94	11	37	-1.75	0.0119146
Dsp	chr13	38270235	38274104	+	22	7	3	1.22	0.706936
Eci3	chr13	35038482	35055680	-	85	33	22	0.59	0.542937
Edaradd	chr13	12569174	12612716	-	51	10	11	-0.14	1
Eif4e1b	chr13	54885363	54889821	+	23	3	11	-1.87	0.319349
Fam159b	chr13	105635362	105653974	-	48	10	10	0	1
Fbp1	chr13	62966112	62989643	-	108	38	23	0.72	0.329548
Fbxl21	chr13	56623851	56639260	+	21	3	10	-1.74	0.386746
Foxq1	chr13	31650038	31652840	+	62	5	3	0.74	0.976199
Fst	chr13	115242469	115248939	-	23	1	5	-2.32	0.574819
Gcm2	chr13	41196795	41205358	-	40	10	14	-0.49	0.847523
Gm17367	chr13	62988821	62988962	+	13	6	6	0	1
Gm6320	chr13	113784075	113790603	+	224	46	34	0.44	0.574819
Gng4	chr13	13876325	13898381	+	85	18	20	-0.15	1
Gpr150	chr13	76192314	76194445	-	74	10	9	0.15	1
Il9	chr13	56580637	56583608	-	31	2	9	-2.17	0.319349
Irx1	chr13	72095368	72101172	-	130	32	31	0.05	1
Irx4	chr13	73397944	73407069	+	118	15	17	-0.18	1
Isl1	chr13	117088488	117099897	-	186	28	39	-0.48	0.58051
Mast4	chr13	103642585	104124541	-	107	14	11	0.35	0.973675
Mef2c	chr13	83663975	83773491	+	92	5	4	0.32	1
Msx2	chr13	53562249	53568444	-	262	56	77	-0.46	0.361269
Mylk4	chr13	32796548	32873586	-	9	0	6	-13.29	0.24848
Neurog1	chr13	56351865	56353525	-	146	12	20	-0.74	0.574819
Nkapl	chr13	21558915	21560371	-	68	8	18	-1.17	0.341598
Nkd2	chr13	73957141	73985061	-	23	8	4	1	0.752168
Nrsn1	chr13	25343908	25361952	-	16	8	4	1	0.752168
Ntrk2	chr13	58910051	58989841	+	90	13	5	1.38	0.396854
Nxnl2	chr13	51266393	51270557	+	41	14	6	1.22	0.440736
Ocln	chr13	101267717	101322674	-	249	38	44	-0.21	0.868647
Olfr1366	chr13	21629106	21634645	-	31	8	6	0.42	0.995191
Olfr1368	chr13	21233894	21234951	-	13	2	5	-1.32	0.773504
Otp	chr13	95645581	95653637	+	244	17	26	-0.61	0.58051
Pcsk1	chr13	75227273	75269947	+	72	6	19	-1.66	0.170349
Pfn3	chr13	55510258	55516544	-	8	5	0	13.29	0.319349
Pitx1	chr13	55929834	55937554	-	230	39	43	-0.14	0.978438
Pom121l2	chr13	22073062	22080604	+	52	18	6	1.59	0.214407
Prss16	chr13	22094044	22101611	-	110	15	11	0.45	0.858556
Ptch1	chr13	63644483	63674475	-	183	5	8	-0.68	0.868647
Rab3c	chr13	110850393	111071110	-	110	27	21	0.36	0.796178
Rasgrf2	chr13	92798441	92901612	-	140	28	22	0.35	0.804152
Rgs14	chr13	55471092	55486049	+	41	5	4	0.32	1
Rnf182	chr13	43711351	43763436	+	43	7	3	1.22	0.706936
S100z	chr13	96247255	96248611	-	12	0	5	-13.29	0.319349
Scgn	chr13	24045324	24083084	-	36	9	9	0	1
Shc3	chr13	51526409	51662454	-	192	7	10	-0.52	0.912985
Slc12a7	chr13	73870541	73934393	+	59	9	13	-0.53	0.82532
Slc17a3	chr13	23931317	23950229	+	28	5	7	-0.49	0.986755
Slc17a4	chr13	23989606	24006875	-	38	3	9	-1.59	0.486918
Slc28a3	chr13	58683050	58712239	-	57	16	9	0.83	0.581857
Slc9a3	chr13	74258962	74303513	+	60	6	2	1.59	0.643106
Sncb	chr13	54860220	54867957	-	130	20	24	-0.26	0.940042
Spock1	chr13	57524450	58008949	-	73	14	11	0.35	0.973675
Sycp2l	chr13	41225200	41269848	+	56	11	15	-0.45	0.858556
Tert	chr13	73764458	73786484	+	15	0	7	-13.29	0.170349
Tfap2a	chr13	40811043	40829193	-	273	41	42	-0.04	1
Thbs4	chr13	93543115	93544930	-	34	15	12	0.32	0.976199
Tppp	chr13	74146854	74168820	+	72	10	12	-0.26	1
Trim38	chr13	23874440	23883365	+	17	3	6	-1	0.813051
Tspan17	chr13	54890737	54898138	+	47	11	5	1.14	0.574819
Txndc3	chr13	19736946	19789664	-	30	10	8	0.32	1
Ube2ql1	chr13	69841712	69878776	-	93	17	4	2.09	0.109849
Ucn3	chr13	3939933	3944596	-	36	7	12	-0.78	0.726421
Wnk2	chr13	49156697	49166385	-	24	5	6	-0.26	1
1700024G13Rik	chr14	33189687	33201560	-	53	16	7	1.19	0.386746
1700112E06Rik	chr14	22838933	23875308	+	34	9	1	3.17	0.20918
4930563I02Rik	chr14	60705907	60714921	+	105	8	13	-0.7	0.752168
4930578I06Rik	chr14	64589958	64606618	-	29	7	11	-0.65	0.804152
4930578I07Rik	chr14	67556201	67557574	+	14	4	6	-0.59	0.978438
Adam28	chr14	69224083	69273900	-	21	8	8	0	1
Adra1a	chr14	67254167	67390006	+	120	17	22	-0.37	0.82532
Ang4	chr14	52383552	52393266	-	11	5	2	1.32	0.773504
AU021034	chr14	78480827	78488815	-	14	5	0	13.29	0.319349
Chat	chr14	33221388	33279096	-	82	23	13	0.82	0.462268
Cldn10	chr14	119187092	119273745	+	23	8	5	0.68	0.868647
Cmtm5	chr14	55555306	55558094	+	28	6	8	-0.42	0.995191
Cpb2	chr14	75642093	75683359	+	10	2	5	-1.32	0.773504
Cpne6	chr14	56129281	56136269	+	26	6	5	0.26	1
Ctsg	chr14	56718717	56721412	-	26	9	5	0.85	0.773504
Cysltr2	chr14	73428934	73448922	-	33	13	7	0.89	0.633941
Dach1	chr14	98186065	98568759	-	58	5	7	-0.49	0.986755
Dhrs2	chr14	55840843	55860273	+	20	2	7	-1.81	0.542937
Dleu7	chr14	62895067	62911801	-	50	10	21	-1.07	0.324302
Dydc2	chr14	41862497	41882364	-	12	5	6	-0.26	1
E130203B14Rik	chr14	33669941	33752674	+	75	15	8	0.91	0.574819
E330034G19Rik	chr14	25112435	25129182	+	15	6	4	0.59	0.978438
Ebf2	chr14	67853480	68047525	+	265	14	8	0.81	0.643106
Epb4.9	chr14	71003429	71035786	-	56	3	5	-0.74	0.976199
Fam107a	chr14	9130069	9150538	-	28	1	8	-3	0.266292
Fam123a	chr14	60997083	60999841	+	103	5	12	-1.26	0.486918
Fam124a	chr14	63174573	63224877	+	31	4	7	-0.81	0.84926
Fam167a	chr14	64055245	64060894	+	22	6	0	13.29	0.24848
Fam170b	chr14	33647147	33649976	+	28	3	9	-1.59	0.486918
Fgf17	chr14	71036011	71042076	-	143	10	9	0.15	1
Fgf9	chr14	58691522	58729012	+	309	26	21	0.31	0.861129
Fzd3	chr14	65821166	65881229	-	20	5	5	0	1
Gata4	chr14	63819211	63864098	-	307	77	68	0.18	0.813051
Gdf10	chr14	34736772	34748467	+	122	15	15	0	1
Gfra2	chr14	71290334	71378298	+	149	23	12	0.94	0.386746
Gja3	chr14	57654444	57676868	-	220	9	10	-0.15	1
Gjb6	chr14	57742139	57752449	-	58	15	20	-0.42	0.813051
Gm10837	chr14	122889807	122891344	+	150	18	15	0.26	0.976199
Gm1587	chr14	78194629	78198672	-	12	3	6	-1	0.813051
Gm281	chr14	14647462	14746993	-	12	5	3	0.74	0.976199
Gm5087	chr14	13989901	14117153	-	22	9	6	0.59	0.893581
Gm5089	chr14	122834075	122850338	-	184	17	20	-0.23	0.978438
Gm6498	chr14	48818390	48848089	+	16	2	9	-2.17	0.319349
Gm6878	chr14	67923724	67933549	-	53	9	9	0	1
Gng2	chr14	20694876	20796850	-	31	4	9	-1.17	0.633941
Gpc5	chr14	115491471	116924402	+	186	38	35	0.12	1
Gprin2	chr14	35007626	35014820	-	39	2	6	-1.59	0.643106
Gulo	chr14	66605623	66628048	-	32	8	10	-0.32	1
Gzmf	chr14	56824102	56830245	-	11	5	1	2.32	0.574819
Gzmn	chr14	56784634	56793437	-	24	5	2	1.32	0.773504
Hesx1	chr14	27813547	27815516	+	65	31	9	1.78	0.0255049
Hs6st3	chr14	119537636	120268817	+	181	19	6	1.66	0.170349
Il17d	chr14	58143665	58162003	+	73	16	15	0.09	1
Irg1	chr14	103446193	103455791	+	23	9	2	2.17	0.319349
Lcp1	chr14	75531360	75629604	+	117	3	8	-1.42	0.58051
Lect1	chr14	80037499	80061978	-	13	5	4	0.32	1
Lrrc18	chr14	33804567	33828479	+	24	8	5	0.68	0.868647
Lrrc3b	chr14	16190032	16271502	-	38	6	15	-1.32	0.348026
Ltb4r1	chr14	56384798	56387332	+	22	8	2	2	0.423562
Msmb	chr14	32955211	32971557	+	15	7	5	0.49	0.986755
Myh6	chr14	55582794	55585443	-	64	25	16	0.64	0.574819
Nkx2-6	chr14	69789632	69793597	+	216	7	13	-0.89	0.633941
Nrg3	chr14	39183662	40286114	-	82	16	18	-0.17	1
Nrl	chr14	56138364	56143819	-	73	13	6	1.12	0.542937
Nudt15	chr14	73919670	73948050	-	10	3	6	-1	0.813051
Olfr221	chr14	52654756	52655819	-	8	5	2	1.32	0.773504
Olfr49	chr14	54901570	54902601	-	14	2	5	-1.32	0.773504
Olfr721-ps1	chr14	15239728	15240680	+	7	0	5	-13.29	0.319349
Opn4	chr14	35403803	35413329	-	13	4	5	-0.32	1
Otx2	chr14	49277845	49287189	-	232	10	7	0.52	0.912985
Peli2	chr14	48804680	48876495	+	10	2	5	-1.32	0.773504
Phyhip	chr14	70857282	70868640	+	115	7	27	-1.95	0.0295104
Pnma2	chr14	67530078	67533564	+	95	15	16	-0.09	1
Pnoc	chr14	66019509	66044047	-	61	10	12	-0.26	1
Pou4f1	chr14	104863189	104864583	-	155	16	13	0.3	0.976199
Ppp1r3e	chr14	55491517	55496388	-	78	5	1	2.32	0.574819
Prrxl1	chr14	33412593	33462391	+	236	5	15	-1.59	0.276856
Prss51	chr14	64705070	64716508	+	26	3	7	-1.22	0.706936
Ptk2b	chr14	66791577	66899830	-	80	3	9	-1.59	0.486918
Rem2	chr14	55094936	55099272	+	13	2	5	-1.32	0.773504
Rnaseh2b	chr14	62911425	62972396	+	43	7	17	-1.28	0.319349
Rp1l1	chr14	64648709	64653860	+	18	7	4	0.81	0.84926
Scel	chr14	103912636	104012015	+	14	5	1	2.32	0.574819
Sfmbt1	chr14	31528034	31631150	+	147	18	36	-1	0.20497
Sgcg	chr14	61839895	61877328	-	11	5	3	0.74	0.976199
Siah3	chr14	75855788	75925949	+	88	5	16	-1.68	0.244985
Slain1	chr14	104049444	104104125	+	77	14	16	-0.19	1
Slc22a17	chr14	55525563	55531970	-	107	17	7	1.28	0.319349
Slitrk5	chr14	112078167	112080720	+	121	11	16	-0.54	0.773504
Sox21	chr14	118633787	118635311	-	133	21	17	0.31	0.912985
Spata13	chr14	61252837	61310205	+	61	2	7	-1.81	0.542937
Stmn4	chr14	66963140	66980518	+	70	9	3	1.59	0.486918
Synpr	chr14	14117293	14447974	+	22	9	6	0.59	0.893581
Syt15	chr14	35033231	35040927	+	109	29	34	-0.23	0.903303
Tdh	chr14	64111183	64127930	-	96	32	18	0.83	0.319349
Tnfrsf19	chr14	61589475	61665693	-	121	16	15	0.09	1
Tnfsf11	chr14	78677251	78707851	-	28	5	4	0.32	1
Xkr6	chr14	64225339	64439647	+	54	4	6	-0.59	0.978438
Zic2	chr14	122874656	122879075	+	150	8	7	0.19	1
4732456N10Rik	chr15	101382786	101393382	-	13	6	1	2.59	0.440736
Aard	chr15	51871652	51877268	+	107	37	30	0.3	0.787431
Acvrl1	chr15	100958981	100974071	+	93	4	6	-0.59	0.978438
Adamts20	chr15	94225164	94295850	-	18	6	5	0.26	1
AI836003	chr15	97998236	98000566	+	261	9	7	0.36	1
Ankrd33b	chr15	31253604	31297515	-	131	12	6	1	0.595115
Asb8	chr15	97965067	97996057	-	112	16	12	0.42	0.868647
Bai1	chr15	74347113	74417854	+	155	7	16	-1.19	0.386746
BC025446	chr15	75047021	75053090	+	9	6	3	1	0.813051
BC030476	chr15	34383066	34403648	+	119	48	38	0.34	0.704853
Bik	chr15	83357291	83375066	+	141	17	19	-0.16	1
C1ql4	chr15	98915116	98918249	-	102	12	7	0.78	0.726421
C7	chr15	4938761	5013741	-	26	7	5	0.49	0.986755
Cdh6	chr15	12963954	13103395	-	171	33	24	0.46	0.643106
CN725425	chr15	91062008	91091317	+	14	6	6	0	1
Col14a1	chr15	55280380	55351245	+	15	2	7	-1.81	0.542937
Col2a1	chr15	97829008	97835067	-	112	17	32	-0.91	0.294634
Csmd3	chr15	48085887	48623536	-	189	9	11	-0.29	1
Cyp11b2	chr15	74681439	74686749	-	12	6	2	1.59	0.643106
Cyp2d26	chr15	82620536	82624676	-	12	0	7	-13.29	0.170349
Dhh	chr15	98723461	98728972	-	73	19	4	2.25	0.0585113
Dnajc22	chr15	98923600	98931349	+	42	9	10	-0.15	1
Dpys	chr15	39600030	39689014	-	130	40	16	1.32	0.0489961
Egflam	chr15	7255069	7348262	-	184	53	43	0.3	0.726421
Enpp2	chr15	54670823	54751574	-	114	16	11	0.54	0.773504
Fam105a	chr15	27584825	27611263	-	41	6	4	0.59	0.978438
Fam19a5	chr15	87374903	87588659	+	88	9	12	-0.42	0.948886
Fbxo32	chr15	58011633	58046434	-	39	0	9	-13.29	0.0742397
Fer1l6	chr15	58426401	58595426	+	23	13	8	0.7	0.752168
Foxred2	chr15	77783182	77787114	-	105	13	5	1.38	0.396854
Glycam1	chr15	103393192	103395510	-	31	10	9	0.15	1
Gm5414	chr15	101454458	101458620	-	24	10	5	1	0.661232
Gm628	chr15	73616841	73670102	-	193	30	25	0.26	0.875528
Gm6569	chr15	73664990	73670339	+	20	6	0	13.29	0.24848
Gm7489	chr15	53716460	53718153	+	28	11	7	0.65	0.804152
Gpr20	chr15	73525033	73537936	-	30	11	5	1.14	0.574819
Grhl2	chr15	37162790	37263403	+	315	39	37	0.08	1
Hoxc10	chr15	102797226	102802325	+	254	43	41	0.07	1
Hoxc11	chr15	102784857	102788140	+	162	5	2	1.32	0.773504
Hoxc12	chr15	102767187	102769041	+	196	15	15	0	1
Hoxc13	chr15	102751533	102759246	+	163	7	6	0.22	1
Hoxc4	chr15	102849366	102866837	+	139	16	10	0.68	0.701721
Hoxc5	chr15	102844245	102847861	+	223	13	9	0.53	0.82532
Hoxc6	chr15	102828687	102841200	+	183	14	13	0.11	1
Hoxc9	chr15	102807462	102815531	+	182	5	10	-1	0.661232
Kcnj4	chr15	79314147	79335672	-	153	9	5	0.85	0.773504
Kcnk9	chr15	72342548	72376710	-	69	6	10	-0.74	0.773504
Kcnq3	chr15	65826732	66117787	-	122	22	17	0.37	0.82532
Klhl38	chr15	58146127	58155725	-	13	0	5	-13.29	0.319349
Krt1	chr15	101675858	101681218	-	45	7	10	-0.52	0.912985
Krt6b	chr15	101506464	101510721	-	19	4	8	-1	0.752168
Krt72-ps	chr15	101606602	101616890	-	20	5	4	0.32	1
Krt73	chr15	101623738	101632775	-	49	8	6	0.42	0.995191
Krt74	chr15	101584689	101593936	-	22	6	3	1	0.813051
Krt76	chr15	101714781	101723352	-	31	4	10	-1.32	0.542937
Krt77	chr15	101689162	101700137	-	58	13	13	0	1
Krt78	chr15	101777043	101784719	-	26	10	4	1.32	0.542937
Krt83	chr15	101261920	101269236	-	35	2	7	-1.81	0.542937
Lalba	chr15	98310830	98313115	-	25	7	6	0.22	1
Lrrc6	chr15	66211419	66332473	-	68	8	14	-0.81	0.643106
Ly6e	chr15	74785480	74790336	+	13	0	7	-13.29	0.170349
Ly6h	chr15	75381697	75397079	-	116	5	5	0	1
Lypd2	chr15	74549459	74562878	-	24	5	4	0.32	1
Mal2	chr15	54402920	54434402	+	56	11	3	1.87	0.319349
Mpped1	chr15	83610411	83687160	+	85	5	3	0.74	0.976199
Ncald	chr15	37301865	37721756	-	76	16	17	-0.09	1
Nell2	chr15	95050363	95358684	-	135	33	18	0.87	0.316239
Nptxr	chr15	79620028	79634889	-	168	15	24	-0.68	0.574819
Olfr287	chr15	98037401	98051488	-	10	5	3	0.74	0.976199
Olfr288	chr15	98016447	98051409	-	10	5	3	0.74	0.976199
Osr2	chr15	35225852	35233060	+	280	57	63	-0.14	0.935317
Pde1b	chr15	103333728	103360484	+	86	7	8	-0.19	1
Pdzd2	chr15	12337035	12669680	-	132	1	9	-3.17	0.20918
Phf21b	chr15	84616563	84686182	-	185	5	3	0.74	0.976199
Plcxd3	chr15	4325503	4525554	+	115	6	8	-0.42	0.995191
Pnpla5	chr15	83943050	83953606	-	24	12	8	0.59	0.813051
Ppp1r1a	chr15	103360709	103368424	-	163	25	19	0.4	0.773504
Prlr	chr15	10107409	10275485	+	109	23	28	-0.28	0.868647
Prph	chr15	98885604	98889410	+	76	15	6	1.32	0.348026
Rhpn1	chr15	75534709	75544839	+	40	9	4	1.17	0.633941
Rims2	chr15	39491330	39513487	+	14	1	5	-2.32	0.574819
Samd12	chr15	53293175	53734093	-	41	8	2	2	0.423562
Slc11a2	chr15	100236736	100255504	-	96	10	8	0.32	1
Slc16a8	chr15	79081443	79085192	-	13	4	5	-0.32	1
Slc22a22	chr15	57075325	57309181	-	20	9	6	0.59	0.893581
Slc2a13	chr15	91372655	91403626	-	14	6	2	1.59	0.643106
Smagp	chr15	100451772	100467297	-	186	36	36	0	1
Sntb1	chr15	55470397	55738505	-	160	14	17	-0.28	0.976199
Snx31	chr15	36433816	36485329	-	46	19	12	0.66	0.643106
Sox10	chr15	78985342	78994921	-	116	13	11	0.24	1
Sult4a1	chr15	83906526	83936185	-	113	25	22	0.18	0.986755
Sybu	chr15	44503404	44619610	-	74	8	5	0.68	0.868647
Syngr1	chr15	79921763	79943872	+	114	35	27	0.37	0.749738
Syt10	chr15	89612823	89672292	-	109	15	17	-0.18	1
Tg	chr15	66567811	66682284	+	18	2	5	-1.32	0.773504
Tmem71	chr15	66357773	66392609	-	22	7	4	0.81	0.84926
Tmem74	chr15	43698240	43701576	-	24	6	4	0.59	0.978438
Upk3a	chr15	84847570	84852991	+	56	13	10	0.38	0.963572
Vdr	chr15	97707278	97741062	-	22	3	8	-1.42	0.58051
Wbp2nl	chr15	82129413	82144989	+	24	9	5	0.85	0.773504
Wnt1	chr15	98620287	98624269	+	261	37	51	-0.46	0.540532
2410124H12Rik	chr16	92478987	92497611	+	60	13	27	-1.05	0.266292
4932438H23Rik	chr16	91056082	91095368	-	30	6	10	-0.74	0.773504
Abat	chr16	8513577	8619664	+	21	8	1	3	0.266292
Ahsg	chr16	22892114	22899512	+	53	2	8	-2	0.423562
Alcam	chr16	52251579	52452579	-	26	2	7	-1.81	0.542937
Atf7ip2	chr16	10192804	10243145	+	57	14	7	1	0.559648
Atp13a4	chr16	29420822	29544951	-	17	4	6	-0.59	0.978438
AU021092	chr16	5211920	5222393	-	18	2	6	-1.59	0.643106
B3gnt5	chr16	19761146	19770718	+	121	13	21	-0.69	0.581857
B4galt4	chr16	38742376	38769163	+	22	2	7	-1.81	0.542937
Btla	chr16	45224449	45253009	+	23	1	8	-3	0.266292
Camk2n2	chr16	20619287	20621361	-	45	3	10	-1.74	0.386746
Cbr3	chr16	93683459	93691236	+	74	22	9	1.29	0.24848
Cd200	chr16	45382247	45409167	-	45	3	6	-1	0.813051
Chodl	chr16	78931192	78951979	+	38	6	9	-0.59	0.893581
Chrd	chr16	20733199	20738226	+	55	5	8	-0.68	0.868647
Ciita	chr16	10488391	10527562	+	44	9	3	1.59	0.486918
Cldn14	chr16	93919276	94009083	-	47	3	11	-1.87	0.319349
Cldn26	chr16	8409368	8425230	-	136	24	22	0.13	1
Clic6	chr16	92485980	92529051	+	13	3	6	-1	0.813051
Cxadr	chr16	78302000	78360031	+	23	8	2	2	0.423562
Cyyr1	chr16	85421777	85550663	-	39	12	9	0.42	0.948886
Dgkg	chr16	22469294	22657295	-	75	6	16	-1.42	0.319349
E330017A01Rik	chr16	58635279	58638853	-	12	0	5	-13.29	0.319349
Fam3b	chr16	97692690	97726544	-	28	5	1	2.32	0.574819
Gabrr3	chr16	59407157	59461716	+	18	0	6	-13.29	0.24848
Gcet2	chr16	45610644	45621353	+	22	9	5	0.85	0.773504
Gm606	chr16	26959190	26968332	-	51	8	15	-0.91	0.574819
Gm609	chr16	45416867	45493083	-	8	0	6	-13.29	0.24848
Gpr128	chr16	56724721	56795969	-	38	3	10	-1.74	0.386746
Grik1	chr16	87946658	88289948	-	52	6	6	0	1
Grin2a	chr16	9991747	9994354	-	82	10	14	-0.49	0.847523
Gsc2	chr16	17913206	17915153	-	200	46	39	0.24	0.820702
Hrasls	chr16	29209780	29230618	+	42	1	7	-2.81	0.323155
Igsf11	chr16	38901583	39025475	+	53	13	9	0.53	0.82532
Igsf5	chr16	96583400	96747188	+	62	8	13	-0.7	0.752168
Ildr1	chr16	36694066	36726834	+	37	15	3	2.32	0.109849
Kcne1	chr16	92348676	92359120	-	46	17	13	0.39	0.869604
Kcnj6	chr16	94970872	95219304	-	71	7	10	-0.52	0.912985
Muc4	chr16	32735971	32750903	+	13	3	5	-0.74	0.976199
Olig1	chr16	91270013	91272185	+	163	15	17	-0.18	1
Olig2	chr16	91225794	91228923	+	208	33	43	-0.38	0.661232
Pcp4	chr16	96689212	96747401	+	34	12	8	0.59	0.813051
Pigz	chr16	31933936	31946133	+	202	23	22	0.06	1
Pla2g10	chr16	13715151	13731077	-	39	8	8	0	1
Pou1f1	chr16	65520846	65535251	+	32	9	7	0.36	1
Rbm11	chr16	75593088	75603075	+	23	5	7	-0.49	0.986755
Ripply3	chr16	94550026	94558543	+	31	2	6	-1.59	0.643106
Robo2	chr16	74044316	74411683	-	27	5	2	1.32	0.773504
Rtn4r	chr16	18127734	18152502	+	47	6	10	-0.74	0.773504
Rtp2	chr16	23925633	23930874	-	25	3	10	-1.74	0.386746
Sec14l5	chr16	5147201	5184028	+	62	15	14	0.1	1
Sema5b	chr16	35541230	35648227	+	169	5	55	-3.46	6.7288e-09
Sh3bgr	chr16	96422076	96450541	+	49	4	8	-1	0.752168
Shisa9	chr16	11984673	12267897	+	108	5	8	-0.68	0.868647
Sidt1	chr16	44284362	44332655	-	159	24	25	-0.06	1
Sim2	chr16	94086060	94347499	+	187	16	19	-0.25	0.978438
Slc7a4	chr16	17572624	17577092	-	49	9	11	-0.29	1
Spag6	chr16	16753108	16829407	-	25	11	6	0.87	0.704853
Sst	chr16	23889666	23890931	-	49	2	5	-1.32	0.773504
St3gal6	chr16	58469865	58524357	-	63	5	8	-0.68	0.868647
Stxbp5l	chr16	37214763	37385010	-	156	6	5	0.26	1
Tbx1	chr16	18581805	18588114	-	76	1	11	-3.46	0.108117
Tekt5	chr16	10358040	10395584	-	36	5	2	1.32	0.773504
Thpo	chr16	20725230	20734585	-	137	14	20	-0.52	0.757087
Tmem39a	chr16	38558810	38591304	+	28	10	10	0	1
Tnfrsf17	chr16	11313904	11320168	+	24	1	9	-3.17	0.20918
Tprg	chr16	25286902	25422431	+	18	1	5	-2.32	0.574819
Upk1b	chr16	38773296	38800317	-	45	11	15	-0.45	0.858556
Vwa5b2	chr16	20589543	20598541	+	194	32	40	-0.32	0.773504
Zdhhc23	chr16	43969190	43979207	-	45	7	7	0	1
1110012J17Rik	chr17	66735085	66797710	-	28	7	1	2.81	0.323155
1700001C19Rik	chr17	47549682	47574325	-	42	9	5	0.85	0.773504
2410017I17Rik	chr17	36281962	36299320	+	25	11	6	0.87	0.704853
4930528F23Rik	chr17	24941326	24976733	+	213	51	51	0	1
A330050F15Rik	chr17	69788665	69838574	+	110	25	18	0.47	0.727307
A930017K11Rik	chr17	26083331	26089511	-	171	11	4	1.46	0.440736
Abca17	chr17	24472490	24487975	-	167	13	13	0	1
Abca3	chr17	24489029	24514788	+	61	5	8	-0.68	0.868647
Abcg1	chr17	31194718	31235705	+	156	49	37	0.41	0.592768
Abcg5	chr17	85057573	85082352	-	22	4	6	-0.59	0.978438
Abcg8	chr17	85075641	85098674	+	54	22	11	1	0.353752
AI661453	chr17	47573563	47607094	+	38	8	5	0.68	0.868647
AY702103	chr17	50378728	50380850	+	21	2	9	-2.17	0.319349
BC051142	chr17	34535764	34597680	+	66	12	22	-0.87	0.440736
Btnl1	chr17	34514076	34522722	+	31	9	5	0.85	0.773504
Btnl4	chr17	34605986	34612883	-	20	5	2	1.32	0.773504
Btnl6	chr17	34644748	34654298	-	11	6	1	2.59	0.440736
Capn13	chr17	73655803	73748637	-	24	10	4	1.32	0.542937
Cbs	chr17	31749567	31774145	-	32	3	12	-2	0.266292
Ccdc64b	chr17	23797489	23805578	+	26	3	6	-1	0.813051
Cd70	chr17	57285419	57289201	-	123	31	25	0.31	0.813051
Clps	chr17	28695154	28697712	-	19	2	10	-2.32	0.266292
Cpne5	chr17	29299276	29374743	-	164	7	16	-1.19	0.386746
Cryaa	chr17	31814877	31818668	+	39	5	4	0.32	1
Cyp4f40	chr17	32796354	32813633	+	21	7	1	2.81	0.323155
Dact2	chr17	14332237	14340839	-	111	14	15	-0.1	1
Dlgap1	chr17	70318712	71012430	+	53	22	9	1.29	0.24848
Dlk2	chr17	46434431	46440147	+	52	16	4	2	0.149698
Dll1	chr17	15508587	15512065	-	182	19	22	-0.21	0.978438
Epcam	chr17	88035318	88050447	+	90	27	30	-0.15	0.995191
Fgd2	chr17	29497858	29516606	+	11	2	5	-1.32	0.773504
Flywch2	chr17	23913882	23923049	-	25	5	8	-0.68	0.868647
Fpr1	chr17	18013434	18020905	-	19	2	5	-1.32	0.773504
Fsd1	chr17	56125933	56136305	+	18	5	3	0.74	0.976199
Galnt14	chr17	73842567	74059792	-	184	31	18	0.78	0.372079
Glp1r	chr17	31038784	31073454	+	181	53	43	0.3	0.726421
Gm11110	chr17	57231457	57245366	-	22	3	6	-1	0.813051
Gm16494	chr17	47153644	47153906	-	10	0	5	-13.29	0.319349
Gm17441	chr17	45676806	45678913	-	45	10	8	0.32	1
Gm8123	chr17	25467828	25469836	+	43	11	10	0.14	1
Gpr115	chr17	42793842	42829234	-	18	6	6	0	1
Grm4	chr17	27559331	27640250	-	49	3	8	-1.42	0.58051
Gtf2a1l	chr17	89067999	89114493	+	29	12	12	0	1
Guca1a	chr17	47531508	47537534	-	34	11	7	0.65	0.804152
H2-Aa	chr17	34406275	34424717	-	28	7	4	0.81	0.84926
H2-Ab1	chr17	34400153	34406364	+	150	69	49	0.49	0.353634
H2-DMb1	chr17	34290016	34297169	+	5	5	0	13.29	0.319349
H2-Eb2	chr17	34462609	34477175	+	40	5	3	0.74	0.976199
H2-M10.5	chr17	36909854	36913180	+	12	6	1	2.59	0.440736
H2-M10.6	chr17	36949115	36952510	+	31	5	3	0.74	0.976199
H2-M5	chr17	37121005	37126483	-	25	2	7	-1.81	0.542937
H2-Oa	chr17	34229284	34232180	+	16	4	9	-1.17	0.633941
H2-Ob	chr17	34375849	34390851	+	45	7	9	-0.36	1
H2-Q10	chr17	35607033	35611509	+	167	33	24	0.46	0.643106
Hagh	chr17	24977087	25000670	+	44	6	5	0.26	1
Kcnk12	chr17	88145176	88197335	-	175	28	22	0.35	0.804152
Kremen2	chr17	23878166	23882797	-	161	14	15	-0.1	1
L3mbtl4	chr17	68623136	69127302	+	105	22	37	-0.75	0.323155
Lhcgr	chr17	89140888	89191317	-	25	16	1	4	0.0127089
Lhfpl5	chr17	28712662	28720539	+	37	8	11	-0.46	0.935317
Lrfn2	chr17	49071744	49236870	+	24	1	5	-2.32	0.574819
Lrg1	chr17	56259102	56261370	-	178	9	19	-1.08	0.378647
Mapk13	chr17	28906251	28915644	+	39	7	6	0.22	1
Mdfi	chr17	47952276	47971641	-	161	10	17	-0.77	0.613598
Mep1a	chr17	43611272	43639762	-	32	3	10	-1.74	0.386746
Mrgprh	chr17	13068899	13070709	+	28	5	4	0.32	1
Nkx2-5	chr17	26975608	26978511	-	290	51	34	0.59	0.360127
Nrtn	chr17	56890747	56896954	-	103	16	15	0.09	1
Nrxn1	chr17	90436416	90855227	-	100	5	4	0.32	1
Olfr95	chr17	37347838	37348813	-	62	5	2	1.32	0.773504
Pacsin1	chr17	27792453	27845605	+	129	19	13	0.55	0.752168
Paqr4	chr17	23873152	23877298	-	40	6	4	0.59	0.978438
Pde10a	chr17	8718236	9174537	+	142	10	8	0.32	1
Pde9a	chr17	31523178	31613256	+	38	19	4	2.25	0.0585113
Pgc	chr17	47863790	47871433	+	51	13	4	1.7	0.316239
Plg	chr17	12571474	12612251	+	25	2	5	-1.32	0.773504
Plin5	chr17	56251023	56257020	-	47	13	10	0.38	0.963572
Prss28	chr17	25445590	25448822	+	16	5	9	-0.85	0.773504
Prss34	chr17	25435338	25437107	+	89	19	21	-0.14	1
Ptx4	chr17	25257704	25262214	+	49	10	13	-0.38	0.963572
Rgs11	chr17	26339895	26348261	+	64	14	11	0.35	0.973675
Rpl3l	chr17	24864773	24873095	+	13	5	3	0.74	0.976199
Satb1	chr17	51878788	51972616	-	139	9	9	0	1
Shd	chr17	56109889	56116041	+	93	8	9	-0.17	1
Six2	chr17	86083607	86087615	-	271	33	29	0.19	0.976199
Six3	chr17	86012947	86023481	+	127	4	10	-1.32	0.542937
Smoc2	chr17	14416512	14541798	+	41	6	4	0.59	0.978438
Spats1	chr17	45585885	45611888	-	24	1	7	-2.81	0.323155
Spdya	chr17	71901400	71938874	+	23	5	4	0.32	1
Srd5a2	chr17	74367045	74397257	-	160	5	1	2.32	0.574819
Sstr5	chr17	25626819	25634199	-	116	30	14	1.1	0.214407
St6gal2	chr17	55584686	55638525	+	77	13	14	-0.11	1
Sult6b1	chr17	79283277	79306333	-	20	5	2	1.32	0.773504
T	chr17	8627287	8635362	+	126	22	14	0.65	0.605861
Tff3	chr17	31262250	31266592	-	27	4	5	-0.32	1
Tmem151b	chr17	45681775	45686349	-	131	13	31	-1.25	0.130217
Tmem178	chr17	81343971	81401157	+	54	5	4	0.32	1
Tmem232	chr17	65605344	65890123	-	45	17	6	1.5	0.266292
Tmem8	chr17	26256386	26260200	+	24	8	4	1	0.752168
Tnfsf9	chr17	57244807	57247181	+	19	2	5	-1.32	0.773504
Tpsb2	chr17	25503485	25505805	+	21	4	9	-1.17	0.633941
Trem2	chr17	48485725	48491599	+	15	4	9	-1.17	0.633941
Tspo2	chr17	48587759	48590848	-	9	5	1	2.32	0.574819
Tubb4a	chr17	57219488	57227206	-	109	28	43	-0.62	0.396854
Ubash3a	chr17	31344817	31379148	+	10	6	3	1	0.813051
Vav1	chr17	57418522	57467455	+	73	8	14	-0.81	0.643106
Vmn1r235	chr17	21397390	21399828	+	46	5	2	1.32	0.773504
0610010O12Rik	chr18	36508350	36562635	+	52	2	17	-3.09	0.0265726
1700018A14Rik	chr18	46358674	46359386	+	93	33	35	-0.09	1
2010001M09Rik	chr18	35806919	35809022	-	18	6	2	1.59	0.643106
4921524L21Rik	chr18	6603626	6638965	+	19	3	6	-1	0.813051
Abhd3	chr18	10644408	10706770	-	51	9	4	1.17	0.633941
Afap1l1	chr18	61889914	61946266	-	100	16	13	0.3	0.976199
Apcdd1	chr18	63081980	63112850	+	16	5	0	13.29	0.319349
Cbln2	chr18	86880501	86887676	+	98	10	14	-0.49	0.847523
Ccbe1	chr18	66220620	66451493	-	44	4	14	-1.81	0.24848
Ccdc112	chr18	46441804	46471583	-	21	4	5	-0.32	1
Chst9	chr18	15610432	15918667	-	37	3	11	-1.87	0.319349
Chsy3	chr18	59335054	59570101	+	68	9	3	1.59	0.486918
Cidea	chr18	67503217	67527449	+	210	82	53	0.63	0.170349
Cndp1	chr18	84779900	84819477	-	20	9	4	1.17	0.633941
Cplx4	chr18	66115380	66129833	-	26	0	8	-13.29	0.109849
Dok6	chr18	89470473	89938921	-	86	20	22	-0.14	1
Dsg2	chr18	20716746	20741418	+	53	8	2	2	0.423562
Fam69c	chr18	84889633	84909829	+	209	40	40	0	1
Fbxo15	chr18	85104549	85150769	+	17	6	3	1	0.813051
Galr1	chr18	82561887	82576170	-	128	15	9	0.74	0.6671
Gfra3	chr18	34849556	34880042	-	105	23	25	-0.12	1
Gm10267	chr18	44316057	44318958	-	29	8	6	0.42	0.995191
Gm17266	chr18	84967982	85006109	-	31	14	9	0.64	0.773504
Gm7276	chr18	77423744	77424997	-	79	20	20	0	1
Gm9925	chr18	74224755	74225239	+	64	10	9	0.15	1
Gnal	chr18	67293403	67302409	+	196	15	18	-0.26	0.976199
Grp	chr18	66032473	66046232	+	118	26	15	0.79	0.440736
Grxcr2	chr18	42145854	42158704	-	19	8	4	1	0.752168
Hrh4	chr18	13165498	13181392	+	23	8	5	0.68	0.868647
Jakmip2	chr18	43697348	43716168	-	34	3	13	-2.12	0.20918
Kcng2	chr18	80492367	80493073	-	26	3	7	-1.22	0.706936
Kctd1	chr18	15127193	15309956	-	177	8	5	0.68	0.868647
Mapk4	chr18	74090367	74224604	-	182	20	22	-0.14	1
Mapre2	chr18	23912225	24050866	+	122	19	13	0.55	0.752168
Mc2r	chr18	68566560	68588906	-	29	16	0	13.29	0.00281907
Mc4r	chr18	67017368	67020127	-	78	2	7	-1.81	0.542937
Mc5r	chr18	68497249	68499378	+	19	5	3	0.74	0.976199
Mpp7	chr18	7429281	7626862	-	55	3	9	-1.59	0.486918
Mro	chr18	74019047	74040988	+	14	7	4	0.81	0.84926
Myo5b	chr18	74600589	74776678	+	210	53	52	0.03	1
Myot	chr18	44493727	44515379	+	27	7	5	0.49	0.986755
Nol4	chr18	22853035	23198846	-	170	10	14	-0.49	0.847523
Nrg2	chr18	36177360	36357035	-	103	6	4	0.59	0.978438
Pcdhb15	chr18	37633199	37635995	+	13	6	2	1.59	0.643106
Pkd2l2	chr18	34569076	34602446	+	35	4	7	-0.81	0.84926
Pou4f3	chr18	42554192	42556904	+	219	21	20	0.07	1
Ppp2r2b	chr18	42804922	43219126	-	32	6	8	-0.42	0.995191
Prdm6	chr18	53624199	53735512	+	167	32	41	-0.36	0.712875
Prr16	chr18	51277391	51579699	+	72	12	17	-0.5	0.778269
Psd2	chr18	36146672	36165739	+	29	3	8	-1.42	0.58051
Psma8	chr18	14864659	14920809	+	43	6	11	-0.87	0.704853
Pstpip2	chr18	78033283	78120747	+	87	3	25	-3.06	0.00281907
Rax	chr18	66094292	66098744	-	233	25	26	-0.06	1
Scgb3a2	chr18	43923978	43927048	+	24	4	10	-1.32	0.542937
Sema6a	chr18	47463327	47527923	-	147	15	9	0.74	0.6671
Slmo1	chr18	67624502	67640236	+	84	16	21	-0.39	0.815332
Spink12	chr18	44264060	44268198	+	18	4	5	-0.32	1
Spink3	chr18	43887722	43896892	-	21	6	6	0	1
St8sia5	chr18	77424585	77494186	+	147	32	24	0.42	0.714353
Ticam2	chr18	46718808	46734188	-	20	5	0	13.29	0.319349
1700019N12Rik	chr19	6996915	6999871	-	68	9	5	0.85	0.773504
1700025F22Rik	chr19	11214153	11239811	-	24	2	5	-1.32	0.773504
1700028P14Rik	chr19	23633249	23727303	-	60	12	17	-0.5	0.778269
Abcc2	chr19	43885011	43887892	+	77	13	14	-0.11	1
Adrb1	chr19	56796861	56799353	+	304	25	23	0.12	1
Afap1l2	chr19	56998029	57082719	-	26	6	8	-0.42	0.995191
AW112010	chr19	11122102	11125057	-	16	6	1	2.59	0.440736
Ch25h	chr19	34548275	34549626	-	49	11	5	1.14	0.574819
Cnnm1	chr19	43516029	43569532	+	159	30	39	-0.38	0.706936
Cpn1	chr19	44030796	44061047	-	93	12	3	2	0.266292
Crtac1	chr19	42357526	42506274	-	142	13	9	0.53	0.82532
Ctsf	chr19	4855128	4860913	+	40	6	6	0	1
Cyp17a1	chr19	46741654	46747465	-	57	12	7	0.78	0.726421
Cyp26a1	chr19	37772297	37776019	+	197	7	17	-1.28	0.319349
Cyp26c1	chr19	37760070	37767889	+	55	1	21	-4.39	0.001294
Cyp2c65	chr19	39135504	39168435	+	14	5	3	0.74	0.976199
Cyp2c70	chr19	40227842	40261777	-	25	10	7	0.52	0.912985
Dkk1	chr19	30620352	30624156	-	213	15	15	0	1
Dmrt1	chr19	25580107	25678820	+	150	17	13	0.39	0.869604
Dmrt2	chr19	25746909	25753501	+	251	53	39	0.44	0.542937
Dmrt3	chr19	25685026	25698411	+	141	25	20	0.32	0.851845
Dntt	chr19	41103764	41134014	+	23	7	8	-0.19	1
Elovl3	chr19	46206386	46210185	+	113	21	30	-0.52	0.633941
Exoc6	chr19	37624907	37757736	+	31	4	8	-1	0.752168
Fam189a2	chr19	24047240	24105510	-	132	27	3	3.17	0.00121205
Fgf8	chr19	45811302	45817406	-	185	21	27	-0.36	0.796178
Foxb2	chr19	16946843	16948131	-	147	30	19	0.66	0.503682
Foxd4	chr19	24973454	24975800	-	318	55	63	-0.2	0.82532
Gal	chr19	3409918	3414473	-	77	22	20	0.14	1
Gcnt1	chr19	17406735	17431158	-	12	3	6	-1	0.813051
Gda	chr19	21468527	21547936	-	22	5	1	2.32	0.574819
Gif	chr19	11822043	11837938	+	10	5	1	2.32	0.574819
Glyat	chr19	12707797	12727740	+	19	5	1	2.32	0.574819
Gm20538	chr19	44618211	44627322	-	32	16	1	4	0.0127089
Gm3443	chr19	21630163	21632340	+	17	5	5	0	1
Gm4952	chr19	12674505	12702107	+	20	3	7	-1.22	0.706936
Gm960	chr19	4648316	4698316	-	125	34	10	1.77	0.0173128
Hectd2	chr19	36629355	36693335	+	38	10	7	0.52	0.912985
Hhex	chr19	37511228	37514465	+	90	3	14	-2.22	0.158017
Hpse2	chr19	42863436	43462802	-	142	16	11	0.54	0.773504
Hrasls5	chr19	7687094	7714133	+	39	7	2	1.81	0.542937
Htr7	chr19	36034309	36131998	-	181	38	28	0.44	0.633989
Il33	chr19	29999603	30035209	+	25	1	8	-3	0.266292
Insl6	chr19	29395836	29399847	-	11	1	6	-2.59	0.440736
Kcnk4	chr19	7000199	7009006	-	151	33	17	0.96	0.257232
Lbx1	chr19	45307177	45310302	-	197	15	18	-0.26	0.976199
Lgi1	chr19	38339899	38375760	+	134	14	18	-0.36	0.885407
Lrrc10b	chr19	10530578	10531938	-	164	24	29	-0.27	0.869604
Mbl2	chr19	30307417	30314176	+	22	2	11	-2.46	0.214407
Ms4a13	chr19	11243907	11271214	-	15	5	4	0.32	1
Ms4a15	chr19	11052796	11067741	-	19	5	2	1.32	0.773504
Ms4a6d	chr19	11661093	11679340	-	17	8	2	2	0.423562
Ndufb8	chr19	44623061	44629917	-	90	40	0	13.29	1.57005e-09
Ndufv1	chr19	4007496	4012807	-	9	5	0	13.29	0.319349
Nkx2-3	chr19	43686814	43690382	+	415	64	53	0.27	0.723987
Nrxn2	chr19	6428766	6473340	+	160	27	21	0.36	0.796178
O3far1	chr19	38171568	38188754	+	184	15	14	0.1	1
Olfr1419	chr19	11944635	11945796	-	18	6	1	2.59	0.440736
Ovol1	chr19	5549136	5560576	-	303	19	17	0.16	1
Pax2	chr19	44831875	44910582	+	245	8	8	0	1
Pde6c	chr19	38207270	38258438	+	32	5	6	-0.26	1
Pdzd7	chr19	45110511	45120134	-	18	0	5	-13.29	0.319349
Pik3ap1	chr19	41348707	41459561	-	82	6	12	-1	0.595115
Pip5k1b	chr19	24369283	24630363	-	143	16	17	-0.09	1
Pitx3	chr19	46210174	46222866	-	201	20	12	0.74	0.574819
Prune2	chr19	17072380	17194025	+	10	1	5	-2.32	0.574819
Psd	chr19	46386576	46392342	-	181	11	12	-0.13	1
Rasgrp2	chr19	6399339	6415211	+	116	7	2	1.81	0.542937
Rbm20	chr19	53751795	53918254	+	220	38	46	-0.28	0.773504
Rbp4	chr19	38191109	38199812	-	167	25	14	0.84	0.423562
Rln1	chr19	29406244	29409161	-	130	47	33	0.51	0.486918
Rorb	chr19	19011052	19075608	-	19	2	6	-1.59	0.643106
Scd3	chr19	44277758	44316677	+	17	6	4	0.59	0.978438
Sec31b	chr19	44592133	44595084	-	95	11	29	-1.4	0.108764
Sfrp5	chr19	42272460	42276743	-	238	53	75	-0.5	0.319349
Slc1a1	chr19	28909624	28980483	+	123	24	37	-0.62	0.440736
Slit1	chr19	41720592	41817977	-	153	21	12	0.81	0.534657
Syt7	chr19	10463972	10522935	+	131	19	19	0	1
Tbx10	chr19	3992751	3999512	+	67	5	4	0.32	1
Tectb	chr19	55255374	55270804	+	53	8	6	0.42	0.995191
Tlx1	chr19	45227222	45230890	+	213	62	62	0	1
Vldlr	chr19	27292073	27320210	+	83	6	25	-2.06	0.0297468
0610012H03Rik	chr2	105064476	105219954	+	62	3	14	-2.22	0.158017
1700007K13Rik	chr2	28317520	28321853	-	31	4	5	-0.32	1
1700025C18Rik	chr2	164904192	164916251	-	24	7	6	0.22	1
1700101E01Rik	chr2	28810892	28910585	-	72	3	10	-1.74	0.386746
2310002J15Rik	chr2	25094346	25097973	-	103	27	18	0.59	0.588297
4921530D09Rik	chr2	25464154	25473199	-	19	6	1	2.59	0.440736
4930404H24Rik	chr2	153318525	153319578	+	25	3	5	-0.74	0.976199
4930412O13Rik	chr2	9802878	9805549	+	58	5	3	0.74	0.976199
4930529M08Rik	chr2	145872986	146040772	+	15	5	5	0	1
4933404M02Rik	chr2	70346875	70378942	+	51	7	2	1.81	0.542937
5430405G05Rik	chr2	151528046	151537894	+	142	19	14	0.44	0.81104
5430407P10Rik	chr2	6021090	6051258	-	41	2	9	-2.17	0.319349
6330439K17Rik	chr2	144300285	144353034	-	22	7	2	1.81	0.542937
6330527O06Rik	chr2	135883662	135895654	+	119	10	14	-0.49	0.847523
8430427H17Rik	chr2	153285481	153318254	-	98	23	26	-0.18	0.987057
9230102O04Rik	chr2	9804667	9811168	-	111	29	15	0.95	0.316239
A930018P22Rik	chr2	103962925	103964907	+	47	10	5	1	0.661232
Abo	chr2	26698022	26720500	-	24	6	5	0.26	1
Acbd7	chr2	3253439	3258266	+	84	16	21	-0.39	0.815332
Accsl	chr2	93695517	93709315	-	26	9	11	-0.29	1
Acss1	chr2	150463715	150494237	-	81	21	22	-0.07	1
Actc1	chr2	113873017	113878624	-	24	5	8	-0.68	0.868647
Acvr1c	chr2	58127145	58210164	-	103	2	10	-2.32	0.266292
Ada	chr2	163552319	163575976	-	20	2	6	-1.59	0.643106
Adam33	chr2	130876552	130889551	-	15	5	2	1.32	0.773504
Adamts13	chr2	26862090	26864966	+	15	7	3	1.22	0.706936
Ankrd5	chr2	136341254	136375868	+	10	2	5	-1.32	0.773504
Ankrd60	chr2	173394166	173403867	-	56	5	11	-1.14	0.574819
Apbb1ip	chr2	22629613	22731174	+	23	0	12	-13.29	0.0197335
Atp8b4	chr2	126197320	126325726	-	13	5	1	2.32	0.574819
Avp	chr2	130406355	130408291	-	84	14	15	-0.1	1
B230118H07Rik	chr2	101402280	101489690	-	77	26	13	1	0.319349
Bahd1	chr2	118726112	118742216	+	183	6	3	1	0.813051
Barhl1	chr2	28764490	28772189	-	156	4	6	-0.59	0.978438
BC020535	chr2	152891690	152907472	+	58	18	5	1.85	0.141406
BC061194	chr2	18620649	18672041	+	149	13	16	-0.3	0.976199
BC066135	chr2	180012350	180024585	-	41	13	6	1.12	0.542937
Bhlhe23	chr2	180509085	180511606	-	171	35	25	0.49	0.61026
Birc7	chr2	180663727	180668716	+	24	2	5	-1.32	0.773504
Bmi1	chr2	18599433	18605304	+	90	8	16	-1	0.503682
Bmp7	chr2	172741618	172765594	-	116	9	5	0.85	0.773504
Bpi	chr2	158083829	158110268	+	24	3	16	-2.42	0.0807383
Bpifa6	chr2	153800680	153826232	+	23	5	5	0	1
Bpifb3	chr2	153743965	153758733	+	15	7	3	1.22	0.706936
Bpifb9a	chr2	154083589	154096982	+	11	1	5	-2.32	0.574819
C1qtnf4	chr2	90725942	90730684	+	108	21	13	0.69	0.581857
Cass4	chr2	172219399	172258361	+	59	9	26	-1.53	0.105457
Ccdc3	chr2	5058821	5151925	+	159	37	43	-0.22	0.868647
Cd40	chr2	164881126	164898449	+	99	9	9	0	1
Cdh22	chr2	164937438	165006838	-	74	6	10	-0.74	0.773504
Cdh26	chr2	178165235	178222070	+	22	3	6	-1	0.813051
Cdh4	chr2	179177326	179582410	+	78	6	5	0.26	1
Chgb	chr2	132607013	132620816	+	51	10	15	-0.59	0.773504
Chn1	chr2	73462934	73613384	-	173	8	4	1	0.752168
Chrm4	chr2	91762345	91769987	+	160	8	12	-0.59	0.813051
Chrna4	chr2	180753084	180773893	-	134	7	9	-0.36	1
Ckmt1	chr2	121183511	121189474	+	122	4	8	-1	0.752168
Csrnp3	chr2	65683911	65861337	+	104	6	10	-0.74	0.773504
Cst11	chr2	148594344	148597234	-	22	4	11	-1.46	0.440736
Cst8	chr2	148624520	148631332	+	10	2	6	-1.59	0.643106
Cst9	chr2	148660882	148664475	+	14	5	3	0.74	0.976199
Cstl1	chr2	148576096	148581867	+	14	6	0	13.29	0.24848
Ctxn2	chr2	124962427	124973576	+	114	11	18	-0.71	0.633941
Cytip	chr2	57986259	58047929	-	20	4	7	-0.81	0.84926
D430041D05Rik	chr2	104095279	104250150	-	190	43	31	0.47	0.574819
D730039F16Rik	chr2	34729915	34747580	+	53	9	4	1.17	0.633941
Defb21	chr2	152398479	152400681	+	54	5	2	1.32	0.773504
Defb29	chr2	152364449	152365835	-	16	6	3	1	0.813051
Dll4	chr2	119154273	119157890	+	226	11	4	1.46	0.440736
Duoxa1	chr2	122129284	122139430	-	14	6	1	2.59	0.440736
Duoxa2	chr2	122124635	122128622	+	271	49	32	0.62	0.340814
Dusp15	chr2	152769886	152777432	-	96	12	4	1.59	0.343279
Ebf4	chr2	130120904	130196218	+	12	7	1	2.81	0.323155
Eef1a2	chr2	180882357	180891720	-	118	18	10	0.85	0.552226
Ehf	chr2	103105369	103143354	-	40	5	11	-1.14	0.574819
Entpd2	chr2	25251393	25256844	+	24	8	2	2	0.423562
Entpd6	chr2	150574777	150597412	+	12	7	3	1.22	0.706936
Entpd8	chr2	24935842	24941240	+	44	7	9	-0.36	1
Evx2	chr2	74493672	74497477	-	239	21	15	0.49	0.773504
Eya2	chr2	165480797	165597228	+	28	7	7	0	1
F830045P16Rik	chr2	129284094	129362339	-	33	4	7	-0.81	0.84926
Fahd2a	chr2	127261951	127270302	-	14	5	4	0.32	1
Fam163b	chr2	26965899	26998012	-	100	12	13	-0.12	1
Fbln7	chr2	128689667	128722767	+	47	3	10	-1.74	0.386746
Fcna	chr2	25480185	25483551	-	7	5	0	13.29	0.319349
Fmn1	chr2	113167927	113338214	+	21	2	8	-2	0.423562
Foxa2	chr2	147868612	147872706	-	223	9	11	-0.29	1
Frmd5	chr2	121374041	121632760	-	147	27	25	0.11	1
Fut7	chr2	25279072	25281895	+	36	3	8	-1.42	0.58051
Gad1	chr2	70404433	70440070	+	198	28	29	-0.05	1
Gad2	chr2	22478823	22485522	+	182	41	20	1.04	0.133465
Garnl3	chr2	32909690	32987175	-	60	6	5	0.26	1
Gata3	chr2	9779500	9811662	-	110	28	15	0.9	0.321672
Gata5	chr2	180061422	180069260	-	196	18	28	-0.64	0.552226
Gatm	chr2	122420202	122437040	-	77	9	11	-0.29	1
Gdap1l1	chr2	163264211	163281061	+	119	7	6	0.22	1
Gfi1b	chr2	28464969	28477503	-	141	23	20	0.2	0.985227
Gfra4	chr2	130865367	130868825	-	29	8	6	0.42	0.995191
Gjd2	chr2	113835336	113839356	-	146	15	12	0.32	0.976199
Gm11129	chr2	29600950	29603564	-	38	8	11	-0.46	0.935317
Gm14316	chr2	164540804	164543569	+	43	12	4	1.59	0.343279
Gm14318	chr2	180067561	180075438	+	150	31	22	0.5	0.642864
Gm14396	chr2	74533576	74535423	+	177	11	12	-0.13	1
Gm757	chr2	25089995	25092308	-	50	6	5	0.26	1
Gnas	chr2	174109820	174172246	+	78	10	0	13.29	0.0489961
Grb14	chr2	64750532	64860840	-	17	1	6	-2.59	0.440736
Grin1	chr2	25146876	25159306	-	33	6	7	-0.22	1
Hc	chr2	34839222	34875166	-	16	6	2	1.59	0.643106
Hck	chr2	152934203	152977178	+	30	8	3	1.42	0.58051
Hnmt	chr2	23858429	23904915	-	72	4	15	-1.91	0.200361
Hoxd1	chr2	74601036	74603201	+	88	15	9	0.74	0.6671
Hoxd10	chr2	74529146	74533164	+	229	29	24	0.27	0.869604
Hoxd11	chr2	74520055	74522667	+	212	12	18	-0.59	0.729639
Hoxd12	chr2	74512985	74515764	+	247	31	29	0.1	1
Hoxd13	chr2	74506366	74509657	+	174	17	8	1.09	0.423562
Hoxd3	chr2	74549985	74586332	+	135	19	12	0.66	0.643106
Hoxd4	chr2	74560034	74567218	+	63	4	8	-1	0.752168
Hoxd8	chr2	74542961	74545991	+	122	12	7	0.78	0.726421
Hoxd9	chr2	74535736	74538266	+	224	20	14	0.52	0.757087
Hrh3	chr2	179834169	179839194	-	115	8	12	-0.59	0.813051
Il15ra	chr2	11626913	11655605	+	17	7	1	2.81	0.323155
Il2ra	chr2	11564476	11570265	+	23	3	5	-0.74	0.976199
Ism1	chr2	139503913	139584318	+	117	10	3	1.74	0.386746
Kcnh7	chr2	62624423	63022228	-	28	5	4	0.32	1
Kcnip3	chr2	127282233	127347107	-	100	16	14	0.19	1
Kcnj3	chr2	55289566	55447937	+	52	10	4	1.32	0.542937
Kcnk15	chr2	163679468	163685483	+	192	34	44	-0.37	0.668711
Kcnq2	chr2	180810292	180869883	-	116	11	12	-0.13	1
Kcns1	chr2	163989354	163996850	-	59	9	3	1.59	0.486918
L3mbtl1	chr2	162769209	162800259	+	51	15	10	0.59	0.773504
Lcn10	chr2	25538245	25541602	+	24	5	12	-1.26	0.486918
Lcn4	chr2	26523193	26526803	-	22	8	3	1.42	0.58051
Lcn6	chr2	25532305	25537129	+	38	12	5	1.26	0.486918
Lcn8	chr2	25508639	25511738	+	26	11	5	1.14	0.574819
Lhx2	chr2	38194800	38224720	+	163	28	30	-0.1	1
Lhx6	chr2	35939206	35960412	-	68	3	13	-2.12	0.20918
Lmo2	chr2	103798151	103822036	+	62	13	18	-0.47	0.796437
Lrp1b	chr2	42177211	42508777	-	84	13	17	-0.39	0.869604
Lrp2	chr2	69364422	69424087	-	100	9	24	-1.42	0.166371
Lrrc26	chr2	25145434	25146701	+	234	30	26	0.21	0.973675
Ltk	chr2	119577055	119586032	-	104	5	3	0.74	0.976199
Lypd6	chr2	49921981	50046191	+	38	9	7	0.36	1
Lypd6b	chr2	49643207	49804370	+	60	4	15	-1.91	0.200361
Macrod2	chr2	140221411	142210125	+	62	10	4	1.32	0.542937
Mal	chr2	127458961	127482432	-	152	20	17	0.23	0.978438
Mall	chr2	127530121	127555669	-	32	8	10	-0.32	1
Mapk8ip1	chr2	92223836	92241421	-	69	4	6	-0.59	0.978438
Matn4	chr2	164215128	164230661	-	131	19	11	0.79	0.574819
Mc3r	chr2	172073991	172076615	+	39	1	11	-3.46	0.108117
Mmp9	chr2	164766279	164774395	+	61	24	11	1.13	0.276323
Mpped2	chr2	106533425	106708514	+	9	0	5	-13.29	0.319349
Msrb2	chr2	19293262	19316604	+	31	11	9	0.29	1
Myo3b	chr2	69934354	70021325	+	63	15	11	0.45	0.858556
Nfatc2	chr2	168305693	168415849	-	17	1	6	-2.59	0.440736
Nkain4	chr2	180669476	180689405	-	95	8	13	-0.7	0.752168
Nkx2-2	chr2	147003281	147012139	-	192	6	10	-0.74	0.773504
Nkx2-4	chr2	146909051	146911182	-	141	14	7	1	0.559648
Noxa1	chr2	24941186	24950670	-	33	1	7	-2.81	0.323155
Npdc1	chr2	25255988	25263699	+	54	17	4	2.09	0.109849
Nr1h3	chr2	91024248	91035309	-	11	2	5	-1.32	0.773504
Nrarp	chr2	25036277	25038851	+	336	24	22	0.13	1
Nrsn2	chr2	152194490	152202375	-	107	28	13	1.11	0.24848
Ntng2	chr2	29050060	29103646	-	79	7	8	-0.19	1
Ntsr1	chr2	180234931	180278925	+	171	20	10	1	0.405453
Nxph2	chr2	23176765	23257494	+	69	13	21	-0.69	0.581857
Olah	chr2	3259253	3283864	-	42	11	8	0.46	0.935317
Olfm1	chr2	28048612	28086257	+	122	15	17	-0.18	1
Ovol2	chr2	144130910	144157883	-	240	12	12	0	1
Pax1	chr2	147194017	147219032	+	73	7	22	-1.65	0.112516
Pax6	chr2	105509052	105537522	+	300	14	20	-0.52	0.757087
Pdyn	chr2	129512300	129525570	-	96	23	22	0.06	1
Pfdn4	chr2	170321927	170344568	+	272	98	86	0.19	0.773504
Phactr3	chr2	177853883	178071197	+	46	0	5	-13.29	0.319349
Pltp	chr2	164665017	164683212	-	24	9	0	13.29	0.0742397
Prex1	chr2	166458922	166529095	-	24	6	3	1	0.813051
Prkcq	chr2	11093936	11205997	+	114	16	21	-0.39	0.815332
Prokr2	chr2	132207303	132211158	-	123	26	25	0.06	1
Prom2	chr2	127365974	127367151	-	79	22	15	0.55	0.699927
Prr5l	chr2	101598674	101723172	-	30	6	2	1.59	0.643106
Prrg4	chr2	104670897	104690034	-	32	1	11	-3.46	0.108117
Rad21l	chr2	151471139	151494270	-	63	14	20	-0.52	0.757087
Ralgds	chr2	28368644	28398471	+	35	8	13	-0.7	0.752168
Rapgef4	chr2	71819343	72094434	+	136	27	43	-0.67	0.329548
Rasgrp1	chr2	117108277	117168446	-	133	20	19	0.07	1
Rassf2	chr2	131828649	131855995	-	62	12	3	2	0.266292
Rbpjl	chr2	164228693	164240949	+	91	11	17	-0.63	0.706936
Rem1	chr2	152452686	152460931	+	84	12	10	0.26	1
Rspo4	chr2	151668662	151700405	+	106	8	18	-1.17	0.341598
Ryr3	chr2	112806005	113057220	-	106	22	12	0.87	0.440736
Scn1a	chr2	66173499	66278898	-	40	7	8	-0.19	1
Sel1l2	chr2	140055590	140215441	-	19	8	3	1.42	0.58051
Sfmbt2	chr2	10292136	10360765	+	334	45	39	0.21	0.87059
Sgk2	chr2	162813065	162839864	+	26	3	12	-2	0.266292
Sla2	chr2	156698192	156712815	-	13	6	4	0.59	0.978438
Slc12a5	chr2	164793740	164825228	+	130	23	14	0.72	0.559648
Slc13a3	chr2	165269602	165298700	-	66	20	20	0	1
Slc1a2	chr2	102499437	102618255	+	158	23	13	0.82	0.462268
Slc27a2	chr2	126378142	126413980	+	160	15	12	0.32	0.976199
Slc32a1	chr2	158436502	158441485	+	182	35	32	0.13	1
Slc34a3	chr2	25084417	25089885	-	43	8	7	0.19	1
Slc38a11	chr2	65154689	65202084	-	43	9	1	3.17	0.20918
Slpi	chr2	164181330	164214832	-	23	15	7	1.1	0.464246
Smtnl1	chr2	84651332	84662810	-	22	8	3	1.42	0.58051
Snap25	chr2	136539188	136608165	+	54	5	6	-0.26	1
Snhg11	chr2	158201397	158207332	+	197	31	31	0	1
Snph	chr2	151422890	151458208	-	111	24	2	3.59	0.001294
Sp5	chr2	70312979	70315787	+	194	16	10	0.68	0.701721
Sp9	chr2	73110022	73122764	+	323	50	51	-0.03	1
Spinlw1	chr2	164413842	164419095	-	48	6	6	0	1
Spint1	chr2	119063097	119075251	+	204	17	20	-0.23	0.978438
Spint4	chr2	164524000	164527954	+	67	11	13	-0.24	1
Sqrdl	chr2	122590972	122635306	+	15	4	6	-0.59	0.978438
Srms	chr2	180940266	180947891	-	187	21	24	-0.19	0.986755
St8sia6	chr2	13578780	13714921	-	158	34	26	0.39	0.73541
Stmn3	chr2	181041163	181049206	-	70	3	12	-2	0.266292
Svs2	chr2	164061664	164064203	-	48	5	6	-0.26	1
Svs3b	chr2	164080098	164082377	-	15	5	4	0.32	1
Svs5	chr2	164158475	164160133	+	17	4	8	-1	0.752168
Tbpl2	chr2	23927240	23952116	-	30	3	7	-1.22	0.706936
Tbr1	chr2	61644318	61650589	+	140	19	22	-0.21	0.978438
Tfap2c	chr2	172375092	172384123	+	217	20	16	0.32	0.90668
Tmco5	chr2	116704426	116718237	+	19	5	5	0	1
Tmco5b	chr2	113125888	113137348	+	24	8	3	1.42	0.58051
Tmem90b	chr2	149656523	149830129	+	66	7	7	0	1
Tox2	chr2	163028860	163149907	+	161	13	7	0.89	0.633941
Trp53i11	chr2	93027704	93041917	+	123	20	26	-0.38	0.782853
Wfdc10	chr2	164481439	164482865	+	25	5	3	0.74	0.976199
Wfdc11	chr2	164488393	164499588	-	22	3	8	-1.42	0.58051
Wfdc13	chr2	164510606	164513207	+	37	12	13	-0.12	1
Wfdc15b	chr2	164040189	164047397	-	69	16	12	0.42	0.868647
Wfdc2	chr2	164388078	164394011	+	16	6	2	1.59	0.643106
Wfdc6a	chr2	164405018	164410948	-	17	6	5	0.26	1
Wfdc9	chr2	164475130	164482084	-	36	7	8	-0.19	1
Wt1	chr2	104967366	105012839	+	176	16	12	0.42	0.868647
Xkr7	chr2	152857587	152881512	+	82	22	25	-0.18	0.986755
Zbtb46	chr2	181145249	181194132	-	63	10	6	0.74	0.773504
Zfp663	chr2	165179543	165194224	-	149	18	15	0.26	0.976199
1110032A04Rik	chr3	69623459	69663819	-	116	17	24	-0.5	0.712875
1110032F04Rik	chr3	68673507	68676086	+	186	20	31	-0.63	0.529438
1700013F07Rik	chr3	108340458	108347642	+	41	8	2	2	0.423562
4930579F01Rik	chr3	137827098	137849678	-	16	10	6	0.74	0.773504
4930583H14Rik	chr3	51192336	51200471	-	29	8	8	0	1
5330417C22Rik	chr3	108261101	108339445	-	125	20	16	0.32	0.90668
5730460C07Rik	chr3	153452268	153455052	-	14	3	5	-0.74	0.976199
6030405A18Rik	chr3	54700989	54718954	-	162	39	51	-0.39	0.612162
A830092H15Rik	chr3	26230071	26231301	+	128	15	21	-0.49	0.773504
A930002I21Rik	chr3	106893879	106901320	+	29	8	4	1	0.752168
Accn5	chr3	81800843	81825156	+	26	10	2	2.32	0.266292
Adora3	chr3	105673824	105726955	+	15	2	6	-1.59	0.643106
Agtr1b	chr3	20213394	20266100	-	35	8	5	0.68	0.868647
Agxt2l1	chr3	130320486	130338669	+	71	9	27	-1.59	0.0742397
Alx3	chr3	107397948	107408793	+	211	16	31	-0.95	0.270995
Amigo1	chr3	107989267	107994696	+	68	5	7	-0.49	0.986755
Ank2	chr3	126727769	127111950	-	43	10	9	0.15	1
Arhgap29	chr3	121656243	121717894	+	20	3	6	-1	0.813051
Arhgef26	chr3	62142920	62183642	+	103	15	14	0.1	1
BC051070	chr3	106190305	106209101	-	6	5	1	2.32	0.574819
C2cd4d	chr3	94166365	94168490	+	95	21	17	0.31	0.912985
Car2	chr3	14886425	14900770	+	81	16	12	0.42	0.868647
Car3	chr3	14863537	14872352	+	91	34	23	0.56	0.552226
Ccdc144b	chr3	35906168	35952470	-	45	9	18	-1	0.440736
Ccna1	chr3	54849390	54858978	-	114	16	15	0.09	1
Cd1d1	chr3	86799755	86803364	-	11	3	5	-0.74	0.976199
Cfi	chr3	129539654	129578247	+	55	11	25	-1.18	0.24848
Clca3	chr3	144667500	144695741	-	11	5	2	1.32	0.773504
Cldn11	chr3	31048867	31063247	+	25	2	9	-2.17	0.319349
Col25a1	chr3	129883808	130298051	+	154	19	21	-0.14	1
Crh	chr3	19593400	19595397	-	51	6	6	0	1
D630013G24Rik	chr3	132822472	132897854	-	47	8	7	0.19	1
Dclk2	chr3	86595778	86724804	-	58	7	8	-0.19	1
E2f5	chr3	14578670	14606309	+	19	2	5	-1.32	0.773504
Efna3	chr3	89117820	89126888	-	70	10	7	0.52	0.912985
Egfem1	chr3	28981654	29590127	+	89	19	23	-0.28	0.933187
Fam46c	chr3	100255550	100293122	-	56	6	11	-0.87	0.704853
Fcrls	chr3	87054679	87067522	-	16	6	5	0.26	1
Fgg	chr3	82811780	82818976	+	27	12	0	13.29	0.0197335
Gbp5	chr3	142159863	142174068	+	35	15	1	3.91	0.0203511
Glrb	chr3	80647520	80717537	-	69	3	29	-3.27	0.000441685
Gm10650	chr3	127741611	127743580	+	80	25	19	0.4	0.773504
Gm10748	chr3	5212837	5215210	+	19	0	5	-13.29	0.319349
Gm17402	chr3	67169382	67179086	-	33	7	3	1.22	0.706936
Gm17641	chr3	68671838	68674189	-	168	32	40	-0.32	0.773504
Gm410	chr3	57470406	57496460	-	14	4	7	-0.81	0.84926
Gm4392	chr3	127201580	127201920	-	22	0	5	-13.29	0.319349
Gnb4	chr3	32482919	32515448	-	14	5	2	1.32	0.773504
Hao2	chr3	98678499	98697163	-	27	4	8	-1	0.752168
Hapln2	chr3	87825671	87831506	-	22	5	4	0.32	1
Hcn3	chr3	88955402	88963903	-	61	7	14	-1	0.559648
Hsd3b5	chr3	98422558	98434233	-	18	9	2	2.17	0.319349
Hsd3b6	chr3	98609426	98618367	-	30	7	8	-0.19	1
Il7	chr3	7572035	7613723	-	32	3	5	-0.74	0.976199
Insrr	chr3	87600886	87609028	+	221	25	21	0.25	0.947496
Intu	chr3	40430207	40458540	+	58	13	18	-0.47	0.796437
Kcna3	chr3	106839079	106841048	+	106	3	10	-1.74	0.386746
Kcnmb2	chr3	31801624	32099103	+	87	12	9	0.42	0.948886
Kcnn3	chr3	89324085	89471684	+	92	10	9	0.15	1
Lef1	chr3	130815714	130927275	+	77	27	1	4.76	5.59008e-05
Lor	chr3	91884196	91887065	-	175	27	23	0.23	0.958202
Lpar3	chr3	145883924	145949179	+	68	13	17	-0.39	0.869604
Lrrc34	chr3	30523188	30546792	-	73	7	9	-0.36	1
Lrrc39	chr3	116265890	116276031	+	15	3	7	-1.22	0.706936
Mab21l2	chr3	86349502	86352206	-	209	1	5	-2.32	0.574819
Mcoln2	chr3	145812796	145858478	+	44	15	5	1.59	0.276856
Mlf1	chr3	67178018	67203921	+	42	8	3	1.42	0.58051
Mybphl	chr3	108167828	108182975	+	21	1	7	-2.81	0.323155
Ndst4	chr3	125107209	125315327	+	39	5	2	1.32	0.773504
Negr1	chr3	156224932	156862193	+	107	16	17	-0.09	1
Neurog2	chr3	127336053	127338550	+	259	34	29	0.23	0.903303
Ngf	chr3	102273850	102324937	+	15	5	0	13.29	0.319349
Npr1	chr3	90261339	90265344	-	14	6	2	1.59	0.643106
Npy2r	chr3	82343870	82351883	-	75	27	27	0	1
Ntrk1	chr3	87582165	87599085	-	209	35	41	-0.23	0.868647
Olfm3	chr3	114607552	114823893	+	32	4	8	-1	0.752168
Olfr1402	chr3	97214139	97215103	-	17	7	6	0.22	1
Pde4dip	chr3	97550615	97672172	-	25	7	3	1.22	0.706936
Pex5l	chr3	32848875	33042005	-	62	14	6	1.22	0.440736
Pglyrp4	chr3	90530827	90545440	+	38	3	5	-0.74	0.976199
Pklr	chr3	88940063	88950517	+	37	8	9	-0.17	1
Plch1	chr3	63585298	63703365	-	172	42	54	-0.36	0.633941
Prok1	chr3	107038448	107042626	-	35	9	5	0.85	0.773504
Prss12	chr3	123149830	123209521	+	159	65	17	1.94	2.57362e-05
Ptger3	chr3	157229855	157307723	+	116	20	14	0.52	0.757087
Qrfpr	chr3	36078345	36121198	-	80	14	9	0.64	0.773504
Rarres1	chr3	67282893	67319446	-	130	22	44	-1	0.126784
Rbm46	chr3	82641154	82680406	-	62	17	9	0.92	0.542937
Rsrc1	chr3	66785311	67160480	+	213	23	25	-0.12	1
S100a9	chr3	90496553	90499644	-	43	8	5	0.68	0.868647
Samd13	chr3	146308158	146348557	-	30	10	8	0.32	1
She	chr3	89635319	89659054	+	140	25	21	0.25	0.947496
Shox2	chr3	66775646	66785241	-	207	23	25	-0.12	1
Slc44a3	chr3	121162446	121235263	-	18	6	6	0	1
Slc6a17	chr3	107298632	107320864	-	65	8	8	0	1
Sort1	chr3	108087057	108160162	+	26	0	10	-13.29	0.0489961
Sox2	chr3	34548926	34551384	+	236	27	23	0.23	0.958202
St6galnac3	chr3	152868368	153388027	-	106	11	31	-1.5	0.0644769
St6galnac5	chr3	152638337	152645017	-	163	36	23	0.65	0.440736
Stmn2	chr3	8509526	8561605	+	79	7	10	-0.52	0.912985
Sypl2	chr3	108017079	108029567	-	199	51	46	0.15	0.970854
Syt6	chr3	103380064	103449491	+	186	13	20	-0.62	0.655302
Tchhl1	chr3	93272675	93275903	+	72	10	8	0.32	1
Tdo2	chr3	81761011	81779673	-	28	5	1	2.32	0.574819
Trim55	chr3	19544459	19591600	+	13	3	5	-0.74	0.976199
Trpc3	chr3	36568124	36589090	-	143	19	29	-0.61	0.570839
Trpc4	chr3	53959978	54122079	+	119	19	23	-0.28	0.933187
Vav3	chr3	109143600	109468723	+	48	2	21	-3.39	0.00533775
1300002K09Rik	chr4	45861949	45898272	+	73	32	11	1.54	0.0489961
1700003M02Rik	chr4	34635807	34677456	-	81	35	9	1.96	0.00762022
1810019J16Rik	chr4	133074906	133086706	+	93	20	8	1.32	0.266292
2610528J11Rik	chr4	118199847	118202834	+	27	5	6	-0.26	1
2810432L12Rik	chr4	49597377	49610749	-	90	21	16	0.39	0.815332
A330049M08Rik	chr4	134925491	134954143	-	56	17	20	-0.23	0.978438
AB041806	chr4	137951112	137953630	+	230	9	1	3.17	0.20918
Aim1l	chr4	133638226	133648417	+	71	20	20	0	1
Ak4	chr4	101092337	101135606	+	53	18	10	0.85	0.552226
Aldh1b1	chr4	45811893	45817477	+	55	24	3	3	0.00439068
Aldob	chr4	49548866	49562419	-	19	5	0	13.29	0.319349
Alpl	chr4	137297647	137352300	-	47	17	2	3.09	0.0265726
Ankrd6	chr4	32911438	33010481	-	27	5	15	-1.59	0.276856
Aqp3	chr4	41039754	41045217	-	26	7	1	2.81	0.323155
Arhgef16	chr4	153652862	153675773	-	45	11	4	1.46	0.440736
Arhgef19	chr4	140795564	140803064	+	44	7	5	0.49	0.986755
Artn	chr4	117598766	117602369	-	41	7	5	0.49	0.986755
BC049635	chr4	42880875	42887076	-	28	16	0	13.29	0.00281907
BC055111	chr4	106263513	106289847	-	13	5	3	0.74	0.976199
Bend5	chr4	111087610	111132904	+	32	11	6	0.87	0.704853
Bmp8a	chr4	122989887	123020496	-	86	26	18	0.53	0.646445
Bmp8b	chr4	122782407	122803335	+	68	18	18	0	1
Bsnd	chr4	106156060	106164889	-	9	5	1	2.32	0.574819
C1qa	chr4	136451831	136454719	-	85	26	5	2.38	0.0115557
C1qb	chr4	136436043	136442103	-	32	13	7	0.89	0.633941
C1qc	chr4	136445718	136448981	-	33	8	5	0.68	0.868647
C630004L07Rik	chr4	140794099	140795369	-	47	11	5	1.14	0.574819
C8a	chr4	104488283	104549004	-	35	4	10	-1.32	0.542937
C8b	chr4	104438921	104477154	+	15	5	4	0.32	1
Calb1	chr4	15808412	15822925	+	54	6	5	0.26	1
Ccdc30	chr4	118996445	119088127	-	14	5	2	1.32	0.773504
Cd72	chr4	43459333	43467500	-	38	10	8	0.32	1
Cela2a	chr4	141370876	141382076	-	10	4	5	-0.32	1
Cited4	chr4	120339167	120340426	+	48	5	3	0.74	0.976199
Clstn1	chr4	148961356	149001435	+	19	1	5	-2.32	0.574819
Col9a2	chr4	120711989	120727928	+	62	33	16	1.04	0.20918
Coro2a	chr4	46555872	46614764	-	139	39	27	0.53	0.542937
Cyp2j13	chr4	95694224	95728721	-	26	6	3	1	0.813051
Cyp2j5	chr4	96295463	96330846	-	17	5	0	13.29	0.319349
D630039A03Rik	chr4	57921354	57929170	-	16	7	2	1.81	0.542937
Dhrs3	chr4	144482979	144518113	+	28	10	2	2.32	0.266292
Dio1	chr4	106964069	106979775	-	80	19	9	1.08	0.378647
Dmrta1	chr4	89346126	89358611	+	19	7	7	0	1
Dmrta2	chr4	109650657	109656293	+	212	18	21	-0.22	0.978438
Dnajc6	chr4	101169289	101279209	+	154	22	10	1.14	0.319349
E230028L10Rik	chr4	155165280	155173613	+	23	6	5	0.26	1
Echdc2	chr4	107838041	107851914	+	16	7	3	1.22	0.706936
Efhd2	chr4	141414056	141430836	-	14	3	6	-1	0.813051
Elavl2	chr4	90919234	91043063	-	73	7	5	0.49	0.986755
Epha10	chr4	124558142	124564175	+	96	21	9	1.22	0.284747
Ermap	chr4	118849092	118862582	-	24	6	6	0	1
Espn	chr4	151494976	151526332	-	132	31	30	0.05	1
Esrp1	chr4	11260151	11313827	-	153	25	21	0.25	0.947496
Extl1	chr4	133916462	133939766	-	9	2	5	-1.32	0.773504
Faah	chr4	115639749	115690281	-	115	22	8	1.46	0.174338
Fabp3	chr4	129985838	129992708	+	31	9	5	0.85	0.773504
Fam151a	chr4	106406493	106420898	+	16	3	5	-0.74	0.976199
Fam159a	chr4	108040381	108055955	-	82	13	20	-0.62	0.655302
Fam43b	chr4	137950006	137952374	-	213	5	2	1.32	0.773504
Fbxo2	chr4	147534729	147540534	+	26	0	12	-13.29	0.0197335
Fbxo44	chr4	147526911	147534204	-	18	0	7	-13.29	0.170349
Fgr	chr4	132533030	132556683	+	51	16	11	0.54	0.773504
Fhad1	chr4	141518789	141570998	-	123	5	2	1.32	0.773504
Fndc5	chr4	128814242	128821838	+	63	9	6	0.59	0.893581
Foxd2	chr4	114578884	114581504	-	186	19	20	-0.07	1
Foxd3	chr4	99322989	99325363	+	175	17	12	0.5	0.778269
Foxe1	chr4	46356480	46359285	+	238	19	16	0.25	0.978438
Foxe3	chr4	114597680	114598658	-	56	5	12	-1.26	0.486918
Foxo6	chr4	119939683	119959955	-	105	11	22	-1	0.353752
Frmpd1	chr4	45197746	45274773	+	126	26	29	-0.16	0.995191
Gabbr2	chr4	46694002	46697367	-	11	5	3	0.74	0.976199
Gabrd	chr4	154759088	154772222	-	85	17	13	0.39	0.869604
Gabrr1	chr4	33219495	33250564	+	15	6	3	1	0.813051
Galnt12	chr4	47104780	47135943	+	41	12	3	2	0.266292
Gm12830	chr4	114494326	114528772	+	40	8	11	-0.46	0.935317
Gm13011	chr4	136957468	136965707	-	18	9	4	1.17	0.633941
Gm13090	chr4	150463678	150465559	+	35	10	6	0.74	0.773504
Gm13288	chr4	88451434	88454285	+	29	8	10	-0.32	1
Gm136	chr4	34691032	34703513	-	46	13	11	0.24	1
Gm17283	chr4	11336958	11407949	+	14	5	2	1.32	0.773504
Gm572	chr4	148017425	148045682	+	12	5	2	1.32	0.773504
Gm8439	chr4	120261349	120282279	+	26	11	3	1.87	0.319349
Grhl3	chr4	135097802	135129546	-	116	18	9	1	0.440736
Grrp1	chr4	133807024	133810022	-	289	58	40	0.54	0.372079
Hcrtr1	chr4	129807460	129816604	-	68	4	7	-0.81	0.84926
Heatr8	chr4	106353028	106382637	-	19	4	5	-0.32	1
Hes2	chr4	151532975	151536579	+	245	49	23	1.09	0.0650318
Hes3	chr4	151660080	151665772	-	99	4	8	-1	0.752168
Hes5	chr4	154335031	154336481	+	125	3	5	-0.74	0.976199
Heyl	chr4	122911095	122917903	+	77	11	10	0.14	1
Hivep3	chr4	119486935	119671038	+	62	6	1	2.59	0.440736
Hook1	chr4	95634053	95682172	+	51	3	9	-1.59	0.486918
Hpca	chr4	128788813	128799281	-	86	11	11	0	1
Hpcal4	chr4	122860481	122868757	+	203	35	22	0.67	0.430042
Htr1d	chr4	135979438	136000314	+	61	10	4	1.32	0.542937
Ifnk	chr4	35099304	35101255	+	32	11	4	1.46	0.440736
Igfbpl1	chr4	45822339	45839796	-	95	36	14	1.36	0.0585113
Igsf21	chr4	139582760	139802700	-	75	21	9	1.22	0.284747
Kcnq4	chr4	120387855	120421218	-	103	16	14	0.19	1
Kif12	chr4	62826670	62833166	-	78	14	10	0.49	0.847523
Kif17	chr4	137818386	137857298	+	16	9	2	2.17	0.319349
Klhl32	chr4	24543201	24778079	-	63	13	4	1.7	0.316239
L1td1	chr4	98393438	98405172	+	20	7	5	0.49	0.986755
Laptm5	chr4	130469039	130492057	+	13	5	1	2.32	0.574819
Lepr	chr4	101390011	101405923	+	100	8	23	-1.52	0.142008
Lin28a	chr4	133563862	133574298	-	145	12	12	0	1
Lrrc38	chr4	142939659	142960936	+	120	14	9	0.64	0.773504
Mad2l2	chr4	147505023	147519809	+	111	18	16	0.17	1
Maneal	chr4	124532482	124539416	-	84	21	15	0.49	0.773504
Matn1	chr4	130500299	130511391	+	72	20	8	1.32	0.266292
Mfsd2a	chr4	122624092	122638432	-	23	5	3	0.74	0.976199
Mmel1	chr4	154243693	154269638	+	47	18	5	1.85	0.141406
N28178	chr4	42930205	42953230	+	164	45	24	0.91	0.170349
Necab1	chr4	14882075	15076942	-	53	15	17	-0.18	1
Nfyc	chr4	120430042	120504178	-	22	5	0	13.29	0.319349
Nipsnap3a	chr4	53002289	53014035	+	18	1	6	-2.59	0.440736
Nr4a3	chr4	48064119	48069612	+	59	4	7	-0.81	0.84926
Nt5c1a	chr4	122878746	122893519	+	121	9	17	-0.92	0.542937
Olfr1331	chr4	118537262	118542342	+	12	5	3	0.74	0.976199
Olfr155	chr4	43864436	43868143	+	16	5	4	0.32	1
Olfr272	chr4	52923704	52932045	-	12	6	1	2.59	0.440736
Olfr71	chr4	43718499	43723104	-	10	6	2	1.59	0.643106
Pabpc4	chr4	122939593	122964006	+	14	7	3	1.22	0.706936
Padi6	chr4	140283269	140298559	-	29	2	8	-2	0.423562
Pax5	chr4	44544016	44724319	-	201	26	13	1	0.319349
Pax7	chr4	139296590	139388923	-	146	18	12	0.59	0.729639
Pde4b	chr4	101760345	102230203	+	132	9	7	0.36	1
Pdzk1ip1	chr4	114761312	114766500	+	54	10	9	0.15	1
Penk	chr4	4060677	4065625	-	138	44	20	1.14	0.0742397
Phc2	chr4	128331981	128389439	+	57	11	6	0.87	0.704853
Pla2g2c	chr4	138281239	138300491	+	71	13	23	-0.82	0.462268
Pla2g2d	chr4	138331649	138337962	+	26	11	5	1.14	0.574819
Pla2g2f	chr4	138306447	138313542	-	29	12	6	1	0.595115
Pla2g5	chr4	138355158	138419398	-	24	2	7	-1.81	0.542937
Plch2	chr4	154381179	154430894	-	27	7	7	0	1
Pm20d2	chr4	33261204	33276409	-	31	9	0	13.29	0.0742397
Prdm13	chr4	21604627	21612931	-	182	29	20	0.54	0.624775
Prkcz	chr4	154635829	154735471	-	137	30	12	1.32	0.110477
Ptprd	chr4	75785285	77857800	-	114	24	29	-0.27	0.869604
Ptpru	chr4	131324372	131394150	-	133	17	11	0.63	0.706936
Raver2	chr4	100741587	100807962	+	123	19	5	1.93	0.109849
Rimkla	chr4	119147153	119165115	-	99	16	10	0.68	0.701721
Rims3	chr4	120527420	120557052	+	52	7	7	0	1
Rnf220	chr4	116978662	117169555	-	237	21	19	0.14	1
Rspo1	chr4	124663673	124686344	+	122	28	16	0.81	0.396854
Sdc3	chr4	130348618	130373189	+	24	5	8	-0.68	0.868647
Serinc2	chr4	129931142	129956450	-	16	8	2	2	0.423562
Sgip1	chr4	102433069	102591726	+	62	16	2	3	0.0389687
Sh3gl2	chr4	84851029	85045434	+	120	47	25	0.91	0.1585
Skint1	chr4	111678873	111702144	+	9	5	0	13.29	0.319349
Slc24a2	chr4	86637076	86873782	-	19	6	2	1.59	0.643106
Slc30a2	chr4	133899095	133908593	+	157	19	13	0.55	0.752168
Slc31a2	chr4	61923595	61958390	+	18	3	7	-1.22	0.706936
Slc45a1	chr4	150004155	150026207	-	61	8	16	-1	0.503682
Slc46a2	chr4	59917997	59927929	-	63	29	4	2.86	0.001294
Srsf12	chr4	33295965	33320316	+	73	18	10	0.85	0.552226
Tal1	chr4	114732112	114743075	+	180	23	24	-0.06	1
Tal2	chr4	53792576	53801585	+	34	4	6	-0.59	0.978438
Tbc1d2	chr4	46645451	46663082	-	40	5	2	1.32	0.773504
Tcea3	chr4	135803866	135830814	+	28	12	1	3.59	0.0742397
Tfap2e	chr4	126393249	126413485	-	168	26	18	0.53	0.646445
Tlr12	chr4	128294745	128295837	-	20	6	5	0.26	1
Tmem51	chr4	141586906	141640220	-	114	10	6	0.74	0.773504
Tmem54	chr4	128782791	128788871	+	49	16	10	0.68	0.701721
Tmod1	chr4	46052080	46103770	+	83	22	13	0.76	0.542937
Tnfrsf14	chr4	154296369	154302662	-	10	5	1	2.32	0.574819
Trim14	chr4	46506652	46548995	-	104	18	11	0.71	0.633941
Trnp1	chr4	133047014	133054466	-	41	22	5	2.14	0.0444077
Trp73	chr4	153441806	153490715	-	30	18	5	1.85	0.141406
Ttc22	chr4	106295036	106312795	+	90	10	13	-0.38	0.963572
Ttc34	chr4	154234660	154235747	+	15	6	5	0.26	1
Ttll10	chr4	155416412	155433454	-	39	8	7	0.19	1
Ttpa	chr4	19935390	19957933	+	60	18	6	1.59	0.214407
Ubxn10	chr4	138265751	138281137	-	75	13	23	-0.82	0.462268
Wdr8	chr4	153516482	153542373	+	110	37	27	0.46	0.633941
Zfp462	chr4	54957919	55021187	+	11	6	2	1.59	0.643106
Zkscan16	chr4	58956499	58971228	+	37	23	1	4.52	0.000482015
Zyg11a	chr4	107854538	107890528	-	98	18	13	0.47	0.796437
0610040J01Rik	chr5	64203733	64290859	+	153	4	6	-0.59	0.978438
1700001C02Rik	chr5	30768431	30786462	+	107	17	20	-0.23	0.978438
1700007G11Rik	chr5	98758372	99230930	+	27	15	7	1.1	0.464246
1700023E05Rik	chr5	77445047	77490555	+	21	2	7	-1.81	0.542937
3110082J24Rik	chr5	30430387	30432625	-	39	2	8	-2	0.423562
4930420K17Rik	chr5	9100736	9118984	+	83	17	16	0.09	1
4931409K22Rik	chr5	24049251	24061288	-	25	1	7	-2.81	0.323155
9330182L06Rik	chr5	9266174	9461487	+	91	17	10	0.77	0.613598
A930011G23Rik	chr5	99804044	100158082	-	156	25	26	-0.06	1
Abcb4	chr5	8893716	8899742	+	62	32	7	2.19	0.00535107
Ablim2	chr5	36100614	36227116	+	206	12	24	-1	0.319349
Ache	chr5	137729504	137735695	+	215	17	27	-0.67	0.542937
Actl6b	chr5	137994747	138010811	+	82	10	8	0.32	1
Actr3b	chr5	25265814	25356161	+	33	6	2	1.59	0.643106
Adam1b	chr5	121950105	121952990	-	18	0	7	-13.29	0.170349
Adam22	chr5	8092259	8368078	-	124	34	27	0.33	0.773504
Adamts3	chr5	90263256	90312360	-	33	1	6	-2.59	0.440736
Adap1	chr5	139747829	139801577	-	62	14	16	-0.19	1
Adrbk2	chr5	113346764	113444812	-	129	14	11	0.35	0.973675
Afm	chr5	90947957	90982570	+	26	7	2	1.81	0.542937
Afp	chr5	90919739	90937934	+	32	7	3	1.22	0.706936
Agpat9	chr5	101275237	101328119	+	17	7	5	0.49	0.986755
Areg	chr5	91568640	91577459	+	27	8	11	-0.46	0.935317
Asb10	chr5	24038514	24046276	-	35	5	5	0	1
Asphd2	chr5	112814467	112821234	-	29	7	3	1.22	0.706936
Azgp1	chr5	138422748	138431462	+	18	1	9	-3.17	0.20918
Barhl2	chr5	106881532	106887460	-	211	35	54	-0.63	0.319349
BC055004	chr5	138667131	138693105	+	29	11	9	0.29	1
BC057022	chr5	115018024	115063230	+	203	23	31	-0.43	0.706936
Btc	chr5	91786286	91831940	-	20	2	7	-1.81	0.542937
C130026L21Rik	chr5	112010441	112016966	+	33	6	2	1.59	0.643106
C1qtnf7	chr5	43906807	44007825	+	42	11	11	0	1
C530008M17Rik	chr5	77086707	77269907	+	36	11	7	0.65	0.804152
Cabp1	chr5	115618697	115644391	-	185	16	9	0.83	0.581857
Cacna2d1	chr5	15440728	15594841	+	82	10	12	-0.26	1
Ccdc158	chr5	93083159	93104154	-	16	5	4	0.32	1
Ccl26	chr5	136036317	136039440	-	16	4	6	-0.59	0.978438
Cdx2	chr5	148112380	148118847	-	189	25	12	1.06	0.310296
Cib4	chr5	30787955	30848210	-	19	5	4	0.32	1
Cldn3	chr5	135462083	135463343	+	125	18	28	-0.64	0.552226
Cnga1	chr5	72994934	73033992	-	31	14	8	0.81	0.643106
Corin	chr5	72692724	72895679	-	117	30	28	0.1	1
Cplx1	chr5	108947572	108979044	-	113	12	8	0.59	0.813051
Cpz	chr5	35844863	35868348	-	140	19	35	-0.88	0.271639
Crmp1	chr5	37633353	37683367	+	99	14	15	-0.1	1
Cux2	chr5	122334762	122500112	-	142	10	17	-0.77	0.613598
Cxcl9	chr5	92750356	92757106	-	41	5	16	-1.68	0.244985
Cytl1	chr5	38126757	38131060	+	31	12	10	0.26	1
Dok7	chr5	35399583	35430481	+	74	10	1	3.32	0.149161
Dpysl5	chr5	31014273	31050388	+	260	102	72	0.5	0.24848
Drd5	chr5	38710747	38713550	+	79	10	21	-1.07	0.324302
Dspp	chr5	104599730	104607630	+	28	3	7	-1.22	0.706936
Dtx1	chr5	121130211	121145413	-	92	12	15	-0.32	0.976199
Eln	chr5	135179650	135223112	-	52	8	5	0.68	0.868647
Emid2	chr5	137217628	137359055	-	201	38	39	-0.04	1
Epha5	chr5	84536930	84846408	-	109	8	17	-1.09	0.423562
Ephx4	chr5	107832514	107859055	+	140	11	12	-0.13	1
Fam59b	chr5	30431735	30442647	+	34	2	6	-1.59	0.643106
Fgf5	chr5	98683202	98706050	+	121	28	25	0.16	0.995191
Fgfr3	chr5	34065046	34078257	+	39	3	5	-0.74	0.976199
Flt1	chr5	148465844	148537565	-	95	8	15	-0.91	0.574819
Foxn4	chr5	114710364	114723712	-	136	35	35	0	1
Fzd9	chr5	135724807	135727101	-	63	5	6	-0.26	1
Gabra2	chr5	71352295	71487089	-	62	5	8	-0.68	0.868647
Gabra4	chr5	72018630	72049548	-	43	3	5	-0.74	0.976199
Galnt9	chr5	110973363	111050402	+	140	14	9	0.64	0.773504
Gckr	chr5	31599953	31629674	+	16	6	4	0.59	0.978438
Gfi1	chr5	108145675	108154826	-	286	19	23	-0.28	0.933187
Glt1d1	chr5	128112631	128189125	+	69	3	7	-1.22	0.706936
Gm10419	chr5	108798876	108807259	+	304	35	37	-0.08	1
Gm1043	chr5	37577135	37584263	+	26	8	8	0	1
Gm10430	chr5	77085536	77087381	+	30	9	8	0.17	1
Gm10858	chr5	147705789	147708727	-	12	2	6	-1.59	0.643106
Gm15831	chr5	77545834	77551374	-	13	3	5	-0.74	0.976199
Gm16401	chr5	44491680	44493753	+	113	27	5	2.43	0.0078934
Gm17384	chr5	63205061	63279548	+	23	7	6	0.22	1
Gm454	chr5	138644836	138648537	-	22	9	4	1.17	0.633941
Gm4871	chr5	145790468	145793634	-	12	6	6	0	1
Gm5868	chr5	72972877	72978790	-	40	15	8	0.91	0.574819
Gm7205	chr5	50608485	50673526	+	49	3	15	-2.32	0.109849
Gm7271	chr5	76913355	76945610	+	47	13	16	-0.3	0.976199
Gm8773	chr5	5573951	5576204	+	20	2	10	-2.32	0.266292
Gm9924	chr5	31397356	31399668	+	221	31	30	0.05	1
Gm9936	chr5	115305766	115308692	-	30	12	4	1.59	0.343279
Gnat3	chr5	17468438	17525653	+	18	8	4	1	0.752168
Gnpda2	chr5	69964346	69982067	-	16	5	5	0	1
Gpc2	chr5	138714882	138721234	-	22	1	6	-2.59	0.440736
Gpr12	chr5	147393726	147396816	-	86	36	24	0.59	0.511658
Gpr133	chr5	129602631	129620971	+	21	1	8	-3	0.266292
Grid2ip	chr5	144137139	144142122	+	71	7	10	-0.52	0.912985
Gsx1	chr5	148000271	148002524	+	145	23	28	-0.28	0.868647
Gsx2	chr5	75471625	75473919	+	234	60	58	0.05	1
Hmx1	chr5	35731756	35742380	+	125	34	27	0.33	0.773504
Hpse	chr5	101113599	101148725	-	72	12	15	-0.32	0.976199
Hsd17b13	chr5	104384458	104406384	-	16	6	3	1	0.813051
Ibsp	chr5	104728189	104740489	+	49	11	10	0.14	1
Igj	chr5	88949536	88956917	-	32	16	6	1.42	0.319349
Il31	chr5	123930166	123932595	-	48	10	6	0.74	0.773504
Jakmip1	chr5	37442095	37516539	+	26	9	11	-0.29	1
Kcnip4	chr5	48780740	49916144	-	49	25	3	3.06	0.00281907
Kctd8	chr5	69500523	69732949	-	80	12	12	0	1
Lgi2	chr5	52929102	52957543	-	92	20	22	-0.14	1
Lhfpl3	chr5	22252010	22618786	+	139	26	23	0.18	0.987057
Lhx5	chr5	120881778	120891465	+	213	19	18	0.08	1
Limch1	chr5	67137127	67344918	+	129	19	27	-0.51	0.661232
Lmbr1	chr5	29691713	29704733	-	13	1	6	-2.59	0.440736
Lpcat2b	chr5	107860567	107864059	+	43	13	1	3.7	0.0489961
Lphn3	chr5	81450834	81990077	+	111	19	14	0.44	0.81104
Lrrc43	chr5	123939333	123958215	+	39	9	15	-0.74	0.6671
Lrrc8d	chr5	106161248	106261456	+	102	5	17	-1.77	0.181482
Mfsd7a	chr5	108870072	108877911	-	61	12	5	1.26	0.486918
Mlxipl	chr5	135582760	135598913	+	186	22	24	-0.13	1
Mnx1	chr5	29799577	29805060	-	201	25	37	-0.57	0.532051
Msi1	chr5	115880005	115904090	+	73	7	2	1.81	0.542937
Msx1	chr5	38211723	38215823	-	246	21	25	-0.25	0.947496
Myl10	chr5	137169015	137176965	+	25	13	7	0.89	0.633941
Myl2	chr5	122550991	122563482	+	78	8	9	-0.17	1
N4bp2l1	chr5	151374217	151397101	-	81	11	23	-1.06	0.319349
Nkx1-1	chr5	33773382	33776626	-	187	14	13	0.11	1
Nkx3-2	chr5	42152403	42155460	-	77	7	3	1.22	0.706936
Nmu	chr5	76762519	76792814	-	13	2	7	-1.81	0.542937
Npffr2	chr5	89956453	90012766	+	88	17	15	0.18	1
Nptx2	chr5	145306755	145318348	+	185	28	30	-0.1	1
Nsg1	chr5	38528431	38550707	-	51	5	1	2.32	0.574819
Oas1f	chr5	121297375	121307996	+	20	5	5	0	1
Oasl2	chr5	115347750	115362236	+	32	7	9	-0.36	1
Ocm	chr5	144780672	144787469	-	51	25	8	1.64	0.0817736
Otof	chr5	30707281	30710435	-	23	9	1	3.17	0.20918
P2rx2	chr5	110768830	110772055	-	32	2	7	-1.81	0.542937
Pdgfa	chr5	139452924	139473325	-	20	6	2	1.59	0.643106
Pla2g1b	chr5	115916274	115924732	+	11	5	3	0.74	0.976199
Prdm8	chr5	98609996	98616357	+	265	17	28	-0.72	0.466462
Prhoxnb	chr5	148126561	148134017	-	68	28	20	0.49	0.675695
Prkar1b	chr5	139493261	139606341	-	37	6	14	-1.22	0.440736
Prom1	chr5	44392681	44486008	-	19	7	2	1.81	0.542937
Rasal1	chr5	121103375	121109660	+	27	2	7	-1.81	0.542937
Rasl11b	chr5	74591320	74595504	+	16	1	5	-2.32	0.574819
Reln	chr5	21633890	21850509	-	132	13	28	-1.11	0.24848
Rnf32	chr5	29522536	29552063	+	23	7	3	1.22	0.706936
Rundc3b	chr5	8492266	8622953	-	105	6	5	0.26	1
Rxfp2	chr5	150821249	150883912	+	54	6	4	0.59	0.978438
Sema3d	chr5	12383505	12559739	+	22	7	3	1.22	0.706936
Sgcb	chr5	74026578	74038984	-	112	11	2	2.46	0.214407
Sgsm1	chr5	113694693	113739760	-	107	8	12	-0.59	0.813051
Shh	chr5	28783354	28793642	-	184	6	4	0.59	0.978438
Shisa3	chr5	67999207	68014792	+	200	26	21	0.31	0.861129
Slc15a4	chr5	128082299	128113251	-	76	12	11	0.13	1
Slc26a5	chr5	21316472	21371423	-	68	19	18	0.08	1
Slc29a4	chr5	143178054	143198444	+	146	21	23	-0.13	1
Slc30a3	chr5	31388478	31395989	-	281	36	29	0.31	0.778103
Snx8	chr5	140816257	140865217	-	17	7	2	1.81	0.542937
Spata18	chr5	74042618	74070724	+	241	21	30	-0.52	0.633941
Srrm3	chr5	136293975	136348980	+	46	16	11	0.54	0.773504
Stag3	chr5	138721467	138731980	+	18	1	5	-2.32	0.574819
Stap1	chr5	86500770	86533019	+	43	3	6	-1	0.813051
Stbd1	chr5	93032076	93035606	+	16	5	3	0.74	0.976199
Tesc	chr5	118477751	118511888	+	233	50	48	0.06	1
Tfr2	chr5	138011078	138028710	+	13	6	1	2.59	0.440736
Tmem130	chr5	145496783	145522519	-	114	15	9	0.74	0.6671
Tmem150c	chr5	100512964	100588452	-	137	16	12	0.42	0.868647
Tmem233	chr5	116488763	116533254	-	71	8	8	0	1
Tmprss11a	chr5	86839434	86898016	-	9	5	2	1.32	0.773504
Tpst1	chr5	130549195	130611600	+	10	5	2	1.32	0.773504
Trim50	chr5	135829165	135843876	+	43	10	0	13.29	0.0489961
Uchl1	chr5	67067336	67078471	+	166	20	17	0.23	0.978438
Ucn	chr5	31440435	31441203	-	108	15	14	0.1	1
Uncx	chr5	140019916	140079181	+	228	25	25	0	1
Vgf	chr5	137506164	137509222	+	148	14	5	1.49	0.319349
Wdr86	chr5	24217555	24236546	-	170	16	10	0.68	0.701721
Zan	chr5	137877096	137891852	-	13	6	2	1.59	0.643106
Zar1	chr5	72968352	72972324	-	59	31	8	1.95	0.0133486
Zar1l	chr5	151309629	151320740	-	52	10	3	1.74	0.386746
Zfyve28	chr5	34569236	34631099	-	206	52	43	0.27	0.773504
1700011F03Rik	chr6	70863080	70868922	-	17	6	5	0.26	1
1700013D24Rik	chr6	124297610	124307105	-	20	6	7	-0.22	1
2010107G12Rik	chr6	34895277	34928000	-	11	5	1	2.32	0.574819
2410066E13Rik	chr6	54631765	54650401	+	40	4	14	-1.81	0.24848
2510049J12Rik	chr6	115533561	115542568	-	15	6	3	1	0.813051
4921507P07Rik	chr6	50523300	50546632	-	23	7	1	2.81	0.323155
4930597O21Rik	chr6	66844647	66846516	-	7	0	5	-13.29	0.319349
9430076C15Rik	chr6	53237288	53397717	+	24	6	5	0.26	1
A730049H05Rik	chr6	92766471	92793460	+	38	4	9	-1.17	0.633941
Adcyap1r1	chr6	55410229	55447423	+	10	2	5	-1.32	0.773504
Alox5	chr6	116360094	116411197	-	110	42	23	0.87	0.231705
Ankrd7	chr6	18816317	18829587	+	19	5	7	-0.49	0.986755
Art4	chr6	136796971	136806255	-	15	2	5	-1.32	0.773504
Asb4	chr6	5340426	5352250	+	104	13	11	0.24	1
Asns	chr6	7625168	7643255	-	26	7	6	0.22	1
Atoh1	chr6	64679139	64681228	+	178	23	31	-0.43	0.706936
Atp2b2	chr6	113792542	113992608	-	65	18	12	0.59	0.729639
Atp6v1b1	chr6	83693010	83708804	+	63	6	11	-0.87	0.704853
B4galnt3	chr6	120153827	120244573	-	85	20	20	0	1
Bhlhe41	chr6	145812024	145813823	-	98	5	12	-1.26	0.486918
C030030A07Rik	chr6	136778447	136783972	-	79	26	26	0	1
C130060K24Rik	chr6	65331287	65408145	+	60	13	18	-0.47	0.796437
C530028O21Rik	chr6	124946711	124953115	+	98	16	18	-0.17	1
Ccdc48	chr6	87680862	87705907	+	176	61	48	0.35	0.617956
Cd207	chr6	83621200	83627852	-	48	11	17	-0.63	0.706936
Cd4	chr6	124817350	124838218	-	21	8	4	1	0.752168
Cecr2	chr6	120616552	120674767	+	122	22	27	-0.3	0.868647
Cecr5	chr6	120459511	120481338	-	30	18	8	1.17	0.341598
Cftr	chr6	18120768	18186656	+	19	1	8	-3	0.266292
Chn2	chr6	53989566	54250716	+	158	21	22	-0.07	1
Chrm2	chr6	36338194	36394498	+	216	25	29	-0.21	0.96855
Clec2l	chr6	38613068	38630864	+	98	9	2	2.17	0.319349
Clec4a1	chr6	122871865	122884638	+	14	8	1	3	0.266292
Clec4a3	chr6	122902532	122919894	+	13	2	5	-1.32	0.773504
Clec4f	chr6	83594535	83606182	-	33	7	13	-0.89	0.633941
Cmas	chr6	142705205	142724235	+	16	6	1	2.59	0.440736
Cntnap2	chr6	47194400	47249570	+	21	3	6	-1	0.813051
Cpvl	chr6	53823372	53928657	-	64	21	18	0.22	0.978438
Cttnbp2	chr6	18385250	18463092	-	126	25	6	2.06	0.0297468
D330028D13Rik	chr6	49317737	49339905	+	22	5	6	-0.26	1
Dlx5	chr6	6827804	6832086	-	59	6	7	-0.22	1
Dlx6	chr6	6813333	6818569	+	99	7	8	-0.19	1
Dync1i1	chr6	5675638	5978040	+	125	38	24	0.66	0.403218
Egr4	chr6	85461124	85463584	-	273	7	13	-0.89	0.633941
Eif4e3	chr6	99384775	99582371	-	24	2	7	-1.81	0.542937
Emx1	chr6	85137431	85154353	+	257	16	24	-0.59	0.633989
Evx1	chr6	52263491	52268373	+	257	9	12	-0.42	0.948886
Fam115e	chr6	42544148	42547692	-	46	9	9	0	1
Fam176a	chr6	81991616	82043094	+	22	7	5	0.49	0.986755
Fam19a4	chr6	96781202	97010406	-	141	34	26	0.39	0.73541
Fezf1	chr6	23195046	23198265	-	253	30	22	0.45	0.704853
Foxi3	chr6	70906524	70911058	+	191	41	35	0.23	0.868647
Foxp2	chr6	14851387	15361939	+	84	1	14	-3.81	0.0297468
Frmd4b	chr6	97274309	97437798	-	165	24	31	-0.37	0.773504
G930045G22Rik	chr6	50796522	50828079	-	35	7	8	-0.19	1
Gimap1	chr6	48668605	48702600	+	23	4	9	-1.17	0.633941
Gimap5	chr6	48696195	48704210	+	65	18	24	-0.42	0.773504
Gimap6	chr6	48651580	48658225	-	36	13	10	0.38	0.963572
Gimap7	chr6	48668619	48674636	+	23	4	9	-1.17	0.633941
Gimap9	chr6	48626127	48628699	+	29	4	5	-0.32	1
Gkn2	chr6	87323358	87329489	+	33	5	5	0	1
Gm11078	chr6	137393410	137398975	-	11	2	5	-1.32	0.773504
Gm6578	chr6	12049517	12059584	-	13	5	3	0.74	0.976199
Gm7932	chr6	48810354	48814297	+	19	9	5	0.85	0.773504
Gng11	chr6	3953942	3958446	+	18	0	8	-13.29	0.109849
Gngt1	chr6	3943796	3947437	+	25	9	7	0.36	1
Gpr162	chr6	124808461	124813936	-	97	6	7	-0.22	1
Gpr37	chr6	25616893	25640730	-	104	23	18	0.35	0.840587
Gpr85	chr6	13785067	13788455	-	26	0	6	-13.29	0.24848
Grid2	chr6	63206188	63454867	+	85	10	8	0.32	1
Grin2b	chr6	135819720	136123530	-	62	6	14	-1.22	0.440736
Grip2	chr6	91733650	91757388	-	123	17	25	-0.56	0.643106
Gstk1	chr6	42195933	42200441	+	28	13	11	0.24	1
Hepacam2	chr6	3407095	3444499	-	71	17	17	0	1
Hoxa10	chr6	52181920	52190854	-	287	17	7	1.28	0.319349
Hoxa11	chr6	52192106	52196214	-	316	11	7	0.65	0.804152
Hoxa3	chr6	52149149	52163336	-	217	12	9	0.42	0.948886
Hoxa6	chr6	52156313	52161356	-	64	3	7	-1.22	0.706936
Hoxa7	chr6	52164489	52170393	-	119	11	18	-0.71	0.633941
Hoxa9	chr6	52173961	52181089	-	259	17	27	-0.67	0.542937
Hpgds	chr6	65081973	65088266	-	29	13	9	0.53	0.82532
Hrh1	chr6	114348079	114429861	+	191	29	25	0.21	0.96855
Ica1	chr6	8580526	8728485	-	89	19	22	-0.21	0.978438
Il12rb2	chr6	67242011	67326183	-	118	17	14	0.28	0.976199
Jazf1	chr6	52718790	53018626	-	38	0	5	-13.29	0.319349
Kbtbd12	chr6	88497715	88577437	-	208	51	53	-0.06	1
Kel	chr6	41636328	41654339	-	17	5	2	1.32	0.773504
Klrb1b	chr6	128763723	128776350	-	22	5	1	2.32	0.574819
Klrg2	chr6	38576659	38587240	-	58	17	10	0.77	0.613598
Lbx2	chr6	83036358	83038238	+	79	11	6	0.87	0.704853
Lrrtm1	chr6	77192682	77207786	+	98	9	9	0	1
Lrtm2	chr6	119273666	119279223	-	120	27	20	0.43	0.752168
Mansc1	chr6	134559227	134582507	-	14	6	0	13.29	0.24848
Nfe2l3	chr6	51382668	51408768	+	119	20	13	0.62	0.655302
Npy	chr6	49772708	49779507	+	198	38	41	-0.11	1
Ntf3	chr6	126051430	126116763	-	14	7	1	2.81	0.323155
Nup210	chr6	91028641	91066821	-	82	27	32	-0.25	0.893581
Nxph1	chr6	8898613	9199033	+	110	16	17	-0.09	1
Olfr214	chr6	116506422	116507431	+	11	6	0	13.29	0.24848
Olfr215	chr6	116531955	116533050	-	17	9	2	2.17	0.319349
Olfr437	chr6	43117008	43118027	+	15	6	5	0.26	1
Oxtr	chr6	112425883	112440885	-	76	4	5	-0.32	1
Pax4	chr6	28392333	28399354	-	46	9	15	-0.74	0.6671
Pde3a	chr6	141198512	141447648	+	42	8	2	2	0.423562
Plbd1	chr6	136560590	136610450	-	15	1	8	-3	0.266292
Podxl	chr6	31473452	31513938	-	210	16	23	-0.52	0.706936
Podxl2	chr6	88792558	88824592	-	32	8	1	3	0.266292
Pole4	chr6	82568985	82655360	-	10	5	3	0.74	0.976199
Prmt8	chr6	127639028	127719491	-	79	14	10	0.49	0.847523
Prok2	chr6	99661292	99676387	-	192	44	38	0.21	0.868647
Prr15	chr6	54277005	54280195	+	250	38	57	-0.59	0.319349
Pthlh	chr6	147200622	147212690	-	79	9	11	-0.29	1
Rab19	chr6	39331173	39340380	+	36	5	3	0.74	0.976199
Rimklb	chr6	122402697	122436341	-	121	22	21	0.07	1
RP23-103L13.8	chr6	52113357	52163339	-	218	12	9	0.42	0.948886
Slc2a3	chr6	122687102	122751659	-	46	7	2	1.81	0.542937
Slc6a1	chr6	114232628	114255402	+	105	38	20	0.93	0.231607
Slc6a13	chr6	121250244	121287752	+	85	23	11	1.06	0.319349
Slco1a4	chr6	141783164	141804721	-	24	11	7	0.65	0.804152
Snx10	chr6	51473899	51540679	+	28	4	8	-1	0.752168
St8sia1	chr6	142775638	142863398	-	10	5	3	0.74	0.976199
Svs1	chr6	48936859	48941725	+	20	5	5	0	1
Tac1	chr6	7505070	7512974	+	132	32	33	-0.04	1
Tacr1	chr6	82352327	82355359	+	109	31	31	0	1
Tacstd2	chr6	67484052	67485817	-	36	4	5	-0.32	1
Tfpi2	chr6	3912593	3918376	-	45	11	10	0.14	1
Tlx2	chr6	83018310	83020288	-	268	36	55	-0.61	0.319349
Tmem229a	chr6	24904837	24905741	-	36	1	5	-2.32	0.574819
Tmtc1	chr6	148195255	148390158	-	40	4	13	-1.7	0.316239
Trh	chr6	92192054	92194645	-	124	20	31	-0.63	0.529438
Tspan33	chr6	29644221	29668560	+	74	12	19	-0.66	0.643106
Tuba8	chr6	121160751	121176873	+	42	9	7	0.36	1
Vamp1	chr6	125165598	125191268	+	57	2	5	-1.32	0.773504
Vax2	chr6	83661257	83688299	+	258	38	44	-0.21	0.868647
Vmn1r32	chr6	66502176	66509703	-	16	5	3	0.74	0.976199
Wipf3	chr6	54421995	54435355	+	27	5	11	-1.14	0.574819
Zfp422	chr6	116574921	116578941	-	23	13	1	3.7	0.0489961
1700008O03Rik	chr7	51618051	51641055	-	69	5	1	2.32	0.574819
2010110P09Rik	chr7	129363009	129366339	+	34	2	15	-2.91	0.0579219
2310016G11Rik	chr7	51932334	51933606	+	11	0	5	-13.29	0.319349
4931406B18Rik	chr7	50749221	50761003	-	13	4	9	-1.17	0.633941
4933402N03Rik	chr7	138281226	138289829	-	20	9	6	0.59	0.893581
5330417H12Rik	chr7	114767484	114768676	-	13	2	6	-1.59	0.643106
A830073O21Rik	chr7	80883778	80885804	-	142	35	28	0.32	0.773504
A930016O22Rik	chr7	20004160	20006767	-	64	16	7	1.19	0.386746
Abca15	chr7	127472197	127505205	+	13	1	6	-2.59	0.440736
Adamts17	chr7	73987140	74207044	+	22	2	6	-1.59	0.643106
Adamtsl3	chr7	89485727	89760941	+	18	6	4	0.59	0.978438
Aldh1a3	chr7	73553396	73571476	-	49	14	14	0	1
Ap3b2	chr7	88624531	88638670	-	68	14	12	0.22	1
Apba2	chr7	71646834	71840194	+	93	3	14	-2.22	0.158017
Apoc2	chr7	20256932	20266760	-	7	5	1	2.32	0.574819
Apoc4	chr7	20263442	20266766	-	7	5	1	2.32	0.574819
Ascl2	chr7	150152726	150155170	-	219	17	15	0.18	1
Atp1a3	chr7	25785589	25790977	-	103	9	14	-0.64	0.773504
Atp4a	chr7	31497227	31505891	+	11	5	1	2.32	0.574819
BC048679	chr7	88639160	88643168	-	37	8	15	-0.91	0.574819
BC089491	chr7	29069670	29076206	-	123	9	5	0.85	0.773504
Blvrb	chr7	28232996	28251164	+	35	7	4	0.81	0.84926
C330005M16Rik	chr7	29392652	29416087	-	79	19	2	3.25	0.0119146
Cadm4	chr7	25267041	25289559	+	68	3	6	-1	0.813051
Calca	chr7	121774993	121779872	-	94	13	15	-0.21	1
Calcb	chr7	121862156	121866880	+	123	14	33	-1.24	0.110477
Caly	chr7	147255785	147268448	-	84	24	27	-0.17	0.992937
Car11	chr7	52955212	52960053	+	62	10	9	0.15	1
Cblc	chr7	20365066	20382159	-	48	13	9	0.53	0.82532
Ccdc114	chr7	53183767	53204327	+	21	7	2	1.81	0.542937
Cckbr	chr7	112574330	112619413	+	85	3	11	-1.87	0.319349
Ceacam10	chr7	25562222	25569669	+	9	5	0	13.29	0.319349
Ceacam15	chr7	17256679	17261055	-	17	8	3	1.42	0.58051
Ceacam18	chr7	50890108	50904658	+	20	7	5	0.49	0.986755
Chrdl2	chr7	107154913	107183237	+	160	23	25	-0.12	1
Chrna7	chr7	70243577	70357413	-	66	15	23	-0.62	0.631581
Chst8	chr7	35459486	35597706	-	174	7	12	-0.78	0.726421
Clec11a	chr7	51559139	51562330	-	14	0	5	-13.29	0.319349
Coro1a	chr7	133845415	133851302	-	24	7	3	1.22	0.706936
Cyb5r2	chr7	114891968	114901511	-	33	4	12	-1.59	0.343279
Cyp2b10	chr7	26682638	26711644	+	16	4	5	-0.32	1
Cyp2e1	chr7	147949637	147960875	+	11	2	6	-1.59	0.643106
Cyp2g1	chr7	27593945	27606217	+	16	2	5	-1.32	0.773504
Cyp2r1	chr7	121693679	121706487	-	40	4	9	-1.17	0.633941
Cyp2s1	chr7	26587493	26601673	-	28	3	9	-1.59	0.486918
Dbx1	chr7	56886868	56892220	-	192	16	15	0.09	1
Dkkl1	chr7	52462894	52467254	-	31	3	11	-1.87	0.319349
Dlg2	chr7	97650472	99593128	+	15	7	3	1.22	0.706936
Dll3	chr7	29076672	29086805	-	51	11	7	0.65	0.804152
Doc2a	chr7	133991066	133996220	+	121	8	12	-0.59	0.813051
Drd4	chr7	148477928	148482363	+	55	14	22	-0.65	0.605861
Ern2	chr7	129313406	129329731	-	17	2	6	-1.59	0.643106
Etv2	chr7	31418652	31421167	-	215	14	19	-0.44	0.81104
Exoc3l2	chr7	20074404	20082110	+	99	13	9	0.53	0.82532
F730035P03Rik	chr7	106928510	106929999	-	22	6	7	-0.22	1
Fam174b	chr7	80885192	80921806	+	161	44	36	0.29	0.773504
Fam189a1	chr7	71931575	72301303	-	103	10	19	-0.93	0.468666
Fank1	chr7	140968543	141073216	+	14	1	7	-2.81	0.323155
Ffar3	chr7	31639348	31641198	-	37	2	8	-2	0.423562
Fgf15	chr7	152082436	152086859	+	185	6	6	0	1
Fgf3	chr7	152024499	152030342	+	118	10	10	0	1
Foxa3	chr7	19598630	19608888	-	91	7	13	-0.89	0.633941
Fxyd7	chr7	31827535	31836482	-	213	13	19	-0.55	0.752168
Gabra5	chr7	64663059	64765380	-	90	10	9	0.15	1
Gabrg3	chr7	64433751	64642242	-	58	14	11	0.35	0.973675
Galntl4	chr7	118615174	118923492	-	84	9	29	-1.69	0.0482706
Galp	chr7	6148691	6167740	+	20	5	2	1.32	0.773504
Gm10295	chr7	78493846	78496372	-	25	6	4	0.59	0.978438
Gm10935	chr7	28884678	28887507	-	12	5	2	1.32	0.773504
Gm16387	chr7	46511993	46519905	-	7	2	5	-1.32	0.773504
Gm19345	chr7	20437351	20443697	+	49	8	12	-0.59	0.813051
Gm5590	chr7	46701199	46701545	-	14	4	5	-0.32	1
Gm9934	chr7	100200590	100229538	-	129	20	15	0.42	0.813051
Gm9962	chr7	64642673	64664250	+	52	10	5	1	0.661232
Gp6	chr7	4320314	4349347	-	21	9	7	0.36	1
Gpr123	chr7	147020263	147031542	+	40	4	9	-1.17	0.633941
Hamp2	chr7	31707390	31709201	-	8	5	2	1.32	0.773504
Hbb-y	chr7	111000258	111001755	-	11	3	6	-1	0.813051
Hdgfrp3	chr7	89036859	89079346	-	28	9	1	3.17	0.20918
Hmx2	chr7	138697575	138700097	+	332	27	33	-0.29	0.82532
Hmx3	chr7	138686380	138688440	+	224	11	14	-0.35	0.973675
Il16	chr7	90809406	90894237	-	26	6	1	2.59	0.440736
Jakmip3	chr7	146132412	146218532	+	149	28	28	0	1
Kcnc3	chr7	51846033	51857512	+	158	17	16	0.09	1
Kcne3	chr7	107327206	107333375	+	158	27	31	-0.2	0.976199
Kcnq1	chr7	150293455	150612031	+	127	18	18	0	1
Kirrel2	chr7	31233137	31241869	-	134	21	23	-0.13	1
Klc3	chr7	19979785	19989454	-	172	24	18	0.42	0.773504
Klk13	chr7	50967936	50982129	+	20	4	5	-0.32	1
Klk15	chr7	51189140	51194961	+	11	6	4	0.59	0.978438
Klk4	chr7	51136529	51141175	+	26	8	6	0.42	0.995191
Klk8	chr7	51052946	51059193	+	70	8	11	-0.46	0.935317
Kndc1	chr7	147080737	147100352	+	45	14	12	0.22	1
Krtdap	chr7	31572923	31576103	+	24	5	6	-0.26	1
Lhb	chr7	52673723	52677225	+	31	5	4	0.32	1
Lhpp	chr7	139802321	139898104	+	8	5	0	13.29	0.319349
Lmo1	chr7	116282085	116313823	-	136	9	8	0.17	1
Lmtk3	chr7	53039170	53046296	+	52	2	8	-2	0.423562
Lrfn1	chr7	29237256	29252568	+	43	19	4	2.25	0.0585113
Lrp3	chr7	35984851	36000360	-	112	28	35	-0.32	0.773504
Lrrc4b	chr7	51684387	51716732	+	110	15	22	-0.55	0.699927
Lypd3	chr7	25421588	25426136	+	58	22	4	2.46	0.0206267
Lypd5	chr7	25134242	25138853	+	28	3	6	-1	0.813051
Mesp1	chr7	86937126	86938675	-	67	10	6	0.74	0.773504
Msx3	chr7	147232055	147234988	-	273	48	59	-0.3	0.706936
Myh14	chr7	51861174	51869496	-	49	17	10	0.77	0.613598
Myod1	chr7	53631843	53634463	+	133	26	22	0.24	0.94979
Napsa	chr7	51827801	51842233	+	20	5	5	0	1
Nccrp1	chr7	29328614	29332274	-	109	5	11	-1.14	0.574819
Ndn	chr7	69493162	69494815	+	23	5	0	13.29	0.319349
Nell1	chr7	57230703	58118729	+	107	10	24	-1.26	0.228685
Nfkbid	chr7	31206750	31213766	+	50	8	8	0	1
Nkpd1	chr7	20104079	20110400	+	35	10	5	1	0.661232
Nkx6-2	chr7	146765275	146768697	-	189	12	20	-0.74	0.574819
Npas1	chr7	17041069	17062130	-	135	7	5	0.49	0.986755
Nphs1	chr7	31262883	31271901	+	25	3	9	-1.59	0.486918
Nps	chr7	142460301	142464626	+	18	5	4	0.32	1
Ntf5	chr7	52669064	52672549	+	100	5	12	-1.26	0.486918
Odz4	chr7	103358655	103698811	+	84	24	12	1	0.319349
Olfr295	chr7	93732412	93734717	+	7	5	1	2.32	0.574819
Olfr519	chr7	116036974	116037935	-	6	0	6	-13.29	0.24848
Olfr631	chr7	111063575	111078426	+	11	0	7	-13.29	0.170349
Otud7a	chr7	70589662	70762787	+	74	4	17	-2.09	0.109849
P2ry2	chr7	108145085	108160506	-	48	6	7	-0.22	1
Pcsk6	chr7	73006619	73097871	+	52	12	7	0.78	0.726421
Phlda2	chr7	150687449	150688447	-	95	4	9	-1.17	0.633941
Phox2a	chr7	108966826	108971681	+	89	10	12	-0.26	1
Pnmal2	chr7	17530030	17532428	+	167	0	6	-13.29	0.24848
Pou2f2	chr7	25876927	25917508	-	62	7	16	-1.19	0.386746
Ppapdc1a	chr7	136400607	136534822	+	90	29	13	1.16	0.202675
Ppm1n	chr7	19862155	19865399	-	107	31	35	-0.18	0.976199
Prkcb	chr7	129432822	129777917	+	92	15	8	0.91	0.574819
Prr19	chr7	26086377	26089153	+	45	5	3	0.74	0.976199
Pth2	chr7	52436551	52437209	+	58	5	2	1.32	0.773504
Ptpn5	chr7	54337823	54388808	-	133	21	26	-0.31	0.861129
Rasgrp4	chr7	29919951	29936635	+	54	7	15	-1.1	0.464246
Rgs10	chr7	135517134	135561688	-	62	6	7	-0.22	1
Rhcg	chr7	86738248	86762544	-	88	31	35	-0.18	0.976199
Ric3	chr7	116181461	116226837	-	62	3	10	-1.74	0.386746
Rtn2	chr7	19868010	19881514	+	41	7	7	0	1
Saa1	chr7	53995870	53998351	-	17	6	2	1.59	0.643106
Saa3	chr7	53967367	53971047	-	16	10	1	3.32	0.149161
[truncated: 528 more rows]

## Sheet: K36
	chr	start	end	strand	chip.comp	chip.mus	chip.cas	log2skew	FDR
1110021L09Rik	chr10	23516791	23547775	+	506	99	110	-0.15	0.923364
1500009L16Rik	chr10	83185609	83225507	+	250	65	64	0.02	1
1700021F05Rik	chr10	43244926	43260801	-	300	90	90	0	1
1700025K23Rik	chr10	38838609	38853713	-	55	12	16	-0.42	0.960459
1700052N19Rik	chr10	5891399	5914075	-	349	92	101	-0.14	0.958051
1810008A18Rik	chr10	76949400	76978559	-	828	146	150	-0.04	1
1810043G02Rik	chr10	77441417	77449651	+	150	31	33	-0.09	1
2310011J03Rik	chr10	79780998	79783283	-	47	6	4	0.59	1
2510003E04Rik	chr10	62001373	62041189	-	492	118	89	0.41	0.353233
3110003A17Rik	chr10	17731068	17743059	-	218	51	55	-0.11	1
3110056O03Rik	chr10	80318019	80331451	+	222	22	20	0.14	1
4921513I03Rik	chr10	120202829	120215943	+	92	7	5	0.49	1
4930430F08Rik	chr10	100034907	100051894	-	148	28	38	-0.44	0.753742
4930533K18Rik	chr10	70331416	70397073	+	433	118	93	0.34	0.488518
4930547N16Rik	chr10	87588974	87609679	-	222	57	49	0.22	0.926303
4932442E05Rik	chr10	118297881	118300599	+	90	25	22	0.18	1
9130017N09Rik	chr10	79283765	79293198	+	50	17	10	0.77	0.734805
Actr6	chr10	89174717	89195041	-	244	81	65	0.32	0.701051
Adamtsl5	chr10	79803585	79811158	-	125	13	18	-0.47	0.911458
Adarb1	chr10	76778868	76881011	-	934	168	181	-0.11	0.935015
Adat2	chr10	13272699	13283183	+	106	17	25	-0.56	0.770924
Adat3	chr10	80065624	80070400	+	127	18	14	0.36	0.971525
Aes	chr10	81022238	81029108	+	206	25	21	0.25	0.997723
Aifm2	chr10	61178058	61202009	+	270	43	51	-0.25	0.911458
Akap7	chr10	24889927	25018971	-	778	227	224	0.02	1
Aldh1l2	chr10	82966736	82976466	-	290	22	34	-0.63	0.588622
Amh	chr10	80267992	80270394	+	78	9	10	-0.15	1
Anapc16	chr10	59450656	59465861	-	369	75	90	-0.26	0.766987
Ankrd52	chr10	127826345	127845761	+	435	53	52	0.03	1
Apaf1	chr10	90528136	90545175	-	293	71	69	0.04	1
Apba3	chr10	80730916	80735992	+	115	21	13	0.69	0.706934
Apon	chr10	127691186	127692958	+	42	9	5	0.85	0.890503
Appl2	chr10	83080163	83111411	-	567	60	139	-1.21	1.06361e-06
Arg1	chr10	24635013	24647277	-	117	26	39	-0.59	0.573527
Arhgef25	chr10	126619576	126627111	-	264	26	21	0.31	0.953726
Arid3a	chr10	79409023	79415389	+	163	25	21	0.25	0.997723
Arl1	chr10	88193812	88206840	+	201	29	31	-0.1	1
Ascc1	chr10	59465586	59562735	+	986	232	216	0.1	0.915365
Asf1a	chr10	53316766	53329020	+	226	34	36	-0.08	1
Atg5	chr10	43988163	44084098	+	956	44	64	-0.54	0.398428
Atp2b1	chr10	98377785	98457193	+	835	166	178	-0.1	0.948921
Atp5b	chr10	127520328	127527448	+	306	44	46	-0.06	1
AU041133	chr10	81600997	81614757	+	218	25	18	0.47	0.838347
Avil	chr10	126440190	126457835	+	146	43	31	0.47	0.690024
B4galnt1	chr10	126602246	126609386	+	137	17	15	0.18	1
Baz2a	chr10	127528690	127555715	+	426	36	51	-0.5	0.569026
Bbs10	chr10	110735734	110738793	+	59	5	6	-0.26	1
BC005764	chr10	79324415	79337380	-	306	29	18	0.69	0.591653
BC013529	chr10	7499100	7512599	-	100	32	18	0.83	0.391281
BC048403	chr10	121176993	121189935	+	155	45	31	0.54	0.572114
BC067068	chr10	105200240	105278437	-	555	129	152	-0.24	0.667888
Bclaf1	chr10	20032274	20045971	+	238	6	10	-0.74	0.897888
Bloc1s1	chr10	128354937	128360581	-	102	8	9	-0.17	1
Bsg	chr10	79167102	79174725	+	255	26	31	-0.25	0.971525
Btbd2	chr10	80105361	80119240	-	300	44	60	-0.45	0.588622
Bves	chr10	45055567	45089515	+	210	11	102	-3.21	2.15154e-17
C030046I01Rik	chr10	79372797	79379676	-	126	23	13	0.82	0.566264
Cabin1	chr10	75108858	75227071	-	2726	435	433	0.01	1
Casp14	chr10	78174741	78181039	-	52	10	5	1	0.78741
Ccdc109a	chr10	58909731	59079441	-	1996	482	494	-0.04	1
Ccdc138	chr10	57960717	58038991	+	630	67	112	-0.74	0.0186076
Ccdc28a	chr10	17933481	17954803	-	106	16	31	-0.95	0.302788
Ccdc38	chr10	93017628	93045807	+	120	34	27	0.33	0.897888
Ccdc41	chr10	94151534	94253082	+	895	121	125	-0.05	1
Ccdc53	chr10	87663841	87708898	+	921	157	143	0.14	0.897888
Ccdc59	chr10	105278122	105284890	+	139	31	35	-0.18	1
Ccdc6	chr10	69637758	69650922	+	299	44	65	-0.56	0.365826
Cct2	chr10	116488053	116500871	-	432	104	83	0.33	0.588625
Cd164	chr10	41239305	41250849	+	228	24	19	0.34	0.945924
Cd24a	chr10	43298974	43304069	+	55	13	3	2.12	0.201611
Cd63	chr10	128345974	128349873	+	71	9	22	-1.29	0.249945
Cdc34	chr10	79144939	79151140	+	206	36	31	0.22	0.983681
Cdc40	chr10	40551431	40602925	-	789	156	176	-0.17	0.786098
Cdk1	chr10	68799382	68815687	-	608	185	194	-0.07	1
Cdk2	chr10	128134994	128142108	-	191	16	18	-0.17	1
Cdk4	chr10	126500589	126504977	+	183	39	41	-0.07	1
Cenpw	chr10	29915816	29920347	-	47	8	13	-0.7	0.857344
Cep57l1	chr10	41438651	41529437	-	1064	195	195	0	1
Chpt1	chr10	87935163	87966745	-	235	43	31	0.47	0.690024
Ckap4	chr10	83989049	83996634	-	301	44	65	-0.56	0.365826
Cnksr3	chr10	3211034	3227479	+	672	56	88	-0.65	0.118857
Cnn2	chr10	79451328	79458808	+	340	44	52	-0.24	0.913738
Cnot2	chr10	115922216	116018568	-	1038	157	184	-0.23	0.62308
Cnpy2	chr10	127759514	127764244	+	126	24	38	-0.66	0.487516
Col18a1	chr10	76559053	76576692	-	103	15	32	-1.09	0.185304
Col6a1	chr10	76180309	76188790	-	309	97	86	0.17	0.901848
Coq10a	chr10	127800152	127807089	-	129	18	17	0.08	1
Cpsf6	chr10	116786094	116814030	-	491	100	75	0.42	0.407468
Cradd	chr10	94637379	94786732	-	902	201	221	-0.14	0.838335
Cs	chr10	127774887	127799536	+	523	65	64	0.02	1
Csnk1g2	chr10	80085524	80103517	+	531	73	72	0.02	1
Csrp2	chr10	110357234	110376679	+	533	41	38	0.11	1
Cstb	chr10	77888414	77890365	+	58	18	16	0.17	1
Ctgf	chr10	24315247	24318485	+	88	14	7	1	0.667888
D10Jhu81e	chr10	77624811	77632514	-	185	51	40	0.35	0.781857
D10Wsu52e	chr10	85401381	85420569	-	503	109	102	0.1	1
Dcbld1	chr10	51953442	52041185	+	590	139	115	0.27	0.600292
Dctn2	chr10	126703441	126718863	+	459	76	64	0.25	0.834608
Ddit3	chr10	126727829	126733345	+	244	34	41	-0.27	0.923364
Ddit4	chr10	59412422	59414519	-	33	5	2	1.32	0.897888
Ddx50	chr10	62078770	62113967	-	655	109	96	0.18	0.875015
Derl3	chr10	75356142	75358687	+	140	25	24	0.06	1
Dgka	chr10	128157196	128181113	-	258	17	33	-0.96	0.269462
Dip2a	chr10	75757986	75807978	-	860	31	35	-0.18	1
Dna2	chr10	62409776	62421188	+	192	36	47	-0.39	0.758887
Dnajb12	chr10	59342373	59361270	+	509	103	90	0.2	0.859593
Dnajc12	chr10	62845190	62871029	+	105	27	30	-0.15	1
Dot1l	chr10	80218207	80229333	+	150	29	33	-0.19	1
Dram1	chr10	87803307	87841826	-	224	57	52	0.13	1
Dtx3	chr10	126627433	126632766	-	133	17	14	0.28	1
Dyrk2	chr10	118296404	118305960	-	266	51	38	0.42	0.692639
E2f7	chr10	110182523	110205196	+	728	156	158	-0.02	1
Echdc1	chr10	29032971	29065367	+	275	56	58	-0.05	1
Efna2	chr10	79642226	79652756	+	149	8	13	-0.7	0.857344
Eif4ebp2	chr10	60895244	60915418	-	345	55	47	0.23	0.922566
Elk3	chr10	92712067	92773715	-	1351	271	237	0.19	0.588625
Enpp1	chr10	24361611	24431798	-	339	61	129	-1.08	3.45568e-05
Epb4.1l2	chr10	25079603	25221871	+	1815	356	364	-0.03	1
Esyt1	chr10	127950622	127962927	-	431	84	73	0.2	0.891357
Fam108a	chr10	80046393	80053087	-	135	13	17	-0.39	0.963915
Fam119b	chr10	126468237	126478570	-	115	23	21	0.13	1
Fam26e	chr10	33811157	33816326	-	74	15	6	1.32	0.433369
Fam54a	chr10	20067624	20081476	+	196	19	15	0.34	0.975101
Fbxo30	chr10	11001384	11015317	+	227	25	28	-0.16	1
Fbxo5	chr10	4540940	4547382	+	129	1	5	-2.32	0.701051
Fbxo7	chr10	85484731	85511039	+	514	82	63	0.38	0.572114
Fgd6	chr10	93535286	93552390	+	113	21	32	-0.61	0.637482
Fhl4	chr10	84559763	84565241	-	47	4	5	-0.32	1
Foxo3	chr10	41905591	41996549	-	1482	321	297	0.11	0.838335
Fstl3	chr10	79240016	79245376	+	76	17	8	1.09	0.516078
Fuca2	chr10	13220806	13235350	+	279	45	73	-0.7	0.144398
Fyn	chr10	39089608	39284230	+	1807	490	356	0.46	0.000156229
Gadd45b	chr10	80392835	80394950	+	53	9	10	-0.15	1
Gas2l3	chr10	88875203	88906700	-	527	65	60	0.12	1
Gcc2	chr10	57718255	57732212	+	221	27	30	-0.15	1
Gja1	chr10	56107352	56108657	+	74	6	8	-0.42	1
Glipr1	chr10	111422510	111439678	-	120	23	22	0.06	1
Gls2	chr10	127631512	127646996	+	105	20	13	0.62	0.784008
Glt8d2	chr10	82113177	82153396	-	220	43	46	-0.1	1
Gm10778	chr10	81111815	81126977	+	147	46	42	0.13	1
Gm16517	chr10	79132154	79138872	+	166	24	29	-0.27	0.963915
Gm17650	chr10	30450977	30474052	+	121	31	25	0.31	0.926303
Gm4924	chr10	81841337	81843983	+	35	5	9	-0.85	0.890503
Gm9766	chr10	53016059	53068937	-	445	74	73	0.02	1
Gna11	chr10	80995877	80997879	-	73	10	27	-1.43	0.101624
Gnptab	chr10	87841876	87877344	+	309	80	49	0.71	0.104717
Grin3b	chr10	79436481	79439461	+	79	9	6	0.59	0.975101
Gtf3c6	chr10	39969008	39977472	-	186	45	64	-0.51	0.454428
Gzmm	chr10	79151764	79158007	+	71	14	9	0.64	0.875921
H2afy2	chr10	61201412	61246896	-	1008	279	288	-0.05	1
Hace1	chr10	45308189	45368454	+	584	112	113	-0.01	1
Hbs1l	chr10	21015784	21088696	+	1266	52	56	-0.11	1
Hcfc2	chr10	82191093	82204141	+	266	47	45	0.06	1
Hdac2	chr10	36694349	36721696	+	565	124	110	0.17	0.865503
Hddc2	chr10	31033187	31048011	+	247	77	83	-0.11	1
Hebp2	chr10	18259928	18265883	-	36	5	20	-2	0.0617687
Heca	chr10	17588431	17635029	-	301	28	56	-1	0.0478571
Helb	chr10	119521763	119529266	-	140	28	25	0.16	1
Hint3	chr10	30327946	30338286	-	71	22	14	0.65	0.728674
Hk1	chr10	61732656	61805471	-	1054	240	215	0.16	0.753391
Hnrnph3	chr10	62477411	62486643	-	177	19	26	-0.45	0.848303
Hsf2	chr10	57206190	57232940	+	338	58	65	-0.16	0.967735
Hsp90b1	chr10	86153584	86168255	-	492	43	43	0	1
Ifngr1	chr10	19311754	19330036	+	344	70	86	-0.3	0.706934
Igf1	chr10	87321009	87393641	+	843	147	84	0.81	0.00114691
Ikbip	chr10	90545684	90565353	+	295	65	60	0.12	1
Ikzf4	chr10	128069470	128082883	-	133	16	24	-0.59	0.753742
Ilvbl	chr10	78037244	78047244	+	227	38	46	-0.28	0.897888
Jmjd1c	chr10	66558872	66654497	+	784	122	116	0.07	1
Katna1	chr10	7445797	7482949	+	493	116	92	0.33	0.520699
Klf16	chr10	80029868	80040067	-	144	14	15	-0.1	1
Krr1	chr10	111409833	111423150	+	267	75	56	0.42	0.529909
L3mbtl3	chr10	25994276	26033937	-	379	83	85	-0.03	1
Lace1	chr10	42032390	42198372	-	804	325	79	2.04	8.57747e-34
Lama4	chr10	38685477	38774326	+	763	194	149	0.38	0.177458
Lims1	chr10	57814865	57884327	+	1165	193	215	-0.16	0.786883
Llph	chr10	119664125	119669128	+	96	34	30	0.18	1
Lmnb2	chr10	80372667	80380597	-	162	31	30	0.05	1
Lrp1	chr10	127026211	127058027	-	1164	253	236	0.1	0.911442
Lrp11	chr10	7309924	7343821	+	151	40	29	0.46	0.706934
Lrrc20	chr10	60938580	61044975	+	1089	262	238	0.14	0.790414
Lsm7	chr10	80315569	80317955	-	51	11	24	-1.13	0.308272
Lss	chr10	75994426	75998469	+	121	21	40	-0.93	0.197606
Lta4h	chr10	92916140	92947642	+	699	166	133	0.32	0.391274
Ltv1	chr10	12898445	12912944	-	304	63	66	-0.07	1
Man1a	chr10	53626820	53795516	-	874	189	260	-0.46	0.0182685
Map2k2	chr10	80568659	80587443	+	625	79	66	0.26	0.808345
Mars	chr10	126733276	126748843	-	619	112	98	0.19	0.848303
Matk	chr10	80715679	80725731	+	81	9	6	0.59	0.975101
Mbd6	chr10	126719011	126722957	-	163	10	17	-0.77	0.734805
Mdm2	chr10	117125950	117147079	-	629	9	4	1.17	0.753391
Med16	chr10	79357679	79371644	-	351	53	55	-0.05	1
Med23	chr10	24589903	24618299	+	682	107	106	0.01	1
Mettl1	chr10	126478987	126483422	+	74	13	12	0.12	1
Mex3d	chr10	79843226	79850166	-	238	28	18	0.64	0.662566
Mical1	chr10	41198283	41200972	+	92	22	18	0.29	0.986082
Micu1	chr10	59165224	59326881	+	2336	636	564	0.17	0.30499
Mier2	chr10	79002989	79017945	-	431	53	41	0.37	0.7484
Mip	chr10	127662893	127668869	+	36	5	19	-1.93	0.0915256
Mknk2	chr10	80128531	80139039	-	443	64	73	-0.19	0.926303
Mmp11	chr10	75385966	75395248	-	239	44	35	0.33	0.845765
Mob3a	chr10	80148000	80164566	-	487	64	81	-0.34	0.662566
Mrpl42	chr10	94943439	94964562	-	316	68	56	0.28	0.811669
Mrpl54	chr10	80727457	80729680	-	68	15	13	0.21	1
Msl3l2	chr10	55826722	55836687	+	51	8	13	-0.7	0.857344
Msrb3	chr10	120220949	120308209	-	1899	453	424	0.1	0.82395
Mterfd3	chr10	84582180	84590747	-	169	32	21	0.61	0.637482
Mthfd1l	chr10	6297589	6314262	-	284	57	57	0	1
Mtrf1l	chr10	4522630	4534655	+	264	59	13	2.18	1.86141e-06
Myl6	chr10	127927915	127930932	-	92	12	16	-0.42	0.960459
Nab2	chr10	127097973	127103767	-	210	20	15	0.42	0.926303
Naca	chr10	127472401	127485694	+	380	40	38	0.07	1
Nap1l1	chr10	110910247	110933943	+	561	21	28	-0.42	0.860784
Ncln	chr10	80949201	80959072	-	336	45	65	-0.53	0.407468
Ncoa7	chr10	30356341	30375674	-	158	37	28	0.4	0.809592
Ndufa12	chr10	93661699	93684189	+	382	83	92	-0.15	0.945924
Ndufa4l2	chr10	126951994	126954209	+	34	4	6	-0.59	1
Nfic	chr10	80863697	80893751	-	1013	8	11	-0.46	0.991768
Nfyb	chr10	82211445	82226890	-	433	82	86	-0.07	1
Nhsl1	chr10	18110127	18244096	+	1010	211	275	-0.38	0.0635238
Nr2c1	chr10	93611163	93658427	+	849	181	200	-0.14	0.838335
Nrbf2	chr10	66729436	66748054	-	319	78	59	0.4	0.544799
Nt5dc1	chr10	34023414	34138359	-	1033	221	293	-0.41	0.0298929
Nuak1	chr10	83838040	83855134	-	622	75	56	0.42	0.529909
Nup37	chr10	87609736	87641134	+	516	105	83	0.34	0.544799
Nup43	chr10	7387300	7398680	+	239	55	57	-0.05	1
Nus1	chr10	52148736	52153179	+	89	8	3	1.42	0.706934
Obfc2b	chr10	127838965	127847608	-	117	26	29	-0.16	1
ORF61	chr10	79439862	79447076	-	173	22	26	-0.24	0.997723
Ormdl2	chr10	128254512	128258688	-	80	9	7	0.36	1
P4ha1	chr10	58786115	58835000	+	966	267	239	0.16	0.706934
Pa2g4	chr10	127994821	128002991	-	187	29	12	1.27	0.136006
Palm	chr10	79256316	79283642	+	592	117	103	0.18	0.857344
Pawr	chr10	107769244	107851448	+	2098	575	598	-0.06	0.935015
Pcbd1	chr10	60552090	60557077	+	59	8	24	-1.59	0.0963296
Pcbp3	chr10	76224604	76424633	-	1706	350	361	-0.05	1
Pcmt1	chr10	7364129	7400935	-	518	130	128	0.02	1
Pdss2	chr10	42941405	43184689	+	1453	301	357	-0.25	0.263199
Pdxk	chr10	77903441	77927599	-	297	71	86	-0.28	0.753391
Perp	chr10	18564876	18576880	+	123	43	14	1.62	0.00382878
Pex3	chr10	13243647	13272949	-	386	77	76	0.02	1
Pex7	chr10	19579734	19627496	-	494	98	96	0.03	1
Pfkl	chr10	77463424	77472829	-	136	28	38	-0.44	0.753742
Plagl1	chr10	12811588	12849515	+	475	24	147	-2.62	2.06307e-20
Plekhj1	chr10	80258844	80261372	-	51	7	8	-0.19	1
Pln	chr10	53057491	53065806	+	59	11	4	1.46	0.535354
Pmch	chr10	87553816	87555121	+	22	9	2	2.17	0.391281
Pmel	chr10	128143313	128157295	+	67	12	8	0.59	0.926303
Poc1b	chr10	98569669	98660623	+	851	208	216	-0.05	1
Pofut2	chr10	76722044	76732332	+	404	99	102	-0.04	1
Polrmt	chr10	79198871	79202120	-	246	45	48	-0.09	1
Ppa1	chr10	61111299	61136917	+	498	99	85	0.22	0.82395
Ppap2c	chr10	78989174	78996533	-	147	27	18	0.59	0.713411
Ppil4	chr10	7512718	7532673	+	393	70	63	0.15	0.975101
Ppm1h	chr10	122115833	122359031	+	1582	487	315	0.63	8.0769e-08
Prdm4	chr10	85369591	85379888	-	255	37	36	0.04	1
Prep	chr10	44787011	44878804	+	1782	435	470	-0.11	0.75287
Prim1	chr10	127452227	127467094	+	297	47	36	0.39	0.758887
Prmt2	chr10	75669966	75700611	-	578	132	116	0.19	0.82395
Prss57	chr10	79244220	79253707	-	63	14	10	0.49	0.945924
Psap	chr10	59740375	59765346	+	727	152	138	0.14	0.897888
Ptbp1	chr10	79317409	79327178	+	574	87	45	0.95	0.00721302
Ptges3	chr10	127496009	127514329	+	357	62	73	-0.24	0.860784
Ptprk	chr10	27794655	27984480	+	1287	320	288	0.15	0.701051
Pwp1	chr10	85334575	85351842	+	379	80	46	0.8	0.0498129
Qrsl1	chr10	43593993	43621552	-	383	75	86	-0.2	0.896788
R3hdm2	chr10	126817382	126881448	+	721	101	111	-0.14	0.945924
Rab21	chr10	114726918	114752648	-	465	107	139	-0.38	0.340473
Rab32	chr10	10264808	10278032	-	147	40	39	0.04	1
Rab36	chr10	74499828	74516849	+	194	42	41	0.04	1
Rab3ip	chr10	116342839	116387437	-	900	197	274	-0.48	0.00970058
Rap1b	chr10	117251526	117282992	-	563	6	3	1	0.926303
Rbms2	chr10	127570287	127613498	-	617	103	100	0.04	1
Rdh5	chr10	128350648	128356354	-	309	48	48	0	1
Reps1	chr10	17775666	17844937	+	868	168	166	0.02	1
Rev3l	chr10	39452280	39503119	+	230	46	31	0.57	0.518399
Rexo1	chr10	80012799	80024287	-	146	21	18	0.22	1
Rgs17	chr10	4424174	4514373	+	408	60	158	-1.4	1.6395e-09
Rhobtb1	chr10	68614181	68712462	+	670	99	61	0.7	0.0526868
Ric8b	chr10	84380360	84479192	+	1754	71	66	0.11	1
Rmnd1	chr10	5932795	5942558	+	212	57	41	0.48	0.558102
Rnf126	chr10	79221259	79229667	-	220	24	18	0.42	0.897888
Rnf146	chr10	29065976	29082249	-	277	69	46	0.59	0.302502
Rnf217	chr10	31222118	31328991	-	959	174	187	-0.1	0.939301
Rpf2	chr10	39943051	39966786	-	327	103	84	0.29	0.667888
Rps12	chr10	23504989	23507016	-	60	23	11	1.06	0.374233
Rps26	chr10	128061585	128063563	-	44	6	7	-0.22	1
Rrp1	chr10	77863106	77875789	-	453	74	72	0.04	1
Rtkn2	chr10	67442462	67505047	+	716	252	129	0.97	1.83712e-08
Rtn4ip1	chr10	43621612	43667669	+	549	166	128	0.38	0.260127
Rufy2	chr10	62442986	62467215	+	537	108	110	-0.03	1
Rwdd1	chr10	33716360	33739431	-	323	79	88	-0.16	0.945924
S100b	chr10	75716597	75723905	+	83	3	7	-1.22	0.82395
Sar1a	chr10	61143057	61156044	+	390	47	52	-0.15	1
Sarnp	chr10	128258826	128314695	+	1024	134	127	0.08	1
Scamp4	chr10	80065626	80078529	+	438	68	53	0.36	0.692639
Scyl2	chr10	89130169	89149014	-	203	14	6	1.22	0.529909
Sec63	chr10	42537733	42549090	+	248	29	25	0.21	1
Serinc1	chr10	57235579	57252337	-	378	92	69	0.42	0.447087
Sesn1	chr10	41607244	41628231	+	292	54	67	-0.31	0.765539
Sf3a2	chr10	80260942	80267670	+	177	29	28	0.05	1
Sgpl1	chr10	60574927	60610452	-	589	120	100	0.26	0.688916
Sgta	chr10	80506819	80522924	-	527	53	53	0	1
Sh3rf3	chr10	58276106	58512770	+	1509	406	401	0.02	1
Shmt2	chr10	126954194	126959492	-	148	21	32	-0.61	0.637482
Shprh	chr10	10884142	10889862	+	157	16	25	-0.64	0.701051
Sirt1	chr10	62794137	62799741	-	99	15	6	1.32	0.433369
Sirt6	chr10	81084531	81090543	-	162	26	34	-0.39	0.843421
Slc19a1	chr10	76505535	76523748	+	272	34	33	0.04	1
Slc1a6	chr10	78243240	78277571	+	379	78	96	-0.3	0.686188
Slc25a16	chr10	62383427	62407178	+	310	67	64	0.07	1
Slc25a3	chr10	90579318	90586805	-	254	46	58	-0.33	0.770924
Slc26a10	chr10	126609481	126617702	-	67	7	6	0.22	1
Slc29a3	chr10	60177976	60215532	-	685	135	154	-0.19	0.775459
Slc39a5	chr10	127832989	127838281	-	95	11	5	1.14	0.701051
Slc41a2	chr10	82779086	82800186	-	190	55	39	0.5	0.543892
Smarcb1	chr10	75359513	75384363	-	698	125	124	0.01	1
Smpd2	chr10	41206977	41210147	-	80	12	26	-1.12	0.273195
Smpdl3a	chr10	57514179	57531637	+	101	11	6	0.87	0.816535
Snrpd3	chr10	74980786	74998186	+	424	53	33	0.68	0.302645
Snrpf	chr10	93045773	93052452	-	119	13	31	-1.25	0.118974
Snx3	chr10	42221836	42255177	+	588	96	97	-0.02	1
Socs2	chr10	94850987	94875369	-	159	20	31	-0.63	0.62762
Srgap1	chr10	121332892	121484372	-	797	234	177	0.4	0.0815372
Stac3	chr10	126938741	126945880	+	118	23	14	0.72	0.667888
Stat6	chr10	127080057	127087837	+	164	38	33	0.2	0.986082
Stx11	chr10	12659786	12684066	-	227	59	41	0.53	0.464942
Stx7	chr10	23869122	23908766	+	629	149	194	-0.38	0.177458
Stxbp5	chr10	9479793	9517836	-	608	46	23	1	0.101624
Suox	chr10	128106942	128110975	-	76	10	6	0.74	0.897888
Supv3l1	chr10	61891956	61912487	-	476	112	97	0.21	0.817377
Susd2	chr10	75099363	75106754	-	46	6	11	-0.87	0.816535
Sycp3	chr10	87922313	87935981	+	79	12	11	0.13	1
Syn3	chr10	85517869	85961602	-	2710	700	564	0.31	0.00359614
Tab2	chr10	7631289	7675692	-	851	129	129	0	1
Tbpl1	chr10	22423684	22451254	-	341	7	9	-0.36	1
Tcf3	chr10	79872258	79896393	-	1050	73	67	0.12	1
Tcp11l2	chr10	84039370	84077105	+	243	59	53	0.16	0.987085
Tdg	chr10	82092572	82113070	+	380	100	95	0.07	1
Tet1	chr10	62301844	62328053	-	252	52	60	-0.21	0.926303
Tfam	chr10	70691204	70701029	-	195	35	39	-0.16	1
Thop1	chr10	80532779	80545305	+	333	56	69	-0.3	0.773339
Timeless	chr10	127669146	127683166	+	290	56	59	-0.08	1
Timp3	chr10	85765598	85806727	+	804	219	152	0.53	0.0121957
Tle2	chr10	81038276	81053591	+	532	77	64	0.27	0.797317
Tle6	chr10	81053649	81063646	-	126	15	17	-0.18	1
Tmbim4	chr10	119645805	119661974	+	220	54	55	-0.03	1
Tmem194	chr10	127104199	127133997	+	394	36	34	0.08	1
Tmem198b	chr10	128237091	128241427	-	99	10	10	0	1
Tmem5	chr10	121518315	121534213	-	197	64	55	0.22	0.903549
Tmpo	chr10	90611861	90634760	-	686	104	95	0.13	0.960459
Tmtc3	chr10	99910811	99949982	-	509	130	133	-0.03	1
Tnfaip3	chr10	18728071	18735464	-	78	19	9	1.08	0.460403
Traf3ip2	chr10	39332739	39375114	+	788	174	169	0.04	1
Trmt11	chr10	30254030	30320556	-	861	220	195	0.17	0.723466
Tsfm	chr10	126448627	126467860	-	325	98	88	0.16	0.926303
Tspan31	chr10	126504372	126507318	-	71	10	9	0.15	1
Tspyl1	chr10	34001995	34004692	+	43	5	4	0.32	1
Tube1	chr10	38853828	38870865	+	247	55	61	-0.15	0.991342
Tysnd1	chr10	61158261	61165522	+	123	19	9	1.08	0.460403
Ube2d1	chr10	70717727	70748011	-	346	67	85	-0.34	0.637482
Ube2n	chr10	94977778	95006631	+	286	57	44	0.37	0.712103
Uhrf1bp1l	chr10	89207982	89267748	+	576	95	103	-0.12	0.980375
Utrn	chr10	12440616	12589164	-	2208	601	564	0.09	0.779317
Vezt	chr10	93434060	93498451	-	1017	216	249	-0.21	0.58043
Vps26a	chr10	61918024	61949481	-	500	111	106	0.07	1
Vta1	chr10	14374560	14425367	-	594	70	93	-0.41	0.455388
Wasf1	chr10	40603280	40658376	+	360	92	87	0.08	1
Wdr18	chr10	79422896	79431992	+	274	14	22	-0.65	0.728674
Wibg	chr10	128184934	128203618	+	251	29	30	-0.05	1
Wisp3	chr10	38870776	38883601	-	79	21	6	1.81	0.0844808
Xrcc6bp1	chr10	126305485	126338428	-	238	90	60	0.59	0.178359
Yeats4	chr10	116652197	116661564	-	243	62	52	0.25	0.870347
Zbtb2	chr10	5959078	5979067	+	207	37	36	0.04	1
Zbtb24	chr10	41170188	41185386	+	389	51	56	-0.14	1
Zbtb7a	chr10	80599322	80615741	+	407	56	59	-0.08	1
Zc3h10	chr10	127981853	127984800	-	76	9	13	-0.53	0.935015
Zfc3h1	chr10	114864360	114869828	+	140	23	6	1.94	0.0386828
Zfp280b	chr10	75495356	75502639	+	199	33	49	-0.57	0.484048
Zfp365	chr10	67359441	67375184	-	201	49	40	0.29	0.867168
Zfp873	chr10	81521161	81524075	+	93	9	15	-0.74	0.792505
Zfp938	chr10	81687598	81704026	-	203	24	15	0.68	0.688916
Zfr2	chr10	80695920	80705163	+	57	10	5	1	0.78741
Zufsp	chr10	33638952	33671066	-	486	87	85	0.03	1
Zwint	chr10	72117592	72137713	+	522	131	121	0.12	0.960459
0610009B22Rik	chr11	51498887	51502377	-	33	1	6	-2.59	0.544799
0610010F05Rik	chr11	23464960	23533550	-	822	181	164	0.14	0.860615
1110002N22Rik	chr11	79950179	79955678	-	78	21	11	0.93	0.518399
1110005A03Rik	chr11	116704868	116711675	+	99	25	19	0.4	0.897888
1110017F19Rik	chr11	115773330	115775235	+	36	6	6	0	1
1110031I02Rik	chr11	121038904	121066026	-	299	74	72	0.04	1
1110067D22Rik	chr11	20726352	20730759	-	96	16	13	0.3	1
1200011M11Rik	chr11	86891237	86898885	-	146	19	19	0	1
1300001I01Rik	chr11	74463331	74470842	+	113	12	11	0.13	1
1500010J02Rik	chr11	68829635	68836266	+	92	13	24	-0.89	0.488518
1700001P01Rik	chr11	97632794	97637233	-	33	5	4	0.32	1
1700012B07Rik	chr11	109647205	109689361	-	196	49	41	0.26	0.901848
1700081L11Rik	chr11	104217904	104329069	-	1314	111	117	-0.08	1
1700086D15Rik	chr11	64965411	64973394	-	49	18	13	0.47	0.911458
1810032O08Rik	chr11	116532973	116537113	+	113	24	27	-0.17	1
1810043H04Rik	chr11	119960241	119962019	+	30	3	7	-1.22	0.82395
2310003H01Rik	chr11	120234339	120240051	-	152	25	26	-0.06	1
2310004I24Rik	chr11	66851406	66866097	-	245	6	7	-0.22	1
2310004N24Rik	chr11	116060168	116076633	+	165	38	45	-0.24	0.926303
2310033P09Rik	chr11	59021822	59024241	+	89	9	7	0.36	1
2310067B10Rik	chr11	115626756	115647581	+	236	40	26	0.62	0.516078
2410002I01Rik	chr11	119951844	119960046	-	214	39	20	0.96	0.183954
2610507B11Rik	chr11	78098912	78101486	+	73	11	9	0.29	1
2810021J22Rik	chr11	58680741	58694810	+	218	29	34	-0.23	0.978612
2810408A11Rik	chr11	69710864	69714478	-	30	6	3	1	0.926303
3010026O09Rik	chr11	49988350	50013618	+	347	59	45	0.39	0.692607
4930556J24Rik	chr11	3837543	3876782	-	342	61	51	0.26	0.865503
4933428G20Rik	chr11	97352096	97361655	-	288	58	40	0.54	0.456719
4933439F18Rik	chr11	60230646	60264430	+	420	56	68	-0.28	0.811669
9530068E07Rik	chr11	52209929	52222231	+	223	34	25	0.44	0.786883
A730011L01Rik	chr11	119352702	119369066	+	386	111	86	0.37	0.460403
Aarsd1	chr11	101268152	101286111	-	258	55	49	0.17	0.983681
Aatf	chr11	84236356	84327025	-	1227	202	187	0.11	0.915365
Abca5	chr11	110181120	110198955	-	108	36	17	1.08	0.144398
Abhd15	chr11	77329485	77352110	+	261	24	33	-0.46	0.773339
Abr	chr11	76232605	76384868	-	1640	318	307	0.05	1
Acaca	chr11	83943173	84027793	+	461	82	96	-0.23	0.816535
Acly	chr11	100361892	100389184	-	912	210	190	0.14	0.82395
Acox1	chr11	116050342	116060044	-	136	32	43	-0.43	0.734805
Acsf2	chr11	94431604	94463084	-	321	64	66	-0.04	1
Actr2	chr11	19978688	20012871	-	534	119	122	-0.04	1
Adam19	chr11	45869586	45959139	+	1919	431	449	-0.06	0.959502
Adamts2	chr11	50608918	50611849	+	39	6	1	2.59	0.544799
Adora2b	chr11	62062485	62079956	+	109	26	22	0.24	0.997723
Aebp1	chr11	5767604	5772092	+	284	40	33	0.28	0.917922
Aff4	chr11	53186475	53213128	+	478	50	57	-0.19	0.954555
Afmid	chr11	117687237	117701223	+	134	24	34	-0.5	0.721512
Aftph	chr11	20586120	20626176	-	545	82	99	-0.27	0.715689
Agxt2l2	chr11	51398258	51416757	+	644	79	111	-0.49	0.219249
Ahsa2	chr11	23388548	23397539	-	244	23	30	-0.38	0.881453
Akap1	chr11	88693068	88725032	-	428	77	89	-0.21	0.861796
Akap10	chr11	61703291	61729721	-	513	84	86	-0.03	1
Aldh3a2	chr11	61036918	61080688	-	537	147	142	0.05	1
Aldoc	chr11	78136469	78141284	+	48	12	4	1.59	0.427057
Alkbh5	chr11	60349882	60367870	+	376	24	24	0	1
Amz2	chr11	109287289	109313687	+	336	65	71	-0.13	1
Ankfy1	chr11	72503507	72538683	+	424	19	17	0.16	1
Ankrd13b	chr11	77283986	77289939	-	121	22	21	0.07	1
Ankrd40	chr11	94189326	94201238	+	228	30	27	0.15	1
Anxa6	chr11	54792609	54846948	-	1801	524	482	0.12	0.682917
Aoc2	chr11	101186376	101191017	+	61	9	2	2.17	0.391281
Aoc3	chr11	101192382	101203253	+	62	14	12	0.22	1
Ap1b1	chr11	4886936	4916855	+	410	126	89	0.5	0.152614
Ap2b1	chr11	83121739	83216147	+	1693	365	327	0.16	0.62634
Arf1	chr11	59024915	59041773	-	358	37	29	0.35	0.860615
Arf2	chr11	103828052	103846652	+	427	81	81	0	1
Arhgap23	chr11	97352457	97363713	+	316	63	52	0.28	0.831461
Arhgap44	chr11	64864976	64976070	-	694	171	150	0.19	0.753391
Arl4d	chr11	101526854	101529147	+	23	7	3	1.22	0.82395
Armc7	chr11	115336980	115351782	+	219	5	13	-1.38	0.482276
Arrb2	chr11	70246146	70254331	+	123	25	16	0.64	0.701051
Asb3	chr11	30854418	30986105	+	670	124	104	0.25	0.701051
Ascc2	chr11	4537749	4583389	+	922	185	180	0.04	1
Aspscr1	chr11	120534305	120570762	+	804	5	4	0.32	1
Atad5	chr11	79916504	79922011	+	88	13	16	-0.3	1
Atox1	chr11	55260142	55274742	-	228	67	77	-0.2	0.897888
Atp5h	chr11	115277002	115281277	-	75	7	7	0	1
Atp6v0a1	chr11	100870765	100923739	+	1174	173	154	0.17	0.808345
Atpaf2	chr11	60214139	60230602	-	244	28	19	0.56	0.728674
Aurkb	chr11	68859148	68865167	+	131	22	23	-0.06	1
Azi1	chr11	119929402	119933337	-	100	20	20	0	1
B3gnt2	chr11	22734864	22760489	-	221	48	35	0.46	0.667888
B3gntl1	chr11	121477510	121534468	-	988	232	237	-0.03	1
B9d1	chr11	61318645	61326434	+	117	21	14	0.59	0.797317
Bahcc1	chr11	120151106	120153482	+	32	5	3	0.74	1
Baiap2	chr11	119804076	119868097	+	1144	149	171	-0.2	0.726101
BC017643	chr11	121083901	121090624	-	194	63	43	0.55	0.391281
BC017647	chr11	77908209	77969578	+	806	137	124	0.14	0.900229
BC030499	chr11	78104393	78108845	+	78	13	10	0.38	1
BC030867	chr11	102110195	102126502	+	249	60	47	0.35	0.734129
BC046404	chr11	62418385	62462026	-	587	117	99	0.24	0.734805
BC096441	chr11	69496078	69509601	-	159	16	9	0.83	0.706934
BC100451	chr11	118193673	118203815	-	284	28	43	-0.62	0.482276
Becn1	chr11	101149575	101163601	-	331	44	49	-0.16	1
Birc5	chr11	117710564	117717047	+	122	47	27	0.8	0.233963
Blmh	chr11	76759005	76800882	+	924	126	117	0.11	0.975101
Bod1	chr11	31565180	31571886	-	137	24	20	0.26	0.994082
Bptf	chr11	106939899	106992881	-	889	162	168	-0.05	1
Brca1	chr11	101386820	101413270	-	321	82	66	0.31	0.701051
Brip1	chr11	86008534	86014667	-	74	12	8	0.59	0.926303
Bzrap1	chr11	87590039	87599431	+	82	14	8	0.81	0.773339
C1d	chr11	17157596	17169180	+	134	20	17	0.23	1
C1qbp	chr11	70791337	70796529	-	134	26	19	0.45	0.848303
C1ql1	chr11	102800577	102808003	-	61	14	14	0	1
C1qtnf1	chr11	118289812	118311278	+	396	95	102	-0.1	1
Cabp7	chr11	4636894	4646782	-	54	6	10	-0.74	0.897888
Cacna1g	chr11	94272794	94278502	-	199	20	15	0.42	0.926303
Cacnb1	chr11	97864214	97883942	-	426	71	84	-0.24	0.820666
Camta2	chr11	70499415	70501451	-	17	2	5	-1.32	0.897888
Cant1	chr11	118267602	118280367	-	288	45	56	-0.32	0.808345
Canx	chr11	50109700	50112881	-	80	11	7	0.65	0.915365
Casc3	chr11	98671474	98683852	+	262	35	38	-0.12	1
Caskin2	chr11	115668090	115674954	-	153	24	27	-0.17	1
Cbx1	chr11	96650472	96669955	+	387	32	37	-0.21	0.984007
Cbx2	chr11	118885038	118889353	+	121	20	19	0.07	1
Cbx4	chr11	118942686	118947536	-	97	13	19	-0.55	0.854513
Cbx8	chr11	118900366	118902146	-	29	6	3	1	0.926303
Ccdc104	chr11	29121531	29147410	-	415	42	40	0.07	1
Ccdc137	chr11	120319428	120325673	+	96	14	10	0.49	0.945924
Ccdc157	chr11	4048816	4060222	-	147	37	24	0.62	0.544799
Ccdc43	chr11	102545999	102559097	-	186	22	28	-0.35	0.915365
Ccdc45	chr11	106650565	106680175	+	632	153	148	0.05	1
Ccdc47	chr11	106062931	106066750	-	100	18	20	-0.15	1
Ccdc55	chr11	76864136	76891540	-	383	57	62	-0.12	1
Ccdc57	chr11	120687855	120734986	-	425	70	70	0	1
Ccdc88a	chr11	29273776	29323412	+	389	50	71	-0.51	0.404585
Ccdc99	chr11	34622691	34647144	-	388	97	91	0.09	1
Ccl2	chr11	81849072	81850956	+	18	6	5	0.26	1
Ccl5	chr11	83339279	83344021	-	27	13	3	2.12	0.201611
Ccl7	chr11	81859213	81861028	+	12	0	5	-13.29	0.388688
Ccm2	chr11	6446889	6496748	+	1017	215	208	0.05	1
Ccng1	chr11	40562591	40567441	-	86	17	17	0	1
Cct4	chr11	22890518	22903781	+	321	54	53	0.03	1
Cdc27	chr11	104381567	104411793	-	466	103	108	-0.07	1
Cdc42ep4	chr11	113590618	113612469	-	358	84	80	0.07	1
Cdc42se2	chr11	54537075	54601149	-	782	138	112	0.3	0.529909
Cdc6	chr11	98769464	98783208	+	280	66	67	-0.02	1
Cdk12	chr11	98103050	98139819	+	574	30	45	-0.59	0.508545
Cdk5rap3	chr11	96768739	96777811	-	196	27	26	0.05	1
Cdkn2aipnl	chr11	51781162	51790837	+	209	34	26	0.39	0.843421
Cep68	chr11	20138389	20149433	-	256	55	44	0.32	0.800232
Chac2	chr11	30876706	30886351	-	66	21	7	1.59	0.144398
Chad	chr11	94426360	94430442	+	75	5	4	0.32	1
Chd3	chr11	69156774	69162113	-	185	17	24	-0.5	0.828829
Chmp6	chr11	119775123	119780863	+	153	20	16	0.32	0.979624
Cisd3	chr11	97547139	97549936	+	40	10	2	2.32	0.298656
Clint1	chr11	45665506	45724126	+	1157	125	102	0.29	0.591653
Clk4	chr11	51076615	51095267	+	395	49	54	-0.14	1
Cltc	chr11	86508818	86517200	-	253	20	20	0	1
Cnot6	chr11	49488214	49526213	-	741	108	93	0.22	0.811669
Cnot8	chr11	57917654	57932097	+	282	52	62	-0.25	0.870347
Cnp	chr11	100437204	100453044	+	367	102	82	0.32	0.62762
Cntd1	chr11	101147368	101157632	+	262	37	39	-0.08	1
Cntrob	chr11	69113041	69132970	-	474	139	115	0.27	0.600292
Coasy	chr11	100943878	100947934	+	96	14	13	0.11	1
Cobl	chr11	12136610	12364808	-	1619	235	234	0.01	1
Cog1	chr11	113510641	113523714	+	373	95	81	0.23	0.813537
Coil	chr11	88835248	88852928	+	193	41	52	-0.34	0.78741
Commd1	chr11	22734743	22882091	-	1049	206	158	0.38	0.151608
Cops3	chr11	59631296	59653341	-	573	75	66	0.18	0.926303
Copz2	chr11	96711189	96722518	+	253	73	50	0.55	0.336427
Coro6	chr11	77275912	77283987	+	52	5	15	-1.59	0.308789
Cox10	chr11	63776128	63892969	-	983	217	202	0.1	0.926303
Cox11	chr11	90499486	90506246	+	75	15	13	0.21	1
Cpd	chr11	76599646	76604525	-	96	24	27	-0.17	1
Cpeb4	chr11	31772210	31831578	+	560	70	67	0.06	1
Cpsf4l	chr11	113559485	113571332	-	90	26	30	-0.21	1
Crk	chr11	75492785	75518758	+	573	92	86	0.1	1
Crlf3	chr11	79859994	79894471	-	520	89	101	-0.18	0.891357
Cryba1	chr11	77532128	77538786	-	65	5	10	-1	0.78741
Csnk1d	chr11	120819778	120852372	-	994	77	90	-0.23	0.834608
Ctdnep1	chr11	69794657	69804104	+	253	6	3	1	0.926303
Cuedc1	chr11	87912791	87998868	+	850	199	195	0.03	1
Cwc25	chr11	97617574	97627855	-	217	55	60	-0.13	1
Cxcl16	chr11	70267484	70273487	-	52	5	11	-1.14	0.701051
Cyb5d2	chr11	72590750	72609645	-	171	9	5	0.85	0.890503
Cyth1	chr11	117993332	118109817	-	1165	238	216	0.14	0.811669
D11Wsu47e	chr11	113545723	113560633	+	274	69	65	0.09	1
D11Wsu99e	chr11	113522632	113545470	-	375	62	78	-0.33	0.698611
D930048N14Rik	chr11	51464680	51468463	+	22	1	5	-2.32	0.701051
Dbnl	chr11	5688532	5700966	+	479	97	102	-0.07	1
Dcaf7	chr11	105898213	105909959	+	141	32	25	0.36	0.892282
Dcakd	chr11	102860957	102889619	-	407	61	45	0.44	0.592903
Ddx52	chr11	83759756	83765664	+	156	66	54	0.29	0.800232
Ddx56	chr11	6158921	6167776	-	363	31	30	0.05	1
Derl2	chr11	70820665	70832745	-	210	30	33	-0.14	1
Dhrs11	chr11	84634357	84642467	-	141	29	30	-0.05	1
Dhrs13	chr11	77845781	77851369	+	103	15	13	0.21	1
Dhrs7b	chr11	60644132	60671926	+	373	101	97	0.06	1
Dhx33	chr11	70800252	70817923	-	388	57	68	-0.26	0.848303
Dhx40	chr11	86589161	86614591	-	341	49	51	-0.06	1
Dhx58	chr11	100556017	100565514	-	107	8	33	-2.04	0.00289389
Dhx8	chr11	101594232	101597011	+	47	6	7	-0.22	1
Dlx4	chr11	95001769	95007578	-	26	2	5	-1.32	0.897888
Dnajc7	chr11	100444131	100481483	-	743	194	148	0.39	0.160138
Dph1	chr11	74991144	75004022	-	235	33	28	0.24	0.975167
Drg2	chr11	60268092	60282257	+	431	81	76	0.09	1
Dus1l	chr11	120650514	120657718	-	212	20	16	0.32	0.979624
Dusp14	chr11	83861542	83882304	-	298	63	43	0.55	0.391281
Dusp18	chr11	3795242	3799357	+	47	5	18	-1.85	0.12961
Dusp3	chr11	101836029	101846093	-	181	24	33	-0.46	0.773339
Dynll2	chr11	87793026	87801036	-	161	27	27	0	1
Ebf1	chr11	44430818	44818498	+	2807	646	429	0.59	2.64256e-09
Efcab9	chr11	32423339	32432082	-	107	11	16	-0.54	0.897888
Eftud2	chr11	102700114	102739029	-	927	140	127	0.14	0.903549
Egfr	chr11	16652205	16787927	+	2048	534	473	0.18	0.380068
Ehbp1	chr11	22046534	22185876	-	1184	249	200	0.32	0.214063
Eif1	chr11	100181198	100183411	+	39	7	4	0.81	0.945924
Eif4a3	chr11	119149676	119161404	-	349	87	61	0.51	0.301802
Eif4enif1	chr11	3103632	3144590	+	987	138	138	0	1
Eif5a	chr11	69730221	69735461	-	120	8	18	-1.17	0.42511
Elac2	chr11	64792539	64815572	+	436	92	79	0.22	0.838347
Eme1	chr11	94506309	94515279	-	172	32	23	0.48	0.770924
Eml6	chr11	29644133	29664234	-	255	90	46	0.97	0.00486016
Engase	chr11	118338285	118349088	+	112	17	16	0.09	1
Eno3	chr11	70470703	70476016	+	110	9	17	-0.92	0.637482
Epn2	chr11	61360007	61393161	-	364	29	24	0.27	0.963915
Epn3	chr11	94351795	94361247	-	125	11	8	0.46	0.991768
Eral1	chr11	77886877	77893886	-	131	26	33	-0.34	0.897888
Erbb2	chr11	98288393	98288887	+	29	5	10	-1	0.78741
Erlec1	chr11	30830773	30854153	-	407	104	92	0.18	0.897888
Ern1	chr11	106275079	106349151	-	634	116	122	-0.07	1
Etv4	chr11	101631060	101646686	-	71	10	9	0.15	1
Evi2a	chr11	79340069	79344112	-	43	5	8	-0.68	0.963425
Ewsr1	chr11	4969691	4999270	-	714	72	83	-0.21	0.890503
Exoc7	chr11	116156995	116167967	-	309	101	83	0.28	0.701051
Ezh1	chr11	101060616	101071893	-	241	44	28	0.65	0.427057
Fam100b	chr11	116295407	116300392	+	86	8	14	-0.81	0.773339
Fam114a2	chr11	57296491	57332147	-	690	178	175	0.03	1
Fam117a	chr11	95198331	95243187	+	379	46	66	-0.52	0.413245
Fam134c	chr11	100959313	100981080	-	393	34	45	-0.4	0.753391
Fam161a	chr11	22908346	22923725	+	97	18	20	-0.15	1
Fam171a2	chr11	102301546	102308909	-	88	10	7	0.52	0.983681
Fam18b	chr11	62697163	62730283	+	506	158	138	0.2	0.755984
Fam20a	chr11	109534239	109583571	-	376	128	38	1.75	1.15296e-10
Fam33a	chr11	86922752	86938137	+	376	102	77	0.41	0.413631
Fam57a	chr11	75993172	76021676	+	164	26	20	0.38	0.901848
Fam64a	chr11	71855956	71860873	+	154	11	12	-0.13	1
Fancl	chr11	26286134	26371877	+	436	119	93	0.36	0.457448
Fbf1	chr11	116016399	116029469	-	288	66	53	0.32	0.758887
Fbxl20	chr11	97959735	98011718	-	544	135	121	0.16	0.890503
Fbxw11	chr11	32542890	32644786	+	1357	214	180	0.25	0.482276
Fdxr	chr11	115129337	115138365	-	114	20	24	-0.26	0.994082
Fgf18	chr11	33017429	33047401	-	529	48	44	0.13	1
Fignl1	chr11	11687433	11708929	-	268	34	42	-0.31	0.890503
Fkbp10	chr11	100277010	100286139	+	251	32	26	0.3	0.926303
Flcn	chr11	59605291	59623091	-	592	155	134	0.21	0.723466
Flii	chr11	60537866	60540726	-	57	8	18	-1.17	0.42511
Flot2	chr11	77851432	77873937	+	484	90	93	-0.05	1
Fn3krp	chr11	121282714	121292603	+	109	10	12	-0.26	1
Fndc8	chr11	82705625	82714304	+	69	6	6	0	1
Fnip1	chr11	54278061	54316208	+	724	108	92	0.23	0.773339
Foxj1	chr11	116192017	116196714	-	29	2	5	-1.32	0.897888
Foxk2	chr11	121152057	121158404	+	146	16	18	-0.17	1
Fscn2	chr11	120222847	120229483	+	48	7	12	-0.78	0.838347
Ftsj3	chr11	106112322	106113869	-	41	7	14	-1	0.667888
Fxr2	chr11	69446491	69466800	+	455	53	49	0.11	1
G3bp1	chr11	55283186	55314014	+	760	126	112	0.17	0.870347
G6pc3	chr11	102050933	102055396	+	67	5	2	1.32	0.897888
Gaa	chr11	119129341	119134767	+	110	32	25	0.36	0.892282
Galk1	chr11	115869770	115874034	-	95	8	12	-0.59	0.926303
Galnt10	chr11	57458966	57540414	+	1421	331	309	0.1	0.87804
Gas2l1	chr11	4955380	4965304	-	136	15	17	-0.18	1
Gatsl3	chr11	4118227	4122413	+	43	8	5	0.68	0.963425
Gdpd1	chr11	86847368	86887565	-	191	61	50	0.29	0.82395
Gemin5	chr11	57968530	57974271	-	99	14	23	-0.72	0.667888
Gfpt2	chr11	49607688	49652116	+	338	84	74	0.18	0.912442
Gga3	chr11	115447100	115465199	-	429	45	57	-0.34	0.766987
Ggnbp2	chr11	84645862	84684241	-	695	89	76	0.23	0.829619
Ghdc	chr11	100627345	100632272	-	40	12	0	13.29	0.0103014
Git1	chr11	77314489	77318588	+	146	31	24	0.37	0.890503
Gjc1	chr11	102660892	102681015	-	311	48	62	-0.37	0.701051
Gjc2	chr11	58989067	58996716	-	41	7	8	-0.19	1
Glod4	chr11	75934488	76057178	-	1552	262	233	0.17	0.701051
Gm10277	chr11	77598954	77601250	-	29	4	7	-0.81	0.945924
Gm11435	chr11	83325237	83335678	-	111	16	17	-0.09	1
Gm12185	chr11	48731533	48740682	-	24	6	4	0.59	1
Gm12258	chr11	58660659	58672152	+	240	57	46	0.31	0.811669
Gm16515	chr11	60719455	60728253	-	91	29	14	1.05	0.26086
Gm17305	chr11	69177520	69182911	+	53	5	1	2.32	0.701051
Gm17307	chr11	83135114	83137090	-	76	17	18	-0.08	1
Gm17329	chr11	94810493	94811646	-	72	5	16	-1.68	0.233963
Gm17334	chr11	53585782	53586690	-	30	6	4	0.59	1
Gm17413	chr11	97607366	97609026	+	56	3	9	-1.59	0.592903
Gm17674	chr11	30026864	30027540	+	13	6	5	0.26	1
Gm20390	chr11	93811132	93829608	-	382	92	98	-0.09	1
Gm885	chr11	106612516	106630109	+	143	43	37	0.22	0.963425
Gna13	chr11	109224144	109241790	+	285	71	66	0.11	1
Gnb2l1	chr11	48613861	48619937	+	245	25	26	-0.06	1
Gosr1	chr11	76562009	76577070	-	273	73	58	0.33	0.703828
Gosr2	chr11	103540039	103559009	-	401	89	64	0.48	0.355609
Gpatch8	chr11	102368807	102417514	-	613	79	71	0.15	0.959502
Gprc5c	chr11	114712486	114730411	+	333	65	66	-0.02	1
Gps1	chr11	120645588	120650412	+	107	18	18	0	1
Gps2	chr11	69727389	69730079	+	87	10	4	1.32	0.65342
Gpx3	chr11	54716273	54723880	+	88	16	15	0.09	1
Grb10	chr11	11833161	11937405	-	2306	554	86	2.69	4.32603e-81
Grb2	chr11	115505358	115569912	-	899	8	7	0.19	1
Gria1	chr11	56990019	57003296	+	81	26	15	0.79	0.535158
Grn	chr11	102291628	102298124	+	222	10	5	1	0.78741
Guk1	chr11	58997356	59005455	-	130	32	22	0.54	0.702243
H2afv	chr11	6327228	6344447	-	320	54	62	-0.2	0.93113
H3f3b	chr11	115883225	115889277	-	41	7	8	-0.19	1
Hdac5	chr11	102067200	102091457	-	429	68	55	0.31	0.770924
Heatr6	chr11	83574189	83578784	+	113	24	24	0	1
Helz	chr11	107409243	107439471	+	460	116	108	0.1	0.989131
Hexdc	chr11	121065746	121083970	+	271	48	55	-0.2	0.950391
Hexim2	chr11	102994658	103001191	+	65	7	7	0	1
Higd1b	chr11	102697162	102699355	+	37	4	7	-0.81	0.945924
Hint1	chr11	54679884	54684004	+	79	14	15	-0.1	1
Hist3h2a	chr11	58768186	58770177	+	20	5	6	-0.26	1
Hmmr	chr11	40534404	40546919	-	196	62	67	-0.11	1
Hn1	chr11	115358666	115375702	-	257	38	28	0.44	0.753742
Hnf1b	chr11	83664375	83719420	+	797	73	214	-1.55	4.08492e-15
Hnrnpab	chr11	51412371	51420350	-	357	29	36	-0.31	0.900229
Hnrnph1	chr11	50190491	50200031	+	250	20	23	-0.2	1
Hoxb3	chr11	96184639	96208000	+	356	30	21	0.52	0.753391
Hoxb5	chr11	96163908	96167435	+	42	5	2	1.32	0.897888
Hoxb6	chr11	96153789	96162882	+	67	7	2	1.81	0.65342
Hoxb9	chr11	96132770	96137910	+	38	5	0	13.29	0.388688
Hsd17b1	chr11	100939724	100941842	+	29	4	9	-1.17	0.753391
Hspa4	chr11	53076381	53080744	-	111	21	20	0.07	1
Hus1	chr11	8895358	8911132	-	303	71	67	0.08	1
Ict1	chr11	115265065	115273989	+	168	26	20	0.38	0.901848
Ifi35	chr11	101309720	101320013	+	191	34	41	-0.27	0.923364
Ift20	chr11	78349862	78355240	+	134	13	12	0.12	1
Igf2bp1	chr11	95834457	95843909	-	247	45	55	-0.29	0.845765
Igfbp4	chr11	98903073	98913016	+	99	28	17	0.72	0.572114
Igtp	chr11	58013057	58021094	+	41	5	2	1.32	0.897888
Inpp5k	chr11	75444489	75462374	+	363	42	57	-0.44	0.62308
Ints2	chr11	86031310	86042736	-	215	34	44	-0.37	0.793987
Irf1	chr11	53583552	53591877	+	315	44	42	0.07	1
Irgm1	chr11	48678746	48684877	-	118	30	16	0.91	0.362221
Itga2b	chr11	102317785	102328514	-	99	8	16	-1	0.604972
Itga3	chr11	94924474	94938112	-	200	29	38	-0.39	0.814395
Jmjd6	chr11	116698745	116704764	-	221	33	43	-0.38	0.78741
Jup	chr11	100233609	100259064	-	570	106	107	-0.01	1
Kat2a	chr11	100566059	100573488	-	235	35	30	0.22	0.981265
Kctd2	chr11	115281439	115292588	+	249	54	54	0	1
Kif18b	chr11	102777799	102786403	-	87	14	13	0.11	1
Kif1c	chr11	70514049	70520848	+	210	9	15	-0.74	0.792505
Kif3a	chr11	53380880	53414608	+	509	181	172	0.07	1
Klhl10	chr11	100303230	100318337	+	98	23	20	0.2	1
Klhl11	chr11	100323927	100334056	-	124	12	12	0	1
Kpna2	chr11	106849942	106860856	-	219	31	7	2.15	0.00296824
Kpnb1	chr11	97023823	97025537	-	57	7	4	0.81	0.945924
Krt10	chr11	99246567	99250679	-	28	3	7	-1.22	0.82395
Ksr1	chr11	78832724	78959857	-	1608	348	384	-0.14	0.682917
Larp1	chr11	57855114	57856516	+	51	10	6	0.74	0.897888
Lasp1	chr11	97661151	97694922	+	988	165	201	-0.29	0.398428
Leprel4	chr11	100269769	100276151	-	171	31	24	0.37	0.890503
Lgals3bp	chr11	118254064	118263407	-	144	18	36	-1	0.193638
Lgals9	chr11	78776475	78798449	-	149	34	3	3.5	5.48257e-06
Lhx1	chr11	84333207	84335570	-	56	2	9	-2.17	0.391281
Lig3	chr11	82594643	82610044	+	375	54	38	0.51	0.535158
Limd2	chr11	106017569	106021457	-	95	6	7	-0.22	1
Limk2	chr11	3255870	3309178	-	658	155	111	0.48	0.106583
Llgl1	chr11	60517698	60519572	+	68	16	11	0.54	0.897888
Llgl2	chr11	115685371	115706756	+	189	24	20	0.26	0.994082
Lrrc46	chr11	96895915	96902722	-	41	8	12	-0.59	0.926303
Lrrc59	chr11	94491080	94506531	+	588	75	67	0.16	0.950391
Lsm11	chr11	45744581	45758438	-	226	77	65	0.24	0.838335
Lsm12	chr11	102023810	102046611	-	501	78	90	-0.21	0.865998
Luc7l3	chr11	94152374	94183303	-	574	104	95	0.13	0.960459
Lyrm7	chr11	54640367	54674419	-	129	15	54	-1.85	9.24072e-05
Map2k3	chr11	60745534	60766314	+	497	32	29	0.14	1
Map2k4	chr11	65509789	65601788	-	1079	183	201	-0.14	0.859593
Map2k6	chr11	110260435	110386837	+	578	155	144	0.11	0.955529
Map3k14	chr11	103081707	103128682	-	1295	271	283	-0.06	0.989131
Map3k3	chr11	106013377	106015455	+	48	3	8	-1.42	0.706934
Mapk7	chr11	61302314	61307124	-	203	26	30	-0.21	1
Mapk9	chr11	49667758	49696813	+	479	94	82	0.2	0.87804
Mat2b	chr11	40492815	40508706	-	302	78	55	0.5	0.370507
Mbtd1	chr11	93748193	93791593	+	719	79	61	0.37	0.604432
Mdh1	chr11	21456789	21472197	-	243	53	65	-0.29	0.797317
Med1	chr11	98013467	98054575	-	792	94	100	-0.09	1
Med13	chr11	86086048	86092103	-	104	13	10	0.38	1
Med24	chr11	98570155	98590733	-	466	107	95	0.17	0.897888
Med7	chr11	46250462	46256224	+	85	11	12	-0.13	1
Med9	chr11	59761707	59775708	+	208	39	23	0.76	0.370503
Meis1	chr11	18781631	18918718	-	1879	236	264	-0.16	0.706934
Metrnl	chr11	121562857	121577601	+	325	57	56	0.03	1
Mettl16	chr11	74584364	74632195	+	782	124	115	0.11	0.975101
Mettl2	chr11	104987738	105001709	+	241	76	60	0.34	0.687744
Mfap3	chr11	57332187	57342592	+	151	18	31	-0.78	0.456719
Mfap4	chr11	61298932	61302403	+	93	19	21	-0.14	1
Mfsd11	chr11	116713753	116736027	+	463	84	92	-0.13	0.97188
Mgat1	chr11	49057747	49076530	+	430	71	62	0.2	0.922566
Mgat4b	chr11	50024391	50044602	+	236	55	49	0.17	0.983681
Mif4gd	chr11	115469231	115474284	-	104	13	3	2.12	0.201611
Mink1	chr11	70412489	70418534	+	110	21	20	0.07	1
Mis12	chr11	70833112	70839569	+	117	12	11	0.13	1
Mks1	chr11	87666716	87677306	+	79	5	31	-2.63	0.000398688
Mllt6	chr11	97526314	97534863	+	253	32	26	0.3	0.926303
Mlx	chr11	100948590	100953522	+	109	17	16	0.09	1
Mmgt2	chr11	62462950	62479857	+	253	49	53	-0.11	1
Mmp28	chr11	83255377	83276574	-	167	23	25	-0.12	1
Mnt	chr11	74650969	74657278	+	168	9	4	1.17	0.753391
Morc2a	chr11	3549761	3569414	+	350	53	44	0.27	0.890503
Mpdu1	chr11	69470198	69476145	-	123	17	14	0.28	1
Mpg	chr11	32126510	32132701	+	171	36	39	-0.12	1
Mpp2	chr11	101925981	101947053	-	145	46	22	1.06	0.0720384
Mprip	chr11	59474806	59541188	+	1077	138	162	-0.23	0.662566
Mrc2	chr11	105153956	105188206	+	551	143	123	0.22	0.730694
Mrm1	chr11	84626562	84633018	-	97	16	28	-0.81	0.482276
Mrpl10	chr11	96902873	96910528	+	168	20	16	0.32	0.979624
Mrpl22	chr11	57985162	57993068	+	175	22	24	-0.13	1
Mrpl27	chr11	94515080	94521404	+	83	38	22	0.79	0.355359
Mrpl38	chr11	115993130	116000183	-	132	36	44	-0.29	0.897888
Mrpl45	chr11	97177029	97191235	+	237	28	48	-0.78	0.246136
Mrps23	chr11	88017889	88025010	+	139	34	29	0.23	0.978612
Mrps24	chr11	5604525	5615684	-	154	33	38	-0.2	0.986082
Mrps7	chr11	115465238	115469351	+	129	22	1	4.46	0.000188551
Msi2	chr11	88157390	88579416	-	2984	512	709	-0.47	9.66236e-07
Msl1	chr11	98657113	98667749	+	276	18	6	1.59	0.208855
Mtfp1	chr11	3991482	3995449	-	35	11	10	0.14	1
Mtif2	chr11	29426447	29445280	+	313	36	40	-0.15	1
Mtmr4	chr11	87405727	87412448	+	122	5	9	-0.85	0.890503
Mxra7	chr11	116664375	116689361	-	414	82	70	0.23	0.849548
Mybbp1a	chr11	72254856	72265051	+	456	13	14	-0.11	1
Myh10	chr11	68505655	68583146	+	1988	461	401	0.2	0.322773
Myo18a	chr11	77579104	77590909	+	103	23	21	0.13	1
Myo19	chr11	84693868	84706558	+	279	55	52	0.08	1
Myo1c	chr11	75469650	75483090	+	476	49	39	0.33	0.823222
Myo1d	chr11	80487168	80593506	-	716	150	134	0.16	0.850616
Myocd	chr11	65037235	65083357	-	341	86	84	0.03	1
Myst2	chr11	95143215	95171504	-	578	127	142	-0.16	0.861796
N4bp3	chr11	51456564	51464345	-	111	13	21	-0.69	0.706934
Nacad	chr11	6497905	6499942	-	48	7	8	-0.19	1
Naglu	chr11	100931325	100938987	+	119	18	31	-0.78	0.456719
Nat9	chr11	115044145	115049159	-	65	7	2	1.81	0.65342
Nbr1	chr11	101414180	101429855	+	330	70	69	0.02	1
Ncor1	chr11	62186887	62271309	-	1198	166	145	0.2	0.750735
Ndel1	chr11	68642804	68685361	-	515	69	62	0.15	0.97414
Neurl4	chr11	69717536	69722238	+	159	18	2	3.17	0.00875015
Nf1	chr11	79261654	79286915	+	417	50	42	0.25	0.90703
Nf2	chr11	4665853	4749414	-	1072	199	200	-0.01	1
Nfe2l1	chr11	96679002	96691283	-	430	14	7	1	0.667888
Nhp2	chr11	51433236	51437217	+	99	13	16	-0.3	1
Nipsnap1	chr11	4773953	4794204	+	148	32	21	0.61	0.637482
Nkiras2	chr11	100480557	100488114	+	124	15	20	-0.42	0.926303
Nle1	chr11	82714269	82721914	-	157	38	33	0.2	0.986082
Nlgn2	chr11	69641240	69647762	-	151	30	23	0.38	0.881453
Nlk	chr11	78430773	78509997	-	711	138	125	0.14	0.901848
Nme1	chr11	93821981	93829587	-	162	35	51	-0.54	0.508545
Nme2	chr11	93811127	93817574	-	125	32	26	0.3	0.926303
Nmt1	chr11	102889898	102918799	+	622	124	99	0.33	0.516078
Nol11	chr11	107039849	107046136	-	163	25	26	-0.06	1
Npepps	chr11	97067155	97141885	-	1316	184	154	0.26	0.529909
Nploc4	chr11	120265578	120282772	-	463	40	51	-0.35	0.781857
Npm1	chr11	33052286	33063207	-	245	40	26	0.62	0.516078
Nprl3	chr11	32125627	32167690	-	898	198	190	0.06	1
Nr1d1	chr11	98629245	98636648	-	225	9	11	-0.29	1
Nsf	chr11	103770739	103815339	-	484	104	115	-0.15	0.926303
Nt5c3l	chr11	100283634	100303123	-	421	70	57	0.3	0.773339
Nt5m	chr11	59652948	59694471	+	550	68	60	0.18	0.945924
Nudcd2	chr11	40547168	40553549	+	100	24	29	-0.27	0.963915
Nudcd3	chr11	6006460	6093480	-	1134	154	148	0.06	1
Nufip2	chr11	77499640	77555295	+	622	87	64	0.44	0.415002
Nup85	chr11	115425747	115445300	+	432	45	39	0.21	0.964284
Nup88	chr11	70756559	70783462	-	642	96	85	0.18	0.900229
Nxn	chr11	76070699	76212643	-	2093	330	349	-0.08	0.924316
Ogdh	chr11	6191637	6256644	+	1305	216	216	0	1
Omg	chr11	79314483	79317587	-	25	5	2	1.32	0.897888
Ormdl3	chr11	98442569	98448683	-	103	14	19	-0.44	0.922546
Osbpl7	chr11	96912142	96917057	+	107	30	21	0.52	0.753391
Ovca2	chr11	74989443	74992338	-	56	2	7	-1.81	0.65342
P4ha2	chr11	53914425	53945155	+	876	145	137	0.08	1
Pafah1b1	chr11	74502586	74536674	-	412	38	39	-0.04	1
Papolg	chr11	23766410	23791905	-	464	7	4	0.81	0.945924
Patz1	chr11	3189169	3209087	+	637	81	81	0	1
Pcgf2	chr11	97550136	97560963	-	251	27	36	-0.42	0.798598
Pctp	chr11	89843978	89864209	-	129	29	36	-0.31	0.900229
Pdk2	chr11	94887571	94902669	-	195	41	35	0.23	0.959502
Pdlim4	chr11	53868429	53882517	-	247	37	48	-0.38	0.770924
Peli1	chr11	20991293	21043009	+	372	57	42	0.44	0.62308
Pelp1	chr11	70216132	70223534	-	115	14	14	0	1
Per1	chr11	68914010	68919799	+	218	28	18	0.64	0.662566
Pes1	chr11	3863977	3880008	+	383	71	54	0.4	0.604972
Pex13	chr11	23549455	23565853	-	147	16	14	0.19	1
Pfas	chr11	68801464	68824789	-	418	68	61	0.16	0.971525
Pfn1	chr11	70465351	70468147	-	79	3	14	-2.22	0.144398
Pgam2	chr11	5701642	5703737	-	18	5	1	2.32	0.701051
Pgap3	chr11	98249990	98261805	-	74	17	10	0.77	0.734805
Pgs1	chr11	117847605	117885326	+	1005	128	145	-0.18	0.817377
Phb	chr11	95528270	95542088	+	296	64	43	0.57	0.356905
Phf12	chr11	77796413	77839687	+	986	84	93	-0.15	0.945924
Pigl	chr11	62271786	62329796	+	281	75	60	0.32	0.706934
Pigs	chr11	78141916	78156285	+	169	39	47	-0.27	0.897888
Pigw	chr11	84689816	84693698	-	64	13	8	0.7	0.857344
Pik3ip1	chr11	3230403	3242975	+	234	26	40	-0.62	0.516078
Pip4k2b	chr11	97581709	97588058	-	172	30	29	0.05	1
Pitpna	chr11	75401660	75439936	+	790	126	116	0.12	0.955529
Pitpnc1	chr11	107087570	107209445	-	542	131	105	0.32	0.502777
Plcd3	chr11	102941866	102962933	-	125	24	19	0.34	0.945924
Pld2	chr11	70369304	70370980	+	30	6	5	0.26	1
Plekhh3	chr11	101023992	101032270	-	188	30	27	0.15	1
Plscr3	chr11	69660118	69665561	+	208	31	33	-0.09	1
Pmp22	chr11	62942483	62973049	+	1047	265	238	0.16	0.734129
Pno1	chr11	17103200	17111572	-	127	23	21	0.13	1
Pnpo	chr11	96799138	96805301	-	59	16	18	-0.17	1
Pnpt1	chr11	29030747	29061829	+	420	91	70	0.38	0.529909
Pold2	chr11	5772182	5778296	-	196	17	34	-1	0.21762
Poldip2	chr11	78325694	78336239	+	335	81	54	0.59	0.222865
Polg2	chr11	106629566	106640852	-	196	35	28	0.32	0.897888
Polm	chr11	5727863	5738020	-	243	68	73	-0.1	1
Polr2a	chr11	69549712	69550851	-	56	3	8	-1.42	0.706934
Ppia	chr11	6315445	6319821	+	68	9	11	-0.29	1
Ppm1d	chr11	85124745	85160569	+	451	60	63	-0.07	1
Ppp1r9b	chr11	94854193	94862641	+	249	49	48	0.03	1
Ppp2ca	chr11	51932244	51933195	+	37	9	6	0.59	0.975101
Ppp3r1	chr11	17059265	17100379	+	476	83	67	0.31	0.703828
Prkar1a	chr11	109512282	109530576	+	458	77	80	-0.06	1
Prkca	chr11	107800659	108205185	-	5022	1273	1064	0.26	0.000504972
Proca1	chr11	78006893	78019007	+	138	17	15	0.18	1
Prorsd1	chr11	29411756	29415032	-	47	8	7	0.19	1
Prpsap1	chr11	116332158	116351663	-	530	127	103	0.3	0.558102
Prpsap2	chr11	61543151	61575591	-	559	99	72	0.46	0.334776
Psmb3	chr11	97564712	97574815	+	207	51	46	0.15	1
Psmb6	chr11	70338887	70341152	+	78	19	17	0.16	1
Psmc3ip	chr11	100953136	100956751	-	72	18	17	0.08	1
Psmc5	chr11	106117467	106124435	+	160	20	30	-0.59	0.692639
Psmd11	chr11	80242126	80286751	+	741	6	9	-0.59	0.975101
Psmd12	chr11	107340841	107365677	+	491	58	71	-0.29	0.776833
Psmd3	chr11	98543867	98557294	+	392	98	85	0.21	0.852051
Psme3	chr11	101177526	101184852	+	170	17	22	-0.37	0.935015
Psme4	chr11	30672320	30704377	+	224	38	32	0.25	0.945924
Ptrf	chr11	100824084	100831930	-	188	40	26	0.62	0.516078
Pttg1	chr11	43233751	43239754	-	111	29	30	-0.05	1
Pus10	chr11	23565696	23631526	+	939	223	201	0.15	0.793987
Pwwp2a	chr11	43495559	43533914	+	645	88	66	0.42	0.470334
Rab1	chr11	20101434	20126860	+	468	88	89	-0.02	1
Rab11fip4	chr11	79474328	79507515	+	201	34	34	0	1
Rab34	chr11	78001931	78005691	+	73	4	6	-0.59	1
Rab5c	chr11	100576322	100599530	-	427	52	52	0	1
Rabep1	chr11	70658476	70753986	+	1314	148	151	-0.03	1
Rad50	chr11	53496756	53520798	-	396	117	103	0.18	0.857344
Rad51c	chr11	87192092	87218009	-	285	22	20	0.14	1
Rad51l3	chr11	82685465	82704114	-	186	48	33	0.54	0.538146
Rai1	chr11	59918514	60012700	+	1654	183	173	0.08	0.986082
Rai12	chr11	69781725	69794755	-	258	9	9	0	1
Ramp2	chr11	101107704	101120861	+	124	21	9	1.22	0.316279
Ranbp17	chr11	33202766	33230016	-	130	29	23	0.33	0.922566
Rapgef6	chr11	54336391	54448512	+	848	51	63	-0.31	0.788364
Rapgefl1	chr11	98711645	98714314	+	18	6	4	0.59	1
Rara	chr11	98789131	98835477	+	906	16	15	0.09	1
Rars	chr11	35621882	35648009	-	618	169	153	0.14	0.875658
Rdm1	chr11	101489255	101497415	+	135	20	42	-1.07	0.0977924
Recql5	chr11	115757578	115794792	-	655	137	129	0.09	1
Rel	chr11	23641513	23670971	-	333	75	46	0.71	0.12961
Rffl	chr11	82620983	82684713	-	609	119	109	0.13	0.945924
Rhbdd3	chr11	4998928	5006095	+	146	30	21	0.52	0.753391
Rhbdf1	chr11	32109584	32122301	-	347	63	50	0.33	0.753391
Rhbdf2	chr11	116464566	116485562	-	177	19	33	-0.8	0.407468
Rhot1	chr11	80022614	80065540	+	637	157	131	0.26	0.588622
Rmnd5b	chr11	51437174	51449399	-	268	31	32	-0.05	1
Rnasek	chr11	70048707	70053333	-	65	4	6	-0.59	1
Rnf130	chr11	49838847	49918261	+	539	93	78	0.25	0.773339
Rnf135	chr11	79997352	80013260	+	238	45	56	-0.32	0.808345
Rnf145	chr11	44333806	44362428	+	543	104	98	0.09	1
Rnf157	chr11	116221202	116248720	-	187	41	47	-0.2	0.971525
Rnf167	chr11	70460788	70464924	+	187	25	10	1.32	0.172202
Rnf185	chr11	3315984	3352367	-	499	81	68	0.25	0.813537
Rnf187	chr11	58745789	58752419	-	142	19	22	-0.21	1
Rnf213	chr11	119339370	119348732	+	271	56	61	-0.12	1
Rnf215	chr11	4035204	4041176	+	158	35	37	-0.08	1
Rnf43	chr11	87478050	87548043	+	637	133	125	0.09	0.997723
Rnft1	chr11	86298186	86304014	+	102	11	8	0.46	0.991768
Rnmtl1	chr11	76057216	76064122	+	85	15	7	1.1	0.570686
RP23-268N22.1	chr11	117670981	117701219	+	560	123	127	-0.05	1
Rpa1	chr11	75113851	75161813	-	1064	192	180	0.09	0.960177
Rpain	chr11	70783714	70791336	+	159	30	22	0.45	0.816535
Rpl19	chr11	97888023	97891807	+	72	21	20	0.07	1
Rpl23	chr11	97638840	97643752	-	128	21	29	-0.47	0.810287
Rpl26	chr11	68716735	68720492	+	137	27	18	0.59	0.713411
Rpl27	chr11	101303611	101306844	+	96	40	34	0.23	0.953726
Rpl38	chr11	114529837	114533646	+	98	19	15	0.34	0.975101
Rps27a	chr11	29445845	29448110	-	26	5	3	0.74	1
Rps6kb1	chr11	86315534	86358308	-	810	107	113	-0.08	1
Rptor	chr11	119465123	119758802	+	3830	747	685	0.13	0.516078
Rsad1	chr11	94405883	94410107	-	48	5	11	-1.14	0.701051
Rtn4	chr11	29592946	29642917	+	677	109	113	-0.05	1
Rufy1	chr11	50202787	50244628	-	579	150	106	0.5	0.0969535
Samd14	chr11	94871195	94882955	+	192	32	38	-0.25	0.945924
Sap30bp	chr11	115794987	115826850	+	811	149	116	0.36	0.343117
Sap30l	chr11	57615138	57623720	+	129	32	17	0.91	0.322773
Sar1b	chr11	51577188	51605428	+	397	51	53	-0.06	1
Scgb3a1	chr11	49477111	49478621	+	18	6	3	1	0.926303
Sco1	chr11	66866171	66879075	+	268	49	45	0.12	1
Scpep1	chr11	88785333	88816780	-	760	141	160	-0.18	0.78741
Scrn2	chr11	96891251	96895273	+	66	14	16	-0.19	1
Sdf2	chr11	78059247	78068999	+	130	23	31	-0.43	0.82395
Sec14l1	chr11	116976485	117020580	+	1188	187	196	-0.07	1
Sec14l2	chr11	3997041	4018835	-	193	46	34	0.44	0.701051
Sec24a	chr11	51508483	51569601	-	1156	170	141	0.27	0.52473
Sec61g	chr11	16400532	16408488	-	156	49	41	0.26	0.901848
Senp3	chr11	69486622	69495587	-	194	6	3	1	0.926303
Serpinf1	chr11	75223270	75236204	-	462	81	76	0.09	1
Sertad2	chr11	20443255	20497024	+	542	91	78	0.22	0.838335
Sf3a1	chr11	4060357	4073114	+	380	65	68	-0.07	1
Sgsh	chr11	119207555	119216845	-	113	26	27	-0.05	1
Sh3bp5l	chr11	58144251	58161228	+	426	78	88	-0.17	0.920784
Sh3pxd2b	chr11	32247839	32290301	+	1239	250	242	0.05	1
Shmt1	chr11	60601605	60624768	-	341	46	58	-0.33	0.770924
Shpk	chr11	73012961	73038014	+	186	12	7	0.78	0.838347
Shroom1	chr11	53270750	53281004	+	202	12	15	-0.32	1
Skp1a	chr11	52045510	52060361	+	211	28	33	-0.24	0.975167
Slc16a3	chr11	120809793	120820090	+	132	13	18	-0.47	0.911458
Slc22a21	chr11	53771475	53793373	-	134	39	29	0.43	0.765539
Slc22a5	chr11	53687180	53705098	-	146	31	35	-0.18	1
Slc25a19	chr11	115475491	115489460	-	220	37	33	0.17	1
Slc25a35	chr11	68781632	68786019	+	34	6	5	0.26	1
Slc26a11	chr11	119216870	119242394	+	470	115	118	-0.04	1
Slc2a4	chr11	69756044	69761652	-	40	8	3	1.42	0.706934
Slc35b1	chr11	95246005	95253091	+	177	37	23	0.69	0.472168
Slc36a1	chr11	55017877	55047340	+	555	128	145	-0.18	0.817377
Slc38a10	chr11	119972317	120012594	-	856	208	162	0.36	0.189594
Slc39a11	chr11	113106166	113427083	-	1986	599	484	0.31	0.0110204
Slc46a1	chr11	78279198	78285448	+	66	12	8	0.59	0.926303
Slc9a3r1	chr11	115024654	115042496	+	304	47	33	0.51	0.592903
Slfn8	chr11	82817388	82833611	-	34	7	7	0	1
Slfn9	chr11	82795485	82804640	-	51	10	2	2.32	0.298656
Slu7	chr11	43247245	43258888	+	221	58	43	0.43	0.631019
Smarcd2	chr11	106124492	106134287	-	185	21	15	0.49	0.875921
Smarce1	chr11	99070360	99092332	-	503	76	68	0.16	0.953726
Smcr7	chr11	60541899	60546454	+	99	10	10	0	1
Smek2	chr11	29073744	29113821	+	622	66	71	-0.11	1
Smg6	chr11	74807354	74952872	+	1196	178	149	0.26	0.543892
Smtn	chr11	3417525	3427941	-	444	57	52	0.13	1
Smurf2	chr11	106683338	106781590	-	1348	148	142	0.06	1
Smyd4	chr11	75161996	75196521	+	178	40	40	0	1
Snap47	chr11	59220635	59263502	-	935	131	119	0.14	0.922546
Snf8	chr11	95896198	95908745	+	192	34	30	0.18	1
Snrnp25	chr11	32105414	32108985	+	53	17	13	0.39	0.963915
Snx11	chr11	96628868	96638846	-	230	40	32	0.32	0.881453
Socs3	chr11	117827392	117830501	-	132	13	13	0	1
Socs7	chr11	97238750	97239982	+	31	3	6	-1	0.926303
Sox15	chr11	69468815	69470230	+	71	2	11	-2.46	0.208386
Sp2	chr11	96815532	96844274	-	439	70	68	0.04	1
Spag5	chr11	78115125	78128693	+	285	18	17	0.08	1
Spag7	chr11	70477272	70482919	-	144	31	21	0.56	0.701051
Spag9	chr11	93905431	93968070	+	926	155	134	0.21	0.723466
Sparc	chr11	55208001	55233583	-	1065	228	208	0.13	0.839273
Specc1	chr11	61770311	61858987	+	609	149	113	0.4	0.257273
Sphk1	chr11	116392238	116397972	+	45	5	4	0.32	1
Spnb2	chr11	30008753	30098234	-	2010	484	466	0.06	0.963425
Spns2	chr11	72265147	72303464	-	489	15	9	0.74	0.792505
Spop	chr11	95275393	95354721	+	1166	252	174	0.53	0.0044752
Spred2	chr11	19824444	19922581	+	1207	263	253	0.06	1
Sqstm1	chr11	50012867	50024294	-	532	63	58	0.12	1
Srebf1	chr11	60020451	60036084	-	303	44	31	0.51	0.634589
Srp68	chr11	116106479	116135532	-	893	196	185	0.08	0.975101
Srr	chr11	74720010	74739178	-	306	48	43	0.16	1
Ssh2	chr11	77029788	77206656	+	879	172	177	-0.04	1
Sstr2	chr11	113480655	113487320	+	40	9	7	0.36	1
St6galnac2	chr11	116551280	116555924	-	34	10	8	0.32	1
Stard3	chr11	98219681	98242414	+	332	67	74	-0.14	0.978612
Stat3	chr11	100749549	100800695	-	1356	248	225	0.14	0.797317
Stat5a	chr11	100721658	100724535	+	31	7	2	1.81	0.65342
Stat5b	chr11	100659980	100711853	-	733	149	122	0.29	0.529909
Stc2	chr11	31265440	31268167	-	45	11	6	0.87	0.816535
Stk10	chr11	32488594	32498529	+	218	51	72	-0.5	0.40867
Strada	chr11	106024643	106063483	-	576	75	47	0.67	0.15545
Stx8	chr11	67779991	68017273	+	1847	367	372	-0.02	1
Stxbp4	chr11	90396693	90499377	-	1008	231	220	0.07	0.988361
Sumo2	chr11	115384415	115397591	-	290	18	11	0.71	0.753391
Supt4h1	chr11	87551053	87557126	+	105	18	13	0.47	0.911458
Suz12	chr11	79809118	79827160	+	302	53	37	0.52	0.528089
Syngr2	chr11	117670981	117675598	+	115	20	20	0	1
Synrg	chr11	83840156	83853513	+	302	46	50	-0.12	1
Tac4	chr11	95122842	95130580	+	79	21	11	0.93	0.518399
Taco1	chr11	105927374	105934927	+	109	22	20	0.14	1
Tada2a	chr11	83892421	83943103	-	1132	236	281	-0.25	0.357827
Taf15	chr11	83286593	83320246	+	570	66	47	0.49	0.469427
Tanc2	chr11	105451299	105638149	+	956	153	173	-0.18	0.781613
Tax1bp3	chr11	72990752	72996665	+	85	6	3	1	0.926303
Tbc1d10a	chr11	4086791	4115509	+	720	137	117	0.23	0.713411
Tbc1d16	chr11	119071954	119083291	-	98	28	22	0.35	0.915365
Tbc1d9b	chr11	49944903	49953961	+	194	58	48	0.27	0.857344
Tbcd	chr11	121361349	121437497	+	892	145	159	-0.13	0.900093
Tbrg4	chr11	6515600	6526047	-	333	34	36	-0.08	1
Tcap	chr11	98245124	98246268	+	13	1	5	-2.32	0.701051
Tcf7	chr11	52066105	52096682	-	226	39	28	0.48	0.704806
Tcn2	chr11	3817194	3832163	-	129	34	12	1.5	0.0289863
Tex2	chr11	106429411	106474738	-	304	71	65	0.13	1
Tha1	chr11	117729265	117734796	-	41	10	5	1	0.78741
Thg1l	chr11	45760344	45768997	-	140	30	34	-0.18	1
Thoc5	chr11	4795322	4828871	+	669	129	141	-0.13	0.926303
Thra	chr11	98603124	98630321	+	605	98	85	0.21	0.852051
Timm22	chr11	76220644	76229795	+	170	36	39	-0.12	1
Timp2	chr11	118165014	118217055	-	1641	256	293	-0.2	0.544799
Tk1	chr11	117676839	117687407	-	272	63	66	-0.07	1
Tlk2	chr11	105043295	105138188	+	1486	153	163	-0.09	0.978612
Tmc6	chr11	117627301	117641954	-	205	19	24	-0.34	0.945924
Tmed4	chr11	6170371	6174874	-	82	13	14	-0.11	1
Tmem101	chr11	102013859	102017719	-	74	8	10	-0.32	1
Tmem104	chr11	115048824	115058718	+	99	27	11	1.3	0.152614
Tmem106a	chr11	101443555	101453103	+	124	23	29	-0.33	0.922566
Tmem11	chr11	60677953	60692775	-	260	36	50	-0.47	0.62762
Tmem17	chr11	22412090	22419238	+	39	5	10	-1	0.78741
Tmem199	chr11	78320556	78325675	-	99	2	5	-1.32	0.897888
Tmem97	chr11	78355318	78364280	-	139	37	25	0.57	0.629981
Tmem98	chr11	80623676	80635536	+	394	111	113	-0.03	1
Tmub2	chr11	102146244	102150552	+	104	12	16	-0.42	0.960459
Tnfaip1	chr11	78336407	78349678	-	402	69	88	-0.35	0.604432
Tnip1	chr11	54724288	54776420	-	1102	233	243	-0.06	1
Tnk1	chr11	69664064	69672233	-	97	9	10	-0.15	1
Tnrc6c	chr11	117603814	117610616	+	166	32	24	0.42	0.829619
Tns3	chr11	8351072	8368679	-	368	103	105	-0.03	1
Tob1	chr11	94072767	94076810	+	60	7	8	-0.19	1
Tom1l1	chr11	90507004	90548916	-	498	129	89	0.54	0.105276
Tom1l2	chr11	60054071	60166408	-	1405	232	215	0.11	0.897888
Top2a	chr11	98854262	98862170	-	228	42	42	0	1
Top3a	chr11	60553560	60590790	-	627	135	126	0.1	0.98132
Trim11	chr11	58791616	58804961	+	293	56	45	0.32	0.808345
Trim16	chr11	62633754	62664311	+	411	111	94	0.24	0.753391
Trim25	chr11	88860746	88881608	+	133	2	38	-4.25	8.86709e-08
Trim37	chr11	86995950	87033140	+	474	121	79	0.62	0.0564062
Trim41	chr11	48622598	48630456	-	193	5	3	0.74	1
Trim47	chr11	115969124	115988525	-	185	31	41	-0.4	0.773339
Trp53	chr11	69393860	69405376	+	293	46	39	0.24	0.930226
Trp53i13	chr11	77322602	77329234	-	85	10	14	-0.49	0.945924
Trpv2	chr11	62388039	62414018	+	129	16	32	-1	0.249854
Tsen54	chr11	115676037	115684409	+	173	33	31	0.09	1
Tsr1	chr11	74711615	74721997	+	310	57	53	0.11	1
Ttc1	chr11	43543013	43561511	-	371	72	60	0.26	0.82395
Ttc19	chr11	62097175	62141626	+	916	80	95	-0.25	0.775459
Ttyh2	chr11	114536829	114551918	+	153	37	12	1.62	0.0100928
Tubd1	chr11	86358492	86380863	+	342	71	69	0.04	1
Tubg1	chr11	100981251	100987734	+	135	33	33	0	1
Tubg2	chr11	101017220	101023102	+	32	10	8	0.32	1
Ube2b	chr11	51798998	51813987	-	416	57	45	0.34	0.766987
Ube2g1	chr11	72420820	72493643	+	569	13	15	-0.21	1
Ube2o	chr11	116407064	116410156	-	73	11	5	1.14	0.701051
Ublcp1	chr11	44268072	44284001	-	191	34	30	0.18	1
Ubtd2	chr11	32355369	32416688	+	613	86	101	-0.23	0.792505
Ubtf	chr11	102167799	102181057	-	360	42	49	-0.22	0.941661
Ugp2	chr11	21221675	21271205	-	649	118	139	-0.24	0.701051
Ulk2	chr11	61613403	61617524	-	91	16	10	0.68	0.813537
Unc119	chr11	78156983	78162667	+	64	4	7	-0.81	0.945924
Unk	chr11	115891636	115902365	+	170	36	29	0.31	0.900229
Uqcr10	chr11	4601975	4604346	-	41	11	9	0.29	1
Urgcp	chr11	5618039	5641150	-	320	65	57	0.19	0.936339
Usp22	chr11	60976273	60988532	-	252	45	44	0.03	1
Usp32	chr11	84894677	84953664	-	470	44	34	0.37	0.793987
Usp34	chr11	23370288	23388369	+	354	36	37	-0.04	1
Usp36	chr11	118145108	118151387	-	159	44	36	0.29	0.897888
Utp18	chr11	93720556	93747081	-	479	86	88	-0.03	1
Utp6	chr11	79745822	79775882	-	545	136	126	0.11	0.963425
Vamp2	chr11	68901991	68905887	+	94	14	19	-0.44	0.922546
Vat1	chr11	101320058	101327545	-	184	30	25	0.26	0.967735
Vdac1	chr11	52174361	52202900	+	587	151	141	0.1	0.97188
Vmp1	chr11	86397366	86497339	-	1154	202	138	0.55	0.0125379
Vps25	chr11	101115020	101120864	+	102	18	8	1.17	0.42511
Vps53	chr11	75859727	75993150	-	1964	316	298	0.09	0.926303
Vps54	chr11	21168787	21220328	+	660	138	123	0.17	0.859593
Vrk2	chr11	26371403	26493921	-	996	223	223	0	1
Wbp2	chr11	115939886	115948310	-	246	38	39	-0.04	1
Wdr45l	chr11	121188537	121215760	-	480	134	117	0.2	0.798598
Wdr92	chr11	17082109	17132918	+	697	127	114	0.16	0.897888
Wipf2	chr11	98725430	98754155	+	413	70	81	-0.21	0.890417
Wipi1	chr11	109434644	109472747	-	754	159	135	0.24	0.65342
Wnk4	chr11	101121880	101138421	+	215	33	34	-0.04	1
Wrap53	chr11	69375260	69392827	-	375	57	48	0.25	0.897888
Wsb1	chr11	79052873	79068174	-	382	53	44	0.27	0.890503
Wwc1	chr11	35682246	35689215	-	134	31	26	0.25	0.971525
Xbp1	chr11	5420661	5425897	+	203	23	35	-0.61	0.59777
Xpo1	chr11	23156057	23182727	+	534	62	74	-0.26	0.826264
Xylt2	chr11	94525900	94538830	-	198	37	25	0.57	0.629981
Ykt6	chr11	5855695	5867784	+	298	48	63	-0.39	0.662566
Ywhae	chr11	75546370	75579348	+	615	73	70	0.06	1
Zbtb4	chr11	69579495	69595451	+	270	20	23	-0.2	1
Zcchc10	chr11	53138180	53146804	+	172	33	41	-0.31	0.890417
Zfp2	chr11	50712560	50729668	-	398	92	91	0.02	1
Zfp286	chr11	62566878	62602483	-	279	106	42	1.34	6.28783e-06
Zfp287	chr11	62513857	62545388	-	425	103	96	0.1	1
Zfp3	chr11	70577710	70586431	+	94	30	17	0.82	0.435273
Zfp354a	chr11	50872758	50884865	+	205	68	60	0.18	0.945924
Zfp354b	chr11	50735324	50745136	-	47	13	8	0.7	0.857344
Zfp354c	chr11	50628065	50639961	-	406	115	106	0.12	0.968807
Zfp39	chr11	58703450	58717728	-	305	84	87	-0.05	1
Zfp454	chr11	50686221	50701154	-	240	48	51	-0.09	1
Zfp62	chr11	49017820	49031266	+	265	47	37	0.35	0.813537
Zfp652	chr11	95610380	95626026	+	286	33	33	0	1
Zfp672	chr11	58128615	58136849	-	234	27	23	0.23	1
Zfp692	chr11	58120570	58128116	+	147	31	17	0.87	0.383902
Zkscan17	chr11	59317668	59340134	-	205	50	44	0.18	0.975101
Zkscan6	chr11	65620676	65642741	+	354	88	76	0.21	0.860784
Zmat5	chr11	4604680	4637673	+	334	85	68	0.32	0.682917
Zmiz2	chr11	6296731	6297852	+	51	5	4	0.32	1
Znhit3	chr11	84724451	84729869	-	92	18	10	0.85	0.662966
Znrf3	chr11	5188799	5344851	-	881	103	111	-0.11	0.985342
Zswim7	chr11	62080725	62094878	-	128	44	29	0.6	0.495174
Zzef1	chr11	72609727	72664883	+	778	55	52	0.08	1
0610007P14Rik	chr12	87156397	87165473	-	231	27	31	-0.2	1
0610009D07Rik	chr12	4824413	4834465	+	153	12	17	-0.5	0.900229
1110002B05Rik	chr12	55746360	55757560	-	166	31	43	-0.47	0.690024
1110002L01Rik	chr12	3405307	3426645	-	199	21	32	-0.61	0.637482
1110018G07Rik	chr12	86282731	86311807	-	390	96	85	0.18	0.900229
1110034A24Rik	chr12	70286877	70298090	-	123	9	21	-1.22	0.316279
1110057K04Rik	chr12	8214912	8292565	+	874	210	166	0.34	0.233963
1200009I06Rik	chr12	112655640	112669394	+	104	15	27	-0.85	0.464546
1700001K19Rik	chr12	111905898	111920830	-	117	21	16	0.39	0.926303
1700012B15Rik	chr12	3236610	3250000	+	381	93	82	0.18	0.897888
1700019E19Rik	chr12	87423512	87503407	+	1576	355	327	0.12	0.78741
1810035L17Rik	chr12	88784845	88793157	+	190	31	43	-0.47	0.690024
2010107E04Rik	chr12	113199586	113205189	-	76	24	20	0.26	0.994082
2410016O06Rik	chr12	85291557	85293904	+	41	8	1	3	0.299214
2410017P09Rik	chr12	4234026	4236694	+	29	3	8	-1.42	0.706934
2700049A03Rik	chr12	72271575	72344287	+	859	192	146	0.4	0.156391
2700097O09Rik	chr12	56146647	56181098	-	296	45	39	0.21	0.964284
2810002N01Rik	chr12	112951479	112993192	+	404	106	91	0.22	0.808345
2810055F11Rik	chr12	73174414	73186427	-	103	23	27	-0.23	1
2900006K08Rik	chr12	85750020	85774731	+	130	14	12	0.22	1
4930427A07Rik	chr12	114394635	114413737	+	187	30	32	-0.09	1
4930595D18Rik	chr12	112398060	112422703	-	268	42	65	-0.63	0.269462
4933433P14Rik	chr12	106923561	106941258	+	250	55	52	0.08	1
6530401N04Rik	chr12	53089298	53107489	-	213	42	66	-0.65	0.233963
9330161L09Rik	chr12	104645031	104646031	-	32	7	10	-0.52	0.983681
Abcd4	chr12	85943480	85958417	-	319	79	69	0.2	0.901848
Acot2	chr12	85328810	85334824	+	66	19	26	-0.45	0.848303
Actn1	chr12	81269308	81361079	-	2953	664	641	0.05	0.945924
Acyp1	chr12	86613496	86629389	-	103	22	22	0	1
Adam17	chr12	21329671	21379401	-	659	94	102	-0.12	0.979624
Adck1	chr12	89598997	89700164	+	939	239	229	0.06	1
Adcy3	chr12	4159599	4182946	+	198	61	55	0.15	0.991342
Adi1	chr12	29360095	29367041	+	102	16	14	0.19	1
Ahnak2	chr12	114010644	114013466	-	155	39	23	0.76	0.370503
Ahsa1	chr12	88607695	88614948	+	176	26	28	-0.11	1
Akap5	chr12	77425891	77431042	+	67	16	14	0.19	1
Akt1	chr12	113892031	113912488	-	773	175	147	0.25	0.566264
Alkbh1	chr12	88768472	88784790	-	490	95	88	0.11	0.997356
Angel1	chr12	88043388	88059137	-	81	11	12	-0.13	1
Ankmy2	chr12	36883710	36923879	+	635	139	136	0.03	1
Ankrd9	chr12	112213562	112217251	-	83	15	14	0.1	1
Ap4s1	chr12	52791952	52839919	+	291	64	68	-0.09	1
Arg2	chr12	80231763	80257289	+	165	22	30	-0.45	0.816535
Arhgap5	chr12	53643473	53646627	+	34	6	3	1	0.926303
Arid4a	chr12	72117015	72168249	+	764	164	146	0.17	0.819292
Asap2	chr12	20996319	21206781	+	792	161	116	0.47	0.105115
Asxl2	chr12	3426883	3496285	+	827	112	114	-0.03	1
Atg2b	chr12	106854348	106861353	-	136	24	31	-0.37	0.890503
Atl1	chr12	70994091	71065073	+	381	78	65	0.26	0.802044
Atp5s	chr12	70825948	70845646	+	160	17	21	-0.31	0.983681
Atp6v1d	chr12	79943975	79962626	-	255	51	41	0.32	0.828829
Atxn3	chr12	103171133	103196454	-	293	77	65	0.24	0.838335
Atxn7l1	chr12	33832557	34053143	+	2186	417	391	0.09	0.856963
Bag5	chr12	112947698	112951469	-	97	16	7	1.19	0.472168
Baz1a	chr12	56055704	56115336	-	555	132	99	0.42	0.2797
BC022687	chr12	114047185	114054457	+	155	18	21	-0.22	1
BC068281	chr12	4850108	4859720	+	146	29	39	-0.43	0.765539
Bcap29	chr12	32280218	32319463	-	352	74	85	-0.2	0.893037
Bcl11b	chr12	109153431	109241625	-	811	115	170	-0.56	0.0244966
Bdkrb1	chr12	106842300	106843639	+	18	2	9	-2.17	0.391281
Brf1	chr12	114198072	114238833	-	1090	165	155	0.09	0.978612
Brms1l	chr12	56937352	56970723	+	570	168	129	0.38	0.237876
Btbd6	chr12	114214692	114217142	+	88	9	10	-0.15	1
Bzw2	chr12	36818432	36883413	-	841	186	204	-0.13	0.860615
C130039O16Rik	chr12	85497477	85501089	-	105	35	24	0.54	0.675621
Calm1	chr12	101437738	101442148	+	98	13	19	-0.55	0.854513
Cbll1	chr12	32171765	32184423	-	218	34	45	-0.4	0.753391
Ccdc85c	chr12	109444554	109513628	-	426	85	77	0.14	0.963915
Ccnk	chr12	109424579	109441570	+	438	56	61	-0.12	1
Cdca4	chr12	114058447	114067601	-	321	72	46	0.65	0.201499
Cdkl1	chr12	70847834	70891695	-	205	64	28	1.19	0.00529708
Cenpo	chr12	4197821	4233966	-	735	134	117	0.2	0.798598
Cfl2	chr12	55959803	55963865	-	55	4	9	-1.17	0.753391
Churc1	chr12	77866524	77884168	+	169	44	28	0.65	0.427057
Cinp	chr12	112110831	112127317	-	299	78	51	0.61	0.203333
Ckb	chr12	112907565	112910550	-	17	7	0	13.29	0.163267
Clmn	chr12	106014116	106103287	-	1864	456	269	0.76	2.98347e-10
Coch	chr12	52694360	52706745	+	65	9	13	-0.53	0.935015
Cog5	chr12	32339733	32622496	+	2194	432	365	0.24	0.190413
Coq6	chr12	85702606	85714743	+	206	18	25	-0.47	0.838347
Cox16	chr12	82460012	82586098	-	571	50	40	0.32	0.82395
Cpsf3	chr12	21292157	21320918	+	589	87	116	-0.42	0.343117
Crip1	chr12	114390222	114392089	+	18	5	2	1.32	0.897888
Ctage5	chr12	60230732	60291208	+	1122	323	321	0.01	1
Cys1	chr12	25350702	25366679	-	73	8	14	-0.81	0.773339
D430020J02Rik	chr12	117643572	117664339	-	378	85	97	-0.19	0.889297
D830013O20Rik	chr12	74465061	74510545	-	329	75	58	0.37	0.634589
Dact1	chr12	72410970	72419882	+	160	12	22	-0.87	0.543892
Dcaf4	chr12	84861415	84882939	+	309	79	65	0.28	0.770924
Ddx1	chr12	13226113	13256020	-	611	126	125	0.01	1
Ddx24	chr12	104646185	104664078	-	492	99	95	0.06	1
Dhrs7	chr12	73751342	73765816	-	125	21	33	-0.65	0.570686
Dicer1	chr12	105960293	105977048	-	403	86	68	0.34	0.642211
Dld	chr12	32016428	32036303	-	332	100	80	0.32	0.617839
Dlk1	chr12	110691664	110698911	+	86	6	16	-1.42	0.356414
Dlst	chr12	86451782	86475042	+	594	73	60	0.28	0.786883
Dnajc27	chr12	4082628	4109205	+	480	88	85	0.05	1
Dnalc1	chr12	85455315	85480789	+	279	83	97	-0.23	0.817377
Dnmt3a	chr12	3807057	3896996	+	1301	224	218	0.04	1
Dtnb	chr12	3572380	3781797	+	1605	254	215	0.24	0.436497
Dus4l	chr12	32324919	32339692	-	165	33	23	0.52	0.706934
Dync1h1	chr12	111892371	111896378	+	192	28	19	0.56	0.728674
E2f6	chr12	16817770	16833550	+	349	71	45	0.66	0.193938
Eapp	chr12	55772641	55796872	-	356	46	47	-0.03	1
Eif2b2	chr12	86560430	86567579	+	210	43	31	0.47	0.690024
Eif5	chr12	112776436	112794271	+	354	57	38	0.59	0.391281
Eml1	chr12	109609362	109776603	+	1743	430	427	0.01	1
Entpd5	chr12	85717626	85741885	-	262	45	52	-0.21	0.945924
Erh	chr12	81735008	81745329	-	204	38	30	0.34	0.865998
Evl	chr12	109792929	109926724	+	2011	321	366	-0.19	0.472168
Fam161b	chr12	85686258	85702784	-	176	39	46	-0.24	0.930226
Fam179b	chr12	66066728	66077719	+	109	21	21	0	1
Fbxo33	chr12	60305538	60319789	-	113	32	22	0.54	0.702243
Fcf1	chr12	86311846	86324254	+	233	57	32	0.83	0.129234
Fkbp1b	chr12	4839980	4848402	-	125	12	15	-0.32	1
Fkbp3	chr12	66163422	66174932	-	170	25	26	-0.06	1
Flrt2	chr12	97017099	97019004	+	67	6	2	1.59	0.773339
Fntb	chr12	77866575	78021647	+	1301	280	242	0.21	0.508545
Fos	chr12	86814839	86818224	+	57	5	4	0.32	1
Foxn3	chr12	100433303	100688285	-	3372	747	650	0.2	0.125958
Fut8	chr12	78511392	78577326	+	301	59	58	0.03	1
G2e3	chr12	52449358	52474358	+	459	85	79	0.11	1
Glrx5	chr12	106270898	106279121	+	110	33	24	0.46	0.773339
Gm11053	chr12	31996551	32009624	-	270	59	69	-0.23	0.891357
Gm20498	chr12	82459846	82633893	-	874	71	55	0.37	0.656198
Gm3086	chr12	71064459	71070709	+	139	24	22	0.13	1
Gm527	chr12	66018897	66025579	+	50	9	10	-0.15	1
Gm5434	chr12	36816965	36818417	+	21	4	5	-0.32	1
Golga5	chr12	103708119	103736113	+	560	108	99	0.13	0.963425
Gstz1	chr12	88488667	88505674	+	229	34	25	0.44	0.786883
Gtf2a1	chr12	92797127	92828928	-	481	73	75	-0.04	1
Hbp1	chr12	32611332	32635401	-	539	105	109	-0.05	1
Hhipl1	chr12	109544479	109566511	+	193	56	26	1.11	0.022825
Hif1a	chr12	75008890	75034064	+	322	32	37	-0.21	0.984007
Hpcal1	chr12	17697619	17798733	+	678	118	137	-0.22	0.753391
Hs1bp3	chr12	8320238	8350631	+	898	202	173	0.22	0.59777
Hsp90aa1	chr12	111932838	111940939	-	48	6	3	1	0.926303
Iah1	chr12	21322252	21329467	+	187	49	27	0.86	0.163267
Ifi27l1	chr12	104672421	104678450	+	91	11	13	-0.24	1
Ifrd1	chr12	40940680	40975074	-	237	28	29	-0.05	1
Isca2	chr12	86114219	86116040	+	16	2	7	-1.81	0.65342
Itgb1bp1	chr12	21275666	21292099	-	259	39	42	-0.11	1
Itgb8	chr12	120439935	120477244	-	243	55	45	0.29	0.845765
Itpk1	chr12	103806792	103943080	-	761	149	206	-0.47	0.046751
Itsn2	chr12	4599867	4664703	+	750	112	108	0.05	1
Jdp2	chr12	86940365	86980828	+	1203	280	246	0.19	0.602802
Jkamp	chr12	73186843	73202449	+	283	54	55	-0.03	1
Kif3c	chr12	3387380	3404934	+	357	41	47	-0.2	0.971525
Klc1	chr12	112997059	113044987	+	1410	271	250	0.12	0.857344
Klf11	chr12	25336760	25340008	+	65	4	6	-0.59	1
Klhdc1	chr12	70342818	70385620	+	179	34	34	0	1
Klhdc2	chr12	70397708	70411675	+	328	67	63	0.09	1
Klhl28	chr12	66043426	66066524	-	264	51	38	0.42	0.692639
Lamb1	chr12	31950264	32014441	+	1191	283	286	-0.02	1
Laptm4a	chr12	8928129	8945549	+	422	15	23	-0.62	0.7484
Lgmn	chr12	103632307	103678024	-	621	147	170	-0.21	0.701051
Lin52	chr12	85792457	85872484	+	882	175	200	-0.19	0.701051
Lrr1	chr12	70269800	70279998	+	100	22	19	0.21	1
Ltbp2	chr12	86132808	86140414	-	267	91	62	0.55	0.213323
Map4k5	chr12	70949553	70994111	-	689	129	131	-0.02	1
Max	chr12	78038255	78063236	-	599	73	88	-0.27	0.757842
Mbip	chr12	57429292	57446882	-	235	54	51	0.08	1
Mboat2	chr12	25516463	25645167	+	1255	309	318	-0.04	1
Med6	chr12	82674543	82695994	-	234	31	50	-0.69	0.324416
Mettl21d	chr12	70678614	70684016	-	121	34	29	0.23	0.978612
Mfsd2b	chr12	4869245	4881165	-	87	9	20	-1.15	0.388688
Mis18bp1	chr12	66237810	66273568	-	309	44	37	0.25	0.926303
Mnat1	chr12	74224703	74374976	+	1652	274	280	-0.03	1
Moap1	chr12	103979941	103996883	-	190	42	36	0.22	0.960459
Mta1	chr12	114336488	114375418	+	1247	26	41	-0.66	0.459431
Mthfd1	chr12	77356383	77420789	+	1207	266	283	-0.09	0.926303
Nbas	chr12	13493941	13568537	+	659	146	121	0.27	0.588625
Nudt14	chr12	114172943	114180330	-	59	11	8	0.46	0.991768
Numb	chr12	85144895	85262818	-	1345	255	235	0.12	0.860784
Odc1	chr12	17551678	17558309	+	117	12	2	2.59	0.145343
Osr1	chr12	9581247	9588306	+	203	13	17	-0.39	0.963915
Otub2	chr12	104626907	104644556	+	234	47	48	-0.03	1
Papola	chr12	107022925	107075342	+	1051	164	133	0.3	0.444141
Pax9	chr12	57796715	57811334	+	270	29	29	0	1
Pdia6	chr12	17273350	17291577	+	563	107	120	-0.17	0.891357
Pgf	chr12	86507588	86518247	-	73	20	12	0.74	0.701051
Pigh	chr12	80181659	80190658	-	128	34	31	0.13	1
Plek2	chr12	79989677	80007952	-	72	23	19	0.28	0.991342
Pnma1	chr12	85487080	85489440	-	48	5	3	0.74	1
Pnpla8	chr12	45322356	45413080	+	429	62	52	0.25	0.870347
Pole2	chr12	70302765	70329178	-	409	99	97	0.03	1
Ppm1a	chr12	73862197	73895928	+	445	57	68	-0.26	0.848303
Ppp1r13b	chr12	113080156	113110827	-	272	54	50	0.11	1
Ppp2r3c	chr12	56381800	56403988	-	229	40	31	0.37	0.82395
Ppp2r5c	chr12	111723948	111816359	+	1652	425	413	0.04	1
Pqlc3	chr12	16995453	17006925	-	191	31	23	0.43	0.82395
Prkar2b	chr12	32643340	32746101	-	797	258	93	1.47	6.94588e-17
Prox2	chr12	86427763	86447382	-	248	50	58	-0.21	0.926303
Prpf39	chr12	66144777	66163146	+	358	46	51	-0.15	1
Prps1l3	chr12	58331398	58340870	+	102	20	17	0.23	1
Psen1	chr12	85029151	85076044	+	788	139	131	0.09	1
Psma3	chr12	72075607	72097335	+	401	97	90	0.11	0.997723
Psma6	chr12	56485208	56519298	+	378	72	74	-0.04	1
Psmc1	chr12	101348395	101361575	+	344	79	75	0.08	1
Ptgr2	chr12	85626355	85655805	+	220	49	49	0	1
Ptpn21	chr12	99920729	99972856	-	1005	199	194	0.04	1
Pum2	chr12	8681541	8720437	+	509	8	6	0.42	1
Pxdn	chr12	30622914	30673860	+	890	180	219	-0.28	0.374233
Rad51l1	chr12	80401550	80904258	+	3563	716	711	0.01	1
Rcor1	chr12	112277824	112351596	+	1167	190	193	-0.02	1
Rdh11	chr12	80276537	80293138	-	389	68	57	0.26	0.848303
Rdh12	chr12	80309900	80323653	+	60	14	11	0.35	1
Rdh14	chr12	10397585	10402369	+	70	13	7	0.89	0.753391
Rhoj	chr12	76409308	76502444	+	910	105	85	0.31	0.637482
Rin3	chr12	103521376	103601279	+	909	241	176	0.45	0.0296359
Rnaseh1	chr12	29334466	29344457	+	200	33	31	0.09	1
Rps29	chr12	70258708	70260174	-	16	2	6	-1.59	0.773339
Rps7	chr12	29315711	29320819	-	152	25	35	-0.49	0.732512
Rrm2	chr12	25393105	25399012	+	144	36	29	0.31	0.900229
Sav1	chr12	71065998	71087990	-	525	86	84	0.03	1
Scfd1	chr12	52478566	52551084	+	1288	253	264	-0.06	0.997723
Sdc1	chr12	8778218	8799869	+	308	6	3	1	0.926303
Sec23a	chr12	60060690	60108223	-	1082	192	176	0.13	0.897888
Sel1l	chr12	93058420	93087571	-	572	109	130	-0.25	0.682917
Serpina3g	chr12	105474461	105480150	+	62	22	17	0.37	0.935015
Serpina3i	chr12	105501331	105507583	+	55	23	14	0.72	0.667888
Setd3	chr12	109344640	109417525	-	1196	161	199	-0.31	0.351347
Sh3yl1	chr12	31596532	31645028	+	280	63	64	-0.02	1
Sip1	chr12	60114379	60128976	+	208	48	52	-0.12	1
Sipa1l1	chr12	83271163	83548115	+	3409	596	745	-0.32	0.00145277
Siva1	chr12	113883038	113887364	+	141	38	31	0.29	0.911458
Six1	chr12	74144517	74154875	-	76	18	14	0.36	0.971525
Six4	chr12	74209626	74214444	-	77	18	11	0.71	0.753391
Slc10a1	chr12	82054171	82068972	-	218	31	45	-0.54	0.572114
Slc38a6	chr12	74387843	74428866	+	505	119	99	0.27	0.687744
Snapc1	chr12	75065516	75085808	+	430	23	28	-0.28	0.963425
Snw1	chr12	88790885	88813250	-	561	80	90	-0.17	0.924316
Snx6	chr12	55847335	55896691	-	698	128	112	0.19	0.817377
Spata7	chr12	99866366	99908026	+	460	74	84	-0.18	0.912442
Sptlc2	chr12	88687683	88729192	-	569	97	94	0.05	1
Srp54c	chr12	56331154	56377913	+	25	7	1	2.81	0.407468
Srsf5	chr12	82046490	82051495	+	127	10	7	0.52	0.983681
Stk30	chr12	112046007	112079150	-	254	58	64	-0.14	0.994082
Strn3	chr12	52748669	52792902	-	436	41	57	-0.48	0.558102
Syne2	chr12	76919315	77009865	+	830	4	6	-0.59	1
Synj2bp	chr12	82575338	82633869	-	384	26	22	0.24	0.997723
Sypl	chr12	33639048	33661770	+	283	44	43	0.03	1
Taf1b	chr12	25183445	25243437	+	704	104	96	0.12	0.98132
Tdp1	chr12	101122746	101193430	+	1154	315	298	0.08	0.933986
Timm9	chr12	72224159	72237663	-	194	50	42	0.25	0.90703
Tmem121	chr12	114424113	114427732	+	64	3	8	-1.42	0.706934
Tmem18	chr12	31269307	31276079	+	105	11	13	-0.24	1
Tmx1	chr12	71554081	71569028	+	254	56	60	-0.1	1
Tnfaip2	chr12	112683208	112692037	+	410	8	12	-0.59	0.926303
Tomm20l	chr12	72212414	72224210	+	84	22	18	0.29	0.986082
Traf3	chr12	112404696	112477289	+	934	182	191	-0.07	1
Trappc6b	chr12	60144079	60162449	-	313	73	56	0.38	0.62308
Trip11	chr12	103124429	103151334	-	427	74	70	0.08	1
Trmt5	chr12	74381396	74387699	-	137	24	35	-0.54	0.675621
Trmt61a	chr12	112916315	112922114	+	111	19	23	-0.28	0.991342
Tssc1	chr12	29436692	29552357	+	812	137	108	0.34	0.416574
Ttc15	chr12	29394372	29435319	-	610	50	52	-0.06	1
Ttc32	chr12	9036802	9043201	+	52	9	12	-0.42	0.997723
Ttc8	chr12	100158783	100221443	+	603	150	169	-0.17	0.798598
Ttll5	chr12	87280338	87402844	+	1745	332	277	0.26	0.246136
Twistnb	chr12	34114488	34124246	+	99	3	9	-1.59	0.592903
Ubxn2a	chr12	4885837	4914512	-	310	49	61	-0.32	0.781857
Vipar	chr12	88579824	88607237	-	562	73	74	-0.02	1
Vti1b	chr12	80257003	80273655	-	305	42	63	-0.59	0.348501
Wars	chr12	110098239	110132385	-	766	111	114	-0.04	1
Wdr20a	chr12	111976153	112042451	+	780	92	94	-0.03	1
Wdr25	chr12	110132481	110266663	+	960	140	171	-0.29	0.465555
Wdr35	chr12	8980816	8998484	+	267	33	24	0.46	0.773339
Wdr89	chr12	76732509	76770490	-	227	16	12	0.42	0.960459
Xrcc3	chr12	113041403	113052053	-	306	67	41	0.71	0.16416
Ylpm1	chr12	86400909	86411200	+	184	18	27	-0.59	0.713411
Ywhaq	chr12	21395931	21423499	-	558	60	67	-0.16	0.971525
Yy1	chr12	110031182	110054843	+	378	42	40	0.07	1
Zbtb1	chr12	77487212	77495968	+	176	12	11	0.13	1
Zbtb25	chr12	77449886	77470548	-	274	56	52	0.11	1
Zc3h14	chr12	100009231	100025985	+	376	40	41	-0.04	1
Zfp277	chr12	41041632	41172378	-	817	175	156	0.17	0.810287
Zfp386	chr12	117280561	117299061	+	341	82	81	0.02	1
Zfp410	chr12	85658063	85684674	+	547	133	108	0.3	0.544799
Zfp839	chr12	112088488	112107313	+	339	80	54	0.57	0.257273
Zfyve21	chr12	113052380	113066597	+	317	66	44	0.59	0.324416
0610007P08Rik	chr13	63916641	63970943	+	496	84	69	0.28	0.75287
1110007C09Rik	chr13	49298319	49311396	-	255	56	45	0.32	0.808345
1110018J18Rik	chr13	64391123	64414019	-	316	81	77	0.07	1
1300014I06Rik	chr13	34719708	34744551	-	733	197	180	0.13	0.881453
2010111I01Rik	chr13	63116526	63403593	+	3819	628	615	0.03	1
2210016F16Rik	chr13	58481406	58486587	-	100	25	25	0	1
2410002O22Rik	chr13	104933396	104968504	-	573	137	146	-0.09	0.986082
2810008M24Rik	chr13	108836617	108839341	+	56	5	12	-1.26	0.588625
2810021B07Rik	chr13	17787246	17790940	+	39	5	4	0.32	1
3830408C21Rik	chr13	107822042	107823754	+	15	6	1	2.59	0.544799
4732471D19Rik	chr13	54605139	54652652	+	762	87	76	0.2	0.897888
4833420G17Rik	chr13	120251565	120274925	+	405	102	103	-0.01	1
4833439L19Rik	chr13	54652578	54666797	-	304	78	73	0.1	1
4930441O14Rik	chr13	67830198	67856652	+	144	20	9	1.15	0.388688
5133401N09Rik	chr13	58259014	58266053	+	125	27	35	-0.37	0.851335
A530054K11Rik	chr13	67720962	67738691	-	65	9	18	-1	0.544799
A830005F24Rik	chr13	48608938	48610229	+	8	2	5	-1.32	0.897888
AA987161	chr13	67694251	67710583	-	86	10	8	0.32	1
Acot13	chr13	24909816	24923387	-	141	35	45	-0.36	0.798598
Adamts16	chr13	70973704	70980687	-	49	11	12	-0.13	1
Adamts6	chr13	105235584	105284329	+	739	118	97	0.28	0.644885
Aggf1	chr13	96123456	96145290	-	428	118	98	0.27	0.682917
Agtpbp1	chr13	59550900	59634552	-	1362	288	308	-0.1	0.897888
Akr1c14	chr13	4048256	4089669	+	237	43	61	-0.5	0.479847
Akr1e1	chr13	4591735	4608421	-	219	42	41	0.04	1
Ankra2	chr13	99033213	99044706	+	207	39	26	0.59	0.573527
Ankrd32	chr13	77240183	77274727	-	321	78	49	0.67	0.144398
Ankrd55	chr13	113078658	113174211	+	670	166	181	-0.13	0.897888
Arid4b	chr13	14156050	14262228	+	1004	167	168	-0.01	1
Arl10	chr13	54676375	54682490	+	136	22	22	0	1
Arl15	chr13	114584829	114945485	+	4459	1094	965	0.18	0.0704593
Arrdc3	chr13	81025355	81033582	+	188	49	25	0.97	0.0969535
Arsb	chr13	94541676	94642075	+	735	179	175	0.03	1
Arsk	chr13	76207842	76236109	-	110	32	25	0.36	0.892282
Asb13	chr13	3633277	3651021	+	172	34	21	0.7	0.508545
Aspn	chr13	49639811	49662927	+	516	51	48	0.09	1
Atg10	chr13	91074953	91363593	-	1344	249	289	-0.22	0.472168
Auh	chr13	52930487	53025031	-	1142	246	248	-0.01	1
AW209491	chr13	14722524	14730470	+	118	19	28	-0.56	0.728674
B4galt7	chr13	55701256	55711805	+	202	28	30	-0.1	1
BC005537	chr13	24893888	24904530	+	225	23	25	-0.12	1
BC016423	chr13	3593372	3610355	-	131	25	19	0.4	0.897888
BC067074	chr13	114141810	114169920	+	207	63	44	0.52	0.444029
Bdp1	chr13	100848688	100868532	-	388	52	55	-0.08	1
Bphl	chr13	34129509	34165944	+	544	119	134	-0.17	0.856963
Brd9	chr13	74075285	74098343	+	542	130	108	0.27	0.648417
Btf3	chr13	99079851	99086962	-	192	41	38	0.11	1
C78339	chr13	46764858	46771145	+	123	4	6	-0.59	1
Caml	chr13	55724365	55733773	+	146	50	38	0.4	0.727945
Cast	chr13	74831733	74945959	-	1199	278	297	-0.1	0.897888
Ccdc125	chr13	101439435	101467195	+	175	77	27	1.51	3.65399e-05
Ccdc127	chr13	74487764	74500150	+	233	44	47	-0.1	1
Ccdc90a	chr13	43635790	43655496	-	255	91	83	0.13	0.971525
Ccnb1	chr13	101548604	101556526	-	113	38	21	0.86	0.2846
Ccnh	chr13	85329012	85353329	+	361	100	100	0	1
Cd180	chr13	103483658	103529710	+	238	38	42	-0.14	1
Cdk20	chr13	64533849	64541029	+	103	18	21	-0.22	1
Cdk7	chr13	101478252	101500885	-	453	127	118	0.11	0.975167
Cdkal1	chr13	29417169	29947544	-	3872	827	789	0.07	0.838347
Cenph	chr13	101529628	101545855	-	218	50	53	-0.08	1
Cenpk	chr13	105019467	105041729	+	264	19	12	0.66	0.770924
Cenpp	chr13	49559395	49748125	-	2037	189	162	0.22	0.634589
Cetn3	chr13	81922290	81936143	+	250	49	44	0.16	1
Cks2	chr13	51740600	51746030	+	38	8	6	0.42	1
Clptm1l	chr13	73741553	73758052	+	452	76	81	-0.09	1
Cltb	chr13	54693761	54712706	-	282	69	70	-0.02	1
Ctsl	chr13	64464521	64471615	-	205	61	64	-0.07	1
Cwc27	chr13	105421219	105607034	-	1658	322	270	0.25	0.283639
Dbn1	chr13	55574789	55589473	-	441	46	49	-0.09	1
Ddx41	chr13	55631770	55638020	-	203	27	28	-0.05	1
Dek	chr13	47180150	47201559	-	465	87	118	-0.44	0.283051
Depdc1b	chr13	109106573	109197977	+	926	268	210	0.35	0.114791
Dimt1	chr13	107737208	107750305	+	208	34	22	0.63	0.588622
Dok3	chr13	55624595	55629900	-	57	6	12	-1	0.721806
Dtnbp1	chr13	45017453	45097510	-	1699	334	346	-0.05	1
Dusp22	chr13	30751867	30803101	+	547	14	12	0.22	1
E2f3	chr13	30010652	30076089	-	959	251	215	0.22	0.508545
Eci2	chr13	35077935	35118964	-	182	32	18	0.83	0.391281
Edn1	chr13	42396638	42403359	+	98	14	21	-0.59	0.797317
Eef1e1	chr13	38737566	38750898	-	274	5	5	0	1
Emb	chr13	118009431	118062906	+	343	111	54	1.04	0.000341329
Epdr1	chr13	19683577	19711700	-	259	66	73	-0.15	0.976832
Ercc8	chr13	108948924	108985559	+	547	116	115	0.01	1
Faf2	chr13	54723184	54762948	+	832	155	143	0.12	0.936339
Fam151b	chr13	93219576	93253987	-	288	60	94	-0.65	0.101624
Fars2	chr13	36209279	36629462	+	2520	494	538	-0.12	0.656198
Fastkd3	chr13	68721122	68731156	+	255	49	57	-0.22	0.926303
Fbxw17	chr13	50513232	50529139	+	471	83	70	0.25	0.816535
Fcho2	chr13	99523794	99585405	-	761	127	104	0.29	0.59777
Fgd3	chr13	49368750	49415681	-	1296	297	279	0.09	0.915365
Fgf10	chr13	119458597	119578142	+	740	69	176	-1.35	4.42228e-10
Foxf2	chr13	31717684	31723273	+	31	1	6	-2.59	0.544799
Fst	chr13	115242469	115248939	-	82	11	3	1.87	0.374233
Gadd45g	chr13	51942046	51943838	+	58	4	7	-0.81	0.945924
Gdi2	chr13	3537320	3565508	+	508	46	44	0.06	1
Gfm2	chr13	97907939	97938447	+	488	166	113	0.56	0.031174
Ggps1	chr13	14144636	14155662	-	124	9	9	0	1
Gkap1	chr13	58334711	58375550	-	424	64	61	0.07	1
Gli3	chr13	15555067	15806925	+	3340	647	736	-0.19	0.180908
Glrx	chr13	75977315	75987600	+	103	17	8	1.09	0.516078
Gm10735	chr13	113829508	113832452	-	55	12	4	1.59	0.427057
Gm10775	chr13	65360846	65362135	+	14	3	5	-0.74	1
Gm11016	chr13	102452924	102462484	+	225	31	42	-0.44	0.728674
Gm15440	chr13	51780897	51796411	-	217	38	36	0.08	1
Gm17253	chr13	56186142	56187386	+	38	7	7	0	1
Gm5084	chr13	60313293	60314296	+	12	5	0	13.29	0.388688
Gm7120	chr13	120276747	120284313	+	63	20	18	0.15	1
Gmds	chr13	31911447	32430484	-	2933	470	310	0.6	5.91366e-07
Gmnn	chr13	24843713	24853793	-	162	26	42	-0.69	0.402272
Gmpr	chr13	45602812	45641752	+	541	150	125	0.26	0.59777
Gpbp1	chr13	112216365	112277921	-	935	179	167	0.1	0.949908
Gpr137b	chr13	13449889	13485892	-	258	45	14	1.68	0.00178625
Gpx8	chr13	113832970	113836597	-	48	13	11	0.24	1
Grk6	chr13	55546694	55562287	+	479	54	54	0	1
Gtf2h2	chr13	101230172	101262294	-	414	89	71	0.33	0.65342
Gtpbp4	chr13	8971316	8995264	-	385	89	78	0.19	0.897888
H2afy	chr13	56174979	56236993	-	1489	303	313	-0.05	1
Habp4	chr13	64263173	64287845	+	376	89	107	-0.27	0.706934
Hexb	chr13	97946286	97968313	-	394	89	83	0.1	1
Hiatl1	chr13	65167883	65171136	-	37	4	6	-0.59	1
Hmgcr	chr13	97420230	97436719	-	645	135	123	0.13	0.926303
Hnrnpa0	chr13	58227239	58229918	-	24	2	5	-1.32	0.897888
Hnrnpk	chr13	58492502	58504705	-	227	14	19	-0.44	0.922546
Homer1	chr13	94075113	94173746	+	528	76	84	-0.14	0.963425
Iars	chr13	49801925	49811152	+	265	70	65	0.11	1
Idi1	chr13	8884851	8891642	+	79	6	10	-0.74	0.897888
Inhba	chr13	16103683	16119022	+	195	28	31	-0.15	1
Ipo11	chr13	107584526	107626383	-	459	117	111	0.08	1
Ippk	chr13	49516646	49558356	+	769	124	125	-0.01	1
Irx1	chr13	72095368	72101172	-	31	5	4	0.32	1
Irx2	chr13	72766244	72771645	+	104	12	19	-0.66	0.770924
Isca1	chr13	59856769	59871172	-	212	42	49	-0.22	0.941661
Jarid2	chr13	44826206	44998628	+	1212	192	198	-0.04	1
Jmy	chr13	94233602	94269645	-	335	45	54	-0.26	0.890503
Kdm1b	chr13	47158374	47179966	+	420	80	86	-0.1	1
Kif2a	chr13	107751931	107812207	-	791	91	87	0.07	1
Lgals8	chr13	12531681	12557212	-	451	108	115	-0.09	1
Lhfpl2	chr13	94853465	94944596	+	793	208	197	0.08	0.980375
Lpcat1	chr13	73604678	73652561	+	999	242	213	0.18	0.667888
Lrrc14b	chr13	74497025	74501454	-	84	20	23	-0.2	1
Lrrc16a	chr13	24229625	24372660	-	941	228	167	0.45	0.0412102
Lyrm4	chr13	36070665	36209227	-	768	184	168	0.13	0.890503
Map3k1	chr13	112558191	112598524	-	453	116	115	0.01	1
Marveld2	chr13	101365911	101386900	-	117	14	30	-1.1	0.208449
Mboat1	chr13	30228366	30338587	+	1573	402	357	0.17	0.518399
Mccc2	chr13	100718487	100785595	-	826	238	216	0.14	0.811669
Med10	chr13	69948759	69954973	+	121	20	17	0.23	1
Mier3	chr13	112476532	112482020	+	55	9	11	-0.29	1
Mocs2	chr13	115608477	115619215	+	197	43	41	0.07	1
Mrpl32	chr13	14702567	14705305	-	32	11	10	0.14	1
Mrps27	chr13	100114740	100185517	+	1010	243	218	0.16	0.753391
Mrps30	chr13	119168916	119176060	-	137	33	32	0.04	1
Mrps36	chr13	101505909	101514615	-	70	13	19	-0.55	0.854513
Mrs2	chr13	25084351	25112249	-	375	114	101	0.18	0.88603
Msh3	chr13	92981835	93011058	-	285	91	62	0.55	0.213323
Mtap1b	chr13	100204255	100213900	-	206	43	40	0.1	1
Mterfd1	chr13	67013053	67034025	-	432	36	42	-0.22	0.960459
Mtr	chr13	12279085	12292758	-	231	49	62	-0.34	0.748018
Mxd3	chr13	55426528	55431120	-	84	17	24	-0.5	0.828829
Naa35	chr13	59686655	59736160	+	1030	206	226	-0.13	0.838347
Ndufaf2	chr13	108842783	108948820	-	705	180	134	0.43	0.132903
Ndufs4	chr13	115078002	115178303	-	891	147	132	0.16	0.875015
Ndufs6	chr13	73457321	73465991	-	171	61	54	0.18	0.963425
Nfil3	chr13	53062577	53076443	-	298	49	34	0.53	0.544799
Ninj1	chr13	49282853	49291614	+	153	24	24	0	1
Nkd2	chr13	73957141	73985061	-	287	69	81	-0.23	0.847889
Nln	chr13	104813487	104826648	-	233	41	40	0.04	1
Nnt	chr13	120176494	120197805	-	343	53	70	-0.4	0.600292
Nol7	chr13	43493744	43498228	+	73	14	10	0.49	0.945924
Nop16	chr13	54685545	54691452	-	112	19	14	0.44	0.922546
Nr2f1	chr13	78328932	78337192	-	101	13	18	-0.47	0.911458
Nrn1	chr13	36817493	36826347	-	81	5	14	-1.49	0.391274
Nsa2	chr13	97899381	97907882	-	96	28	26	0.11	1
Nsd1	chr13	55313435	55342209	+	633	55	68	-0.31	0.770924
Nsun2	chr13	69672623	69754347	+	349	85	69	0.3	0.706934
Ogn	chr13	49703439	49719870	+	418	23	24	-0.06	1
Omd	chr13	49678134	49687979	+	62	6	5	0.26	1
Paip1	chr13	120217728	120247026	+	558	79	95	-0.27	0.748018
Pak1ip1	chr13	41096391	41108385	+	273	35	42	-0.26	0.926303
Papd4	chr13	93917354	93962239	-	666	113	88	0.36	0.470031
Parp8	chr13	117643731	117683880	-	564	168	118	0.51	0.0571797
Pcbd2	chr13	55828728	55878192	+	424	38	80	-1.07	0.00346176
Pdcd6	chr13	74440568	74454775	-	266	65	58	0.16	0.967735
Pde8b	chr13	95796057	96020122	-	1798	438	394	0.15	0.573527
Pdlim7	chr13	55597155	55614800	-	740	118	123	-0.06	1
Pelo	chr13	115878564	115880397	-	61	10	28	-1.49	0.0745867
Pfkp	chr13	6580427	6647972	-	814	122	141	-0.21	0.753391
Pik3r1	chr13	102458996	102464347	-	50	11	16	-0.54	0.897888
Plk2	chr13	111185251	111191053	+	213	39	35	0.16	1
Polk	chr13	97251652	97312441	-	565	134	141	-0.07	1
Polr3g	chr13	81832844	81849956	-	105	38	25	0.6	0.559615
Ppap2a	chr13	113591101	113658090	+	1283	304	347	-0.19	0.491601
Ppwd1	chr13	104995200	105018925	-	347	39	48	-0.3	0.860784
Prelid1	chr13	55423415	55426633	+	83	15	16	-0.09	1
Prr7	chr13	55565627	55574517	+	75	8	8	0	1
Psma2	chr13	14705520	14719675	+	253	53	42	0.34	0.792094
Psmg4	chr13	34254832	34270042	+	82	10	17	-0.77	0.734805
Ptcd2	chr13	100089603	100114634	-	517	92	106	-0.2	0.838335
Ptch1	chr13	63644483	63674475	-	212	23	33	-0.52	0.706934
Rab24	chr13	55420583	55423342	-	71	4	8	-1	0.859593
Rad17	chr13	101387119	101421015	-	442	57	68	-0.26	0.848303
Rala	chr13	17972408	18036074	-	490	89	81	0.14	0.968807
Ranbp9	chr13	43498041	43576298	-	957	150	161	-0.1	0.960459
Rasa1	chr13	85377789	85386866	-	91	21	17	0.31	0.983681
Rfesd	chr13	76138982	76156161	-	103	16	14	0.19	1
Rhobtb3	chr13	76050194	76081374	-	501	104	117	-0.17	0.890503
Riok1	chr13	38129108	38153299	+	511	128	113	0.18	0.844855
Ripk1	chr13	34101566	34124652	+	550	144	167	-0.21	0.701051
Rnf44	chr13	54784412	54795208	-	167	18	22	-0.29	0.986082
Ror2	chr13	53227328	53371028	-	1510	275	275	0	1
Rpp40	chr13	35986972	35998217	-	141	37	33	0.17	1
Rreb1	chr13	37918800	38038894	+	1942	294	234	0.33	0.125958
Rsl1	chr13	67274142	67284063	+	51	15	16	-0.09	1
Scamp1	chr13	94973328	95055813	-	644	132	132	0	1
Sdha	chr13	74459701	74487729	-	525	161	123	0.39	0.242161
Secisbp2	chr13	51747109	51761626	+	356	81	75	0.11	1
Serf1	chr13	100878109	100884527	+	77	13	7	0.89	0.753391
Serpinb1a	chr13	32933960	32943055	-	72	8	4	1	0.859593
Serpinb6a	chr13	34010658	34094664	-	751	192	153	0.33	0.306293
Serpinb6b	chr13	33057077	33070937	+	86	5	5	0	1
Sfxn1	chr13	54167213	54203716	+	730	70	81	-0.21	0.890417
Sgtb	chr13	104899908	104929879	+	353	92	80	0.2	0.875015
Sirt5	chr13	43466078	43490572	+	237	44	44	0	1
Slc12a7	chr13	73870541	73934393	+	774	164	167	-0.03	1
Slc30a5	chr13	101572801	101603296	-	601	104	108	-0.05	1
Slc35b3	chr13	39024008	39052745	-	498	158	147	0.1	0.959502
Slc35d2	chr13	64197617	64230639	-	312	89	43	1.05	0.0020436
Smad5	chr13	56804459	56843736	+	686	111	101	0.14	0.945924
Smn1	chr13	100894806	100907646	+	226	57	59	-0.05	1
Snrnp48	chr13	38296807	38319533	+	452	83	71	0.23	0.852051
Spin1	chr13	51196266	51244564	+	920	128	135	-0.08	1
Sptlc1	chr13	53428084	53472735	-	965	158	132	0.26	0.588625
Srd5a1	chr13	69712326	69750321	-	181	36	37	-0.04	1
Srek1ip1	chr13	105582563	105628441	+	665	149	128	0.22	0.706934
Ssbp2	chr13	91600695	91840842	+	1192	243	260	-0.1	0.915032
Ssr1	chr13	38070065	38085995	-	380	126	117	0.11	0.975101
Stard3nl	chr13	19449545	19487622	-	666	203	162	0.33	0.284227
Syk	chr13	52678805	52738984	+	900	238	253	-0.09	0.939301
Taf9	chr13	101421297	101436369	+	160	38	54	-0.51	0.535158
Tbc1d7	chr13	43247112	43266729	-	339	94	103	-0.13	0.960177
Tbca	chr13	95558897	95612855	+	503	120	123	-0.04	1
Tbce	chr13	14090218	14131906	-	611	103	104	-0.01	1
Tdp2	chr13	24923547	24934023	+	167	36	45	-0.32	0.851335
Tert	chr13	73764458	73786484	+	147	78	11	2.83	1.29743e-11
Tgfbi	chr13	56710919	56740924	+	1195	273	225	0.28	0.2797
Thoc3	chr13	54560197	54570211	-	296	54	47	0.2	0.945924
Tmed9	chr13	55694312	55699028	+	153	38	24	0.66	0.487516
Tmem14c	chr13	41111618	41117945	+	131	30	29	0.05	1
Tmem161b	chr13	84361900	84435572	+	618	124	132	-0.09	0.997723
Tmem167	chr13	90229338	90283513	+	455	46	56	-0.28	0.850616
Tmem171	chr13	99456189	99464790	-	57	12	18	-0.59	0.838347
Tpmt	chr13	47120736	47140034	-	179	34	9	1.92	0.00417096
Trim23	chr13	104968940	104979810	+	141	28	31	-0.15	1
Trim27	chr13	21281960	21284345	+	72	11	4	1.46	0.535354
Trip13	chr13	74049909	74075216	-	423	61	60	0.02	1
Tspan17	chr13	54890737	54898138	+	44	5	10	-1	0.78741
Ttc37	chr13	76250151	76272245	+	389	101	106	-0.07	1
Tubb2a	chr13	34166169	34169878	-	36	11	6	0.87	0.816535
Txndc15	chr13	55816010	55827583	+	237	68	72	-0.08	1
Txndc5	chr13	38592141	38620694	-	828	9	16	-0.83	0.706934
Uimc1	chr13	55129240	55201662	-	822	67	82	-0.29	0.742122
Uqcrb	chr13	67001552	67006315	-	110	12	9	0.42	0.997723
Uqcrfs1	chr13	30632176	30637232	-	43	5	10	-1	0.78741
Vcan	chr13	89796660	89881850	-	1250	278	214	0.38	0.0666201
Wdr37	chr13	8805060	8846884	-	664	132	145	-0.14	0.911458
Wdr41	chr13	95746298	95784487	+	364	116	87	0.42	0.343117
Wrnip1	chr13	32893906	32914479	+	521	48	32	0.59	0.472168
Zbed3	chr13	96095191	96107797	+	275	54	44	0.3	0.839273
Zcchc9	chr13	91936137	91947302	-	180	52	48	0.12	1
Zfp169	chr13	48583015	48608806	-	454	102	88	0.21	0.826264
Zfp184	chr13	22036980	22052473	+	329	29	61	-1.07	0.0188785
Zfp187	chr13	21536402	21545600	-	152	27	22	0.3	0.959502
Zfp192	chr13	21613699	21622902	-	134	24	28	-0.22	1
Zfp346	chr13	55206693	55234117	+	546	95	85	0.16	0.926303
Zfp367	chr13	64236710	64253738	-	286	23	15	0.62	0.7484
Zfp369	chr13	65380121	65405530	+	432	28	41	-0.55	0.59777
Zfp429	chr13	67490262	67500704	-	21	10	3	1.74	0.472168
Zfp455	chr13	67295441	67310235	+	91	14	20	-0.52	0.860784
Zfp456	chr13	67446181	67476670	-	131	26	32	-0.3	0.926303
Zfp58	chr13	67592087	67627088	-	487	47	42	0.16	1
Zfp595	chr13	67414655	67433497	-	210	30	28	0.1	1
Zfp708	chr13	67170335	67198913	-	310	68	56	0.28	0.811669
Zfp71-rs1	chr13	67809263	67825244	-	93	16	8	1	0.604972
Zfp72	chr13	74508873	74514015	-	55	29	8	1.86	0.0150978
Zfp738	chr13	67772388	67788009	-	39	6	8	-0.42	1
Zfp748	chr13	67646245	67653973	-	70	10	16	-0.68	0.813537
Zfp759	chr13	67229161	67242723	+	115	20	15	0.42	0.926303
Zfp85-rs1	chr13	67848737	67856166	-	54	5	1	2.32	0.701051
Zfp87	chr13	67616721	67622262	-	158	9	6	0.59	0.975101
Zfp874a	chr13	67527194	67552561	-	110	7	17	-1.28	0.391274
Zfp935	chr13	62555682	62568070	-	90	13	11	0.24	1
Zfp953	chr13	67418877	67461473	-	320	43	45	-0.07	1
Zfyve16	chr13	93283741	93291614	-	173	10	18	-0.85	0.662966
Zkscan3	chr13	21478881	21494625	-	400	62	85	-0.46	0.407468
Zkscan4	chr13	21570775	21577377	+	30	5	10	-1	0.78741
Zmynd11	chr13	9693532	9764517	-	794	127	117	0.12	0.958051
Zscan12	chr13	21454695	21461694	+	120	13	15	-0.21	1
1190002H23Rik	chr14	79688562	79701453	-	203	24	44	-0.87	0.198403
1300010F03Rik	chr14	79249090	79601598	+	2273	497	417	0.25	0.114309
1700123O20Rik	chr14	55305007	55309580	+	72	8	16	-1	0.604972
1810063B07Rik	chr14	20894867	20902395	-	64	10	13	-0.38	1
2010107H07Rik	chr14	31902054	31942117	-	729	116	127	-0.13	0.935015
2700060E02Rik	chr14	20630623	20643046	-	271	44	26	0.76	0.308789
3830406C13Rik	chr14	13116722	13135746	+	259	47	24	0.97	0.110204
4930452B06Rik	chr14	9263705	9498755	-	1038	221	221	0	1
4930570N19Rik	chr14	27447892	27457670	-	134	19	23	-0.28	0.991342
4931414P19Rik	chr14	55202499	55224746	-	328	61	55	0.15	0.991342
6330409N04Rik	chr14	62153141	62175596	-	222	47	34	0.47	0.658756
6720456H20Rik	chr14	49066067	49131811	+	714	169	150	0.17	0.798598
6720463M24Rik	chr14	99445645	99473757	+	477	92	96	-0.06	1
9030625A04Rik	chr14	77424006	77436449	-	161	41	53	-0.37	0.7484
A2ld1	chr14	123215444	123312343	-	755	21	28	-0.42	0.860784
Abhd4	chr14	54878906	54888830	+	215	32	34	-0.09	1
Abhd6	chr14	8835415	8889070	+	433	93	71	0.39	0.495174
Acin1	chr14	55283962	55304898	-	459	45	35	0.36	0.798598
Actr8	chr14	30791522	30806408	+	450	115	98	0.23	0.761297
Adk	chr14	21871854	22267770	+	2755	543	573	-0.08	0.859593
Ang	chr14	51710751	51721683	+	111	34	22	0.63	0.588622
Anxa11	chr14	26661668	26706291	+	403	85	86	-0.02	1
Anxa7	chr14	21274482	21299356	-	524	108	87	0.31	0.604972
Anxa8	chr14	34899166	34913758	+	353	53	36	0.56	0.467254
Ap1g2	chr14	55717686	55725431	-	101	22	10	1.14	0.347501
Ap3m1	chr14	21855235	21871445	-	217	39	30	0.38	0.822395
Appl1	chr14	27765604	27783687	-	181	33	42	-0.35	0.838335
Arf4	chr14	27457559	27476745	+	287	68	72	-0.08	1
Bin3	chr14	70499951	70537999	+	529	6	10	-0.74	0.897888
Bmp1	chr14	70874921	70919845	-	1258	216	195	0.15	0.811669
Bmp4	chr14	47003194	47010345	-	65	12	16	-0.42	0.960459
Bmpr1a	chr14	35247647	35316528	-	912	139	130	0.1	0.983681
Bnip3l	chr14	67608261	67619346	-	223	16	18	-0.17	1
Btd	chr14	32454242	32481766	+	373	65	63	0.05	1
Cab39l	chr14	60059822	60158529	+	699	59	66	-0.16	0.970304
Camk2g	chr14	21573758	21613277	-	1187	166	173	-0.06	1
Ccdc25	chr14	66456138	66485442	+	570	137	127	0.11	0.963425
Ccdc66	chr14	28295597	28321647	-	487	86	51	0.75	0.0552339
Cdadc1	chr14	60179732	60216674	-	574	25	38	-0.6	0.559615
Cdca2	chr14	68298357	68333668	-	812	179	154	0.22	0.667888
Cdh24	chr14	55250828	55260202	-	217	40	68	-0.77	0.114791
Cdkn3	chr14	47380215	47391201	+	202	57	50	0.19	0.954555
Cgrrf1	chr14	47451808	47473869	+	285	56	72	-0.36	0.662966
Chchd1	chr14	21522248	21523640	+	15	5	2	1.32	0.897888
Chd8	chr14	52827510	52832699	-	102	22	26	-0.24	0.997723
Chdh	chr14	30822356	30840390	+	115	23	32	-0.48	0.770924
Chmp7	chr14	70118054	70132297	-	313	45	39	0.21	0.964284
Cideb	chr14	56372881	56377296	-	84	13	12	0.12	1
Cln5	chr14	103469432	103476797	+	192	26	29	-0.16	1
Clu	chr14	66587319	66600386	+	75	10	12	-0.26	1
Cnih	chr14	47395256	47408087	-	309	75	65	0.21	0.897888
Commd6	chr14	102032982	102039904	-	111	39	31	0.33	0.875658
Comtd1	chr14	22665082	22668200	-	45	7	11	-0.65	0.915365
Cryl1	chr14	57893870	58017321	-	988	236	265	-0.17	0.701051
Dad1	chr14	54855153	54873780	-	390	59	70	-0.25	0.856963
Dcaf11	chr14	56178842	56188903	+	193	35	22	0.67	0.520699
Ddhd1	chr14	46215026	46277796	-	493	115	85	0.44	0.302788
Dhrs1	chr14	56357858	56364528	-	148	28	29	-0.05	1
Dhrs4	chr14	56097594	56109176	+	151	30	32	-0.09	1
Diap3	chr14	87475545	87540951	-	549	103	119	-0.21	0.798598
Dis3	chr14	99476488	99498960	-	488	93	83	0.16	0.926303
Dlg5	chr14	25009539	25064088	-	743	165	144	0.2	0.748018
Dlgap5	chr14	48007453	48038083	-	772	171	191	-0.16	0.806754
Dnajc15	chr14	78226023	78274725	-	255	62	33	0.91	0.0590221
Dnajc9	chr14	21203859	21208133	-	91	17	21	-0.31	0.983681
Dph3	chr14	32893751	32898796	-	92	11	15	-0.45	0.950391
Dzip1	chr14	119279990	119324610	-	1091	243	281	-0.21	0.512059
Ebpl	chr14	61958599	61979283	-	261	53	61	-0.2	0.926303
Efha1	chr14	58535116	58618100	-	1169	225	212	0.09	0.958584
Elf1	chr14	79915480	79967221	+	597	146	119	0.3	0.518399
Elp3	chr14	66149291	66211838	-	1480	297	289	0.04	1
Entpd4	chr14	69955254	69968390	+	192	8	2	2	0.516078
Ephx2	chr14	66703213	66743338	-	198	55	37	0.57	0.425942
Esco2	chr14	66437874	66452832	-	230	42	32	0.39	0.782656
Esd	chr14	75132103	75150573	+	374	127	106	0.26	0.669729
Exoc5	chr14	49633429	49686072	-	566	31	22	0.5	0.758887
F630043A04Rik	chr14	58425397	58445001	-	384	108	84	0.36	0.483414
Fam149b	chr14	21167443	21202712	+	739	139	151	-0.12	0.933986
Fam158a	chr14	56200358	56204140	-	28	2	7	-1.81	0.65342
Farp1	chr14	121434421	121634312	+	4370	1158	1109	0.06	0.798598
Fbxl3	chr14	103480900	103498193	-	386	85	68	0.32	0.682917
Fbxo34	chr14	48092235	48151638	+	477	62	88	-0.51	0.308141
Fdft1	chr14	63763989	63796631	-	1081	197	219	-0.15	0.788364
Fermt2	chr14	46095572	46149640	-	945	128	151	-0.24	0.667888
Fndc3a	chr14	72964548	73109350	-	1507	176	174	0.02	1
Fzd3	chr14	65821166	65881229	-	441	86	66	0.38	0.544799
Ghitm	chr14	37934003	37948453	-	296	53	45	0.24	0.915365
Gjb2	chr14	57717436	57723540	-	32	8	3	1.42	0.706934
Glt8d1	chr14	31814578	31825628	+	208	42	32	0.39	0.782656
Glud1	chr14	35147451	35155354	+	183	15	13	0.21	1
Gm10101	chr14	47448788	47451703	-	19	4	6	-0.59	1
Gm10397	chr14	26484518	26486218	+	43	3	13	-2.12	0.201611
Gm15217	chr14	46999141	47003284	+	94	19	20	-0.07	1
Gm17606	chr14	55259788	55262855	+	73	8	14	-0.81	0.773339
Gm20521	chr14	55502277	55516975	+	288	36	28	0.36	0.857344
Gm5464	chr14	67487686	67489843	+	15	5	3	0.74	1
Gmfb	chr14	47433936	47439251	-	124	18	21	-0.22	1
Gmpr2	chr14	56291071	56297588	+	132	12	11	0.13	1
Gnl3	chr14	31825619	31832276	-	213	31	26	0.25	0.971525
Gnpnat1	chr14	45996008	46008478	-	162	24	15	0.68	0.688916
Gnrh1	chr14	68363285	68367493	+	59	8	6	0.42	1
Gpc6	chr14	117324752	118374629	+	5701	1334	1558	-0.22	0.000960615
Gpr18	chr14	122310656	122314997	-	66	16	13	0.3	1
Gpr180	chr14	118536348	118563455	+	554	165	146	0.18	0.792505
Gpr183	chr14	122351552	122364416	-	135	30	28	0.1	1
Gtf2f2	chr14	76296743	76410673	-	1376	221	199	0.15	0.792505
Haus4	chr14	55160621	55173199	-	235	51	54	-0.08	1
Hmbox1	chr14	65441054	65568708	-	1293	200	202	-0.01	1
Hnrnpc	chr14	52693054	52723704	-	505	106	94	0.17	0.897888
Homez	chr14	55476744	55489799	-	63	14	8	0.81	0.773339
Ift88	chr14	58063279	58096807	+	304	85	75	0.18	0.915365
Il17rb	chr14	30809353	30822083	-	106	19	15	0.34	0.975101
Il17rd	chr14	27880582	27914163	+	492	139	90	0.63	0.0264312
Il3ra	chr14	15179008	15188005	+	253	75	67	0.16	0.950391
Ints9	chr14	65568881	65658664	+	1164	288	261	0.14	0.753391
Ipo4	chr14	56247619	56249498	-	83	8	6	0.42	1
Irf9	chr14	56222407	56228868	+	186	20	30	-0.59	0.692639
Itm2b	chr14	73762037	73785079	-	479	98	90	0.12	0.975791
Kbtbd7	chr14	79826199	79829061	+	54	3	7	-1.22	0.82395
Kcnrg	chr14	62226318	62230754	+	40	2	10	-2.32	0.298656
Kctd6	chr14	9046661	9056082	+	80	12	9	0.42	0.997723
Kctd9	chr14	68334318	68358527	+	436	99	86	0.2	0.856086
Klf5	chr14	99697909	99712625	+	201	33	26	0.34	0.897888
Klhl33	chr14	51511063	51512931	-	22	7	3	1.22	0.82395
Kpna3	chr14	61991239	62058785	-	819	123	134	-0.12	0.943246
Lats2	chr14	58321887	58377226	-	1106	219	165	0.41	0.0933715
Ldb3	chr14	35374438	35401868	-	265	67	48	0.48	0.472168
Lect1	chr14	80037499	80061978	-	284	44	29	0.6	0.495174
Lmo7	chr14	102240035	102311895	+	1305	314	311	0.01	1
Loxl2	chr14	70008977	70093054	+	1091	321	167	0.94	2.36922e-10
Lrch1	chr14	75155933	75285063	-	1329	406	311	0.39	0.0095217
Mapk1ip1l	chr14	47917965	47948461	+	510	75	76	-0.02	1
Mapk8	chr14	34194234	34260332	-	618	55	74	-0.43	0.528089
Mbnl2	chr14	120674928	120828848	+	3331	727	696	0.06	0.891357
Mdp1	chr14	56276715	56279346	-	36	4	8	-1	0.859593
Med4	chr14	73909855	73918353	+	171	60	42	0.52	0.472168
Mettl17	chr14	52504516	52511544	+	165	32	27	0.25	0.975101
Mettl3	chr14	52914342	52924759	-	193	27	27	0	1
Mettl6	chr14	32291505	32308217	-	376	52	39	0.42	0.701051
Mipep	chr14	61403402	61522448	+	1180	281	293	-0.06	0.991768
Mmp14	chr14	55050440	55060096	+	364	29	54	-0.9	0.104717
Mphosph8	chr14	57287084	57316268	+	654	106	90	0.24	0.773339
Mrp63	chr14	58445075	58447583	+	21	5	3	0.74	1
Mrpl52	chr14	55045745	55048588	+	48	5	7	-0.49	1
Mrps16	chr14	21210452	21212778	-	29	7	10	-0.52	0.983681
Mtmr9	chr14	64142452	64162791	-	420	107	89	0.27	0.706934
Mtrf1	chr14	79797578	79823458	+	166	42	9	2.22	0.000117422
Mustn1	chr14	31692442	31694795	+	40	8	8	0	1
Mycbp2	chr14	103554529	103590833	-	462	47	47	0	1
Myst4	chr14	22335972	22490429	+	1892	377	331	0.19	0.472168
Mzt1	chr14	99433762	99445356	-	120	27	20	0.43	0.857344
N6amt2	chr14	58168434	58190407	-	221	57	41	0.48	0.558102
Naa16	chr14	79740783	79786914	-	728	205	180	0.19	0.703828
Naa30	chr14	49792979	49807566	+	234	24	32	-0.42	0.829619
Ncoa4	chr14	32973123	32989428	+	188	29	20	0.54	0.745081
Ndfip2	chr14	105657927	105708516	+	379	80	96	-0.26	0.75287
Ndrg2	chr14	52524945	52533164	-	32	8	8	0	1
Nedd8	chr14	56281103	56290744	-	158	26	28	-0.11	1
Nek4	chr14	31764671	31800626	+	424	73	65	0.17	0.945924
Ngdn	chr14	55634290	55642973	+	185	4	8	-1	0.859593
Ngly1	chr14	17081793	17144441	+	682	108	108	0	1
Nisch	chr14	31990081	32016577	-	1045	104	101	0.04	1
Nkiras1	chr14	19103740	19112952	+	109	33	19	0.8	0.407468
Nr1d2	chr14	19047049	19071546	-	148	26	17	0.61	0.704806
Nt5dc2	chr14	31948038	31952308	+	170	31	34	-0.13	1
Nudt13	chr14	21113911	21136798	+	173	53	48	0.14	1
Nupl1	chr14	60824706	60870345	-	615	111	78	0.51	0.193167
Osgep	chr14	51526152	51544510	-	248	44	33	0.42	0.746651
Oxa1l	chr14	54980524	54989354	+	185	38	35	0.12	1
Oxnad1	chr14	32898598	32916389	+	312	73	87	-0.25	0.790414
Pabpn1	chr14	55511336	55516021	+	74	19	7	1.44	0.248242
Parg	chr14	33015134	33110407	+	1282	182	201	-0.14	0.838347
Parp2	chr14	51427620	51440976	+	237	63	63	0	1
Parp4	chr14	57274171	57278630	+	74	6	9	-0.59	0.975101
Pbk	chr14	66424673	66436660	+	180	36	34	0.08	1
Pbrm1	chr14	31902735	31933207	+	555	91	93	-0.03	1
Pcca	chr14	122933560	123289167	+	1742	101	120	-0.25	0.706934
Pck2	chr14	56159249	56167804	+	366	75	71	0.08	1
Pdhb	chr14	8998504	9005507	-	144	35	30	0.22	0.981265
Phf7	chr14	32050881	32064405	-	96	12	8	0.59	0.926303
Pibf1	chr14	99575637	99653713	+	683	101	100	0.01	1
Pinx1	chr14	64479148	64538697	+	1070	203	170	0.26	0.485611
Plau	chr14	21655883	21662611	+	209	32	29	0.14	1
Polr3d	chr14	70838554	70843279	-	141	27	19	0.51	0.78741
Ppif	chr14	26513655	26519955	+	167	37	42	-0.18	0.994658
Ppp1r3e	chr14	55491517	55496388	-	20	3	7	-1.22	0.82395
Ppp2r2a	chr14	67633510	67691273	-	810	122	110	0.15	0.911458
Ppp3cb	chr14	21326892	21365663	-	504	45	31	0.54	0.572114
Ppp3cc	chr14	70617704	70689257	-	522	9	11	-0.29	1
Prkcd	chr14	31408541	31439395	-	702	94	79	0.25	0.773339
Prmt5	chr14	55126023	55136363	-	232	33	29	0.19	1
Psmb5	chr14	55232643	55236852	-	62	18	17	0.08	1
Psmc6	chr14	45949503	45969368	+	474	41	42	-0.04	1
Psmd6	chr14	14944697	14953499	-	207	19	21	-0.14	1
Psme1	chr14	56196959	56200184	+	35	7	12	-0.78	0.838347
Psme2	chr14	56206278	56209939	-	40	5	4	0.32	1
Pspc1	chr14	57341277	57397154	-	807	90	100	-0.15	0.929771
Ptprg	chr14	12386094	12796646	+	2046	516	472	0.13	0.642211
Pxk	chr14	8930724	8997626	+	1249	241	254	-0.08	0.967735
R3hcc1	chr14	70097111	70117553	-	373	66	87	-0.4	0.512059
Rab2b	chr14	52881433	52899221	-	231	28	37	-0.4	0.809592
Rabggta	chr14	56334709	56341036	-	116	18	23	-0.35	0.943246
Rb1	chr14	73583479	73687515	-	811	170	170	0	1
Rcbtb1	chr14	59820070	59854363	+	710	80	61	0.39	0.558102
Rcbtb2	chr14	73542669	73607651	+	1025	252	201	0.33	0.185639
Rec8	chr14	56236873	56244233	+	76	8	12	-0.59	0.926303
Rft1	chr14	31467545	31504504	+	691	82	86	-0.07	1
Rhobtb2	chr14	70189599	70212311	-	203	37	47	-0.35	0.813537
Rnase4	chr14	51710751	51725827	+	160	45	33	0.45	0.701051
Rnaseh2b	chr14	62911425	62972396	+	335	85	78	0.12	0.989131
Rnf31	chr14	56211111	56222502	+	364	39	30	0.38	0.822395
Rpp14	chr14	8912826	8924361	+	181	48	55	-0.2	0.950391
Rps24	chr14	25309902	25315369	+	136	30	27	0.15	1
Samd4	chr14	47621021	47721310	+	1690	346	310	0.16	0.644885
Samd8	chr14	22569752	22612525	+	451	75	77	-0.04	1
Sap18	chr14	58417054	58423807	+	131	29	32	-0.14	1
Sdr39u1	chr14	56516122	56519070	-	59	16	18	-0.17	1
Selk	chr14	30781493	30788261	+	184	55	45	0.29	0.845765
Serp2	chr14	76932622	76956666	-	178	26	25	0.06	1
Serpine3	chr14	63282503	63311081	+	199	33	25	0.4	0.838347
Setdb2	chr14	60020845	60059722	-	430	51	57	-0.16	0.985156
Sfmbt1	chr14	31528034	31631150	+	733	127	105	0.27	0.637482
Sh3bp5	chr14	32173065	32249265	-	968	209	163	0.36	0.192048
Slc22a17	chr14	55525563	55531970	-	56	0	15	-13.29	0.00167272
Slc25a30	chr14	76161805	76186845	-	451	123	130	-0.08	1
Slc39a14	chr14	70706103	70751233	-	846	125	136	-0.12	0.945924
Slc4a7	chr14	15551315	15575032	+	333	54	51	0.08	1
Slmap	chr14	27234215	27279659	-	669	176	136	0.37	0.237056
Socs4	chr14	47896788	47910717	+	155	19	19	0	1
Sorbs3	chr14	70580274	70607445	-	796	11	13	-0.24	1
Stk24	chr14	121685564	121778557	-	1578	385	381	0.02	1
Styx	chr14	45970853	45993452	+	243	42	30	0.49	0.680918
Sucla2	chr14	73952471	73995950	+	636	121	112	0.11	0.97414
Sugt1	chr14	79987497	80029563	+	905	194	142	0.45	0.0773994
Tbc1d4	chr14	101862010	102007885	-	862	252	207	0.28	0.302645
Tdrd3	chr14	87816389	87945316	+	1233	227	207	0.13	0.838347
Tgds	chr14	118511132	118531988	-	475	96	130	-0.44	0.242161
Thoc7	chr14	14781527	14793740	-	160	37	48	-0.38	0.770924
Thtpa	chr14	55713671	55717824	+	48	6	9	-0.59	0.975101
Timm23	chr14	32993347	33015085	-	437	48	54	-0.17	0.98132
Tinf2	chr14	56295454	56300583	-	143	21	25	-0.25	0.997723
Tkt	chr14	31362396	31373793	+	287	83	58	0.52	0.3166
[truncated: 6,192 more rows]

## Sheet: Pol2S2
	chr	start	end	strand	chip.comp	chip.mus	chip.cas	log2skew	FDR
1110021L09Rik	chr10	23516791	23547775	+	103	29	26	0.16	1
1700021F05Rik	chr10	43244926	43260801	-	108	24	25	-0.06	1
1700025K23Rik	chr10	38838609	38853713	-	31	11	3	1.87	0.518303
1700028I16Rik	chr10	82274867	82286988	+	25	6	8	-0.42	1
1700052N19Rik	chr10	5891399	5914075	-	99	23	21	0.13	1
1700120B22Rik	chr10	62705821	62706897	-	35	4	5	-0.32	1
1810008A18Rik	chr10	76949400	76978559	-	143	36	25	0.53	0.804234
1810043G02Rik	chr10	77441417	77449651	+	55	8	14	-0.81	0.888383
2510003E04Rik	chr10	62001373	62041189	-	133	26	25	0.06	1
3110003A17Rik	chr10	17731068	17743059	-	133	33	43	-0.38	0.893732
3110056O03Rik	chr10	80318019	80331451	+	48	10	4	1.32	0.763349
4632428N05Rik	chr10	59809769	59831418	+	87	32	26	0.3	0.997917
4921513I03Rik	chr10	120202829	120215943	+	92	11	8	0.46	1
4930430F08Rik	chr10	100034907	100051894	-	64	16	16	0	1
4930533K18Rik	chr10	70331416	70397073	+	177	55	35	0.65	0.453071
4930547N16Rik	chr10	87588974	87609679	-	73	15	16	-0.09	1
5930403N24Rik	chr10	36859363	36861486	+	70	9	7	0.36	1
9130017N09Rik	chr10	79283765	79293198	+	45	16	9	0.83	0.815699
A930033H14Rik	chr10	68672509	68675847	-	32	5	0	13.29	0.525771
Adamtsl5	chr10	79803585	79811158	-	62	11	6	0.87	0.915043
Adat2	chr10	13272699	13283183	+	48	11	9	0.29	1
Adat3	chr10	80065624	80070400	+	59	12	11	0.13	1
Aes	chr10	81022238	81029108	+	83	11	8	0.46	1
Aifm2	chr10	61178058	61202009	+	100	16	24	-0.59	0.867188
Aldh1l2	chr10	82966736	82976466	-	87	12	7	0.78	0.92732
Amh	chr10	80267992	80270394	+	34	4	8	-1	0.946281
Anapc16	chr10	59450656	59465861	-	179	36	45	-0.32	0.946281
Ankrd24	chr10	81091284	81101046	+	66	15	14	0.1	1
Ankrd52	chr10	127826345	127845761	+	230	30	20	0.59	0.811085
Apaf1	chr10	90528136	90545175	-	80	21	19	0.14	1
Apba3	chr10	80730916	80735992	+	34	6	4	0.59	1
Apon	chr10	127691186	127692958	+	25	4	8	-1	0.946281
Appl2	chr10	83080163	83111411	-	167	21	33	-0.65	0.69659
Arg1	chr10	24635013	24647277	-	62	23	16	0.52	0.917126
Arhgef25	chr10	126619576	126627111	-	242	39	29	0.43	0.886065
Arl1	chr10	88193812	88206840	+	126	15	19	-0.34	1
Ascc1	chr10	59465586	59562735	+	309	89	78	0.19	0.976014
Asf1a	chr10	53316766	53329020	+	111	12	20	-0.74	0.81415
Atg5	chr10	43988163	44084098	+	292	23	17	0.44	0.976014
Atp2b1	chr10	98377785	98457193	+	312	58	71	-0.29	0.890157
Atp5b	chr10	127520328	127527448	+	159	12	15	-0.32	1
Atxn7l3b	chr10	112364844	112366058	-	41	6	9	-0.59	1
AU041133	chr10	81600997	81614757	+	39	4	7	-0.81	1
Avil	chr10	126440190	126457835	+	58	11	16	-0.54	0.976014
B4galnt1	chr10	126602246	126609386	+	59	6	3	1	0.997616
Baz2a	chr10	127528690	127555715	+	190	30	14	1.1	0.329832
Bbs10	chr10	110735734	110738793	+	41	1	8	-3	0.426094
BC005764	chr10	79324415	79337380	-	275	29	26	0.16	1
BC013529	chr10	7499100	7512599	-	121	21	21	0	1
BC021785	chr10	39677866	39706450	-	60	17	16	0.09	1
BC025920	chr10	81069014	81083449	+	73	6	14	-1.22	0.668748
BC048403	chr10	121176993	121189935	+	48	20	8	1.32	0.417717
BC067068	chr10	105200240	105278437	-	172	40	38	0.07	1
Bclaf1	chr10	20032274	20045971	+	160	5	4	0.32	1
Bloc1s1	chr10	128354937	128360581	-	282	36	53	-0.56	0.612562
Bsg	chr10	79167102	79174725	+	90	8	13	-0.7	0.946281
Btbd2	chr10	80105361	80119240	-	168	36	21	0.78	0.525771
C030046I01Rik	chr10	79372797	79379676	-	50	10	8	0.32	1
Cabin1	chr10	75108858	75227071	-	493	87	85	0.03	1
Ccdc109a	chr10	58909731	59079441	-	625	150	158	-0.08	1
Ccdc138	chr10	57960717	58038991	+	228	35	40	-0.19	1
Ccdc28a	chr10	17933481	17954803	-	51	14	15	-0.1	1
Ccdc38	chr10	93017628	93045807	+	79	24	22	0.13	1
Ccdc41	chr10	94151534	94253082	+	319	39	39	0	1
Ccdc53	chr10	87663841	87708898	+	271	64	44	0.54	0.535396
Ccdc59	chr10	105278122	105284890	+	82	22	18	0.29	1
Ccdc6	chr10	69637758	69650922	+	66	16	13	0.3	1
Cct2	chr10	116488053	116500871	-	129	36	24	0.59	0.731402
Cd164	chr10	41239305	41250849	+	106	20	8	1.32	0.417717
Cd24a	chr10	43298974	43304069	+	66	10	12	-0.26	1
Cd63	chr10	128345974	128349873	+	85	10	10	0	1
Cdc34	chr10	79144939	79151140	+	35	2	7	-1.81	0.763349
Cdc40	chr10	40551431	40602925	-	222	38	46	-0.28	0.976014
Cdk1	chr10	68799382	68815687	-	209	54	60	-0.15	1
Cdk2	chr10	128134994	128142108	-	95	13	11	0.24	1
Cdk4	chr10	126500589	126504977	+	158	30	25	0.26	1
Celf5	chr10	80924292	80945430	-	54	9	9	0	1
Cenpw	chr10	29915816	29920347	-	24	2	7	-1.81	0.763349
Cep57l1	chr10	41438651	41529437	-	269	44	42	0.07	1
Chpt1	chr10	87935163	87966745	-	82	26	9	1.53	0.157697
Chst3	chr10	59648352	59656988	-	30	5	2	1.32	0.976014
Cited2	chr10	17443033	17445480	+	126	4	9	-1.17	0.86606
Ckap4	chr10	83989049	83996634	-	97	15	22	-0.55	0.915043
Cnksr3	chr10	3211034	3227479	+	256	37	38	-0.04	1
Cnn2	chr10	79451328	79458808	+	291	33	29	0.19	1
Cnot2	chr10	115922216	116018568	-	499	101	84	0.27	0.828824
Cnpy2	chr10	127759514	127764244	+	138	22	25	-0.18	1
Col6a1	chr10	76180309	76188790	-	50	20	10	1	0.631772
Coq10a	chr10	127800152	127807089	-	113	14	10	0.49	1
Cpsf6	chr10	116786094	116814030	-	228	34	41	-0.27	0.997616
Cradd	chr10	94637379	94786732	-	378	89	87	0.03	1
Cs	chr10	127774887	127799536	+	158	20	30	-0.59	0.811085
Csnk1g2	chr10	80085524	80103517	+	126	21	12	0.81	0.75607
Csrp2	chr10	110357234	110376679	+	287	27	28	-0.05	1
Cstb	chr10	77888414	77890365	+	44	16	16	0	1
Ctgf	chr10	24315247	24318485	+	202	22	52	-1.24	0.0306679
Cyp27b1	chr10	126485305	126490063	+	33	8	10	-0.32	1
D10Jhu81e	chr10	77624811	77632514	-	46	13	12	0.12	1
D10Wsu52e	chr10	85401381	85420569	-	157	39	33	0.24	1
D830039M14Rik	chr10	60937992	60939686	-	38	6	3	1	0.997616
Dctn2	chr10	126703441	126718863	+	232	33	45	-0.45	0.81415
Ddit3	chr10	126727829	126733345	+	372	41	49	-0.26	0.980443
Ddit4	chr10	59412422	59414519	-	78	4	7	-0.81	1
Ddx50	chr10	62078770	62113967	-	253	37	40	-0.11	1
Derl3	chr10	75356142	75358687	+	25	3	5	-0.74	1
Dgka	chr10	128157196	128181113	-	65	4	10	-1.32	0.763349
Dip2a	chr10	75757986	75807978	-	162	4	6	-0.59	1
Dna2	chr10	62409776	62421188	+	47	9	7	0.36	1
Dnajb12	chr10	59342373	59361270	+	131	26	21	0.31	1
Dnajc12	chr10	62845190	62871029	+	94	28	25	0.16	1
Dot1l	chr10	80218207	80229333	+	44	10	5	1	0.893732
Dram1	chr10	87803307	87841826	-	99	26	21	0.31	1
Dtx3	chr10	126627433	126632766	-	148	23	9	1.35	0.315781
Dyrk2	chr10	118296404	118305960	-	46	11	4	1.46	0.669359
E2f7	chr10	110182523	110205196	+	130	36	28	0.36	0.946281
Echdc1	chr10	29032971	29065367	+	208	55	50	0.14	1
Eif4ebp2	chr10	60895244	60915418	-	113	13	15	-0.21	1
Elk3	chr10	92712067	92773715	-	541	126	103	0.29	0.715602
Epb4.1l2	chr10	25079603	25221871	+	545	119	97	0.3	0.728623
Esyt1	chr10	127950622	127962927	-	140	28	22	0.35	0.99454
Fam119b	chr10	126468237	126478570	-	72	15	10	0.59	0.972749
Fam26e	chr10	33811157	33816326	-	22	5	7	-0.49	1
Fam54a	chr10	20067624	20081476	+	55	7	1	2.81	0.541805
Fbxo30	chr10	11001384	11015317	+	97	13	14	-0.11	1
Fbxo7	chr10	85484731	85511039	+	142	27	23	0.23	1
Fgd6	chr10	93535286	93552390	+	48	8	12	-0.59	0.997616
Fhl4	chr10	84559763	84565241	-	76	11	11	0	1
Foxo3	chr10	41905591	41996549	-	454	90	100	-0.15	1
Fyn	chr10	39089608	39284230	+	532	163	115	0.5	0.13274
G630090E17Rik	chr10	39666712	39679960	-	32	9	6	0.59	1
Gadd45b	chr10	80392835	80394950	+	156	31	36	-0.22	1
Gas2l3	chr10	88875203	88906700	-	104	10	11	-0.14	1
Gcc2	chr10	57718255	57732212	+	47	10	2	2.32	0.426094
Ggt1	chr10	75031400	75048946	+	27	8	10	-0.32	1
Glipr1	chr10	111422510	111439678	-	78	9	11	-0.29	1
Glipr1l1	chr10	111497244	111515567	+	24	7	5	0.49	1
Gls2	chr10	127631512	127646996	+	45	7	6	0.22	1
Glt8d2	chr10	82113177	82153396	-	143	30	35	-0.22	1
Gm10778	chr10	81111815	81126977	+	26	6	9	-0.59	1
Gm10941	chr10	76720520	76721969	-	22	7	9	-0.36	1
Gm16517	chr10	79132154	79138872	+	84	19	12	0.66	0.888383
Gm17269	chr10	75033276	75052402	+	30	8	11	-0.46	1
Gm17650	chr10	30450977	30474052	+	53	22	6	1.87	0.117406
Gm5176	chr10	110937794	110939020	+	26	5	7	-0.49	1
Gm9766	chr10	53016059	53068937	-	167	22	28	-0.35	0.99454
Gng7	chr10	80414456	80477659	-	135	29	27	0.1	1
Gnptab	chr10	87841876	87877344	+	101	20	24	-0.26	1
Gstt4	chr10	75277687	75285289	-	17	5	3	0.74	1
Gtf3c6	chr10	39969008	39977472	-	72	12	26	-1.12	0.412667
Gzmm	chr10	79151764	79158007	+	94	25	18	0.47	0.92732
H2afy2	chr10	61201412	61246896	-	296	83	89	-0.1	1
Hace1	chr10	45308189	45368454	+	157	20	40	-1	0.252792
Hbs1l	chr10	21015784	21088696	+	322	25	30	-0.26	1
Hcfc2	chr10	82191093	82204141	+	72	11	10	0.14	1
Hdac2	chr10	36694349	36721696	+	191	45	37	0.28	0.976014
Hddc2	chr10	31033187	31048011	+	57	22	21	0.07	1
Hebp2	chr10	18259928	18265883	-	28	6	14	-1.22	0.668748
Heca	chr10	17588431	17635029	-	103	16	28	-0.81	0.628372
Helb	chr10	119521763	119529266	-	34	3	10	-1.74	0.61811
Hint3	chr10	30327946	30338286	-	62	21	17	0.31	1
Hk1	chr10	61732656	61805471	-	278	69	58	0.25	0.946281
Hnrnph3	chr10	62477411	62486643	-	132	14	22	-0.65	0.832919
Hsf2	chr10	57206190	57232940	+	157	24	27	-0.17	1
Hsp90b1	chr10	86153584	86168255	-	153	15	20	-0.42	0.997616
Ifngr1	chr10	19311754	19330036	+	76	17	18	-0.08	1
Igf1	chr10	87321009	87393641	+	447	84	32	1.39	0.000185192
Ikbip	chr10	90545684	90565353	+	116	27	23	0.23	1
Ikzf4	chr10	128069470	128082883	-	29	4	6	-0.59	1
Ilvbl	chr10	78037244	78047244	+	189	28	41	-0.55	0.723404
Ipmk	chr10	70844496	70895929	+	122	35	37	-0.08	1
Irak3	chr10	119578720	119639187	-	143	45	29	0.63	0.569937
Izumo4	chr10	80165437	80168128	+	67	4	5	-0.32	1
Jmjd1c	chr10	66558872	66654497	+	441	64	59	0.12	1
Jsrp1	chr10	80271245	80276241	-	42	10	8	0.32	1
Katna1	chr10	7445797	7482949	+	154	26	24	0.12	1
Klf16	chr10	80029868	80040067	-	79	8	8	0	1
Krr1	chr10	111409833	111423150	+	71	18	14	0.36	1
Lims1	chr10	57814865	57884327	+	503	100	79	0.34	0.696681
Llph	chr10	119664125	119669128	+	31	14	9	0.64	0.960013
Lmnb2	chr10	80372667	80380597	-	34	7	8	-0.19	1
Lrp1	chr10	127026211	127058027	-	345	64	70	-0.13	1
Lrrc20	chr10	60938580	61044975	+	253	59	53	0.16	1
Lsm7	chr10	80315569	80317955	-	22	5	5	0	1
Lss	chr10	75994426	75998469	+	53	9	13	-0.53	1
Lta4h	chr10	92916140	92947642	+	141	39	31	0.33	0.960013
Ltv1	chr10	12898445	12912944	-	64	10	14	-0.49	1
Map2k2	chr10	80568659	80587443	+	145	20	18	0.15	1
Mars	chr10	126733276	126748843	-	301	68	40	0.77	0.202442
Matk	chr10	80715679	80725731	+	105	14	15	-0.1	1
Mbd6	chr10	126719011	126722957	-	108	11	9	0.29	1
Med16	chr10	79357679	79371644	-	66	9	11	-0.29	1
Med23	chr10	24589903	24618299	+	137	28	27	0.05	1
Mettl1	chr10	126478987	126483422	+	49	13	4	1.7	0.47682
Mex3d	chr10	79843226	79850166	-	78	5	2	1.32	0.976014
Mical1	chr10	41198283	41200972	+	25	6	9	-0.59	1
Micu1	chr10	59165224	59326881	+	524	137	144	-0.07	1
Mier2	chr10	79002989	79017945	-	76	8	3	1.42	0.815699
Mip	chr10	127662893	127668869	+	24	7	5	0.49	1
Mknk2	chr10	80128531	80139039	-	91	13	14	-0.11	1
Mmp11	chr10	75385966	75395248	-	102	17	20	-0.23	1
Mob3a	chr10	80148000	80164566	-	106	23	14	0.72	0.777642
Mrpl42	chr10	94943439	94964562	-	71	16	18	-0.17	1
Mrpl54	chr10	80727457	80729680	-	47	10	6	0.74	0.976014
Msl3l2	chr10	55826722	55836687	+	42	13	11	0.24	1
Msrb3	chr10	120220949	120308209	-	567	146	127	0.2	0.888383
Mterfd3	chr10	84582180	84590747	-	180	29	34	-0.23	1
Mthfd1l	chr10	6297589	6314262	-	83	16	17	-0.09	1
Mtrf1l	chr10	4522630	4534655	+	75	20	5	2	0.122539
Myl6	chr10	127927915	127930932	-	304	60	42	0.52	0.61811
Myl6b	chr10	127931212	127935742	-	83	7	7	0	1
Nab2	chr10	127097973	127103767	-	178	7	5	0.49	1
Naca	chr10	127472401	127485694	+	254	32	30	0.09	1
Nap1l1	chr10	110910247	110933943	+	216	19	8	1.25	0.495027
Nav3	chr10	109317688	109341080	-	52	14	22	-0.65	0.832919
Ncln	chr10	80949201	80959072	-	78	15	20	-0.42	0.997616
Ncoa7	chr10	30356341	30375674	-	55	7	2	1.81	0.763349
Ndufa12	chr10	93661699	93684189	+	97	23	27	-0.23	1
Ndufa4l2	chr10	126951994	126954209	+	73	6	13	-1.12	0.757124
Nfic	chr10	80863697	80893751	-	306	3	8	-1.42	0.815699
Nfyb	chr10	82211445	82226890	-	205	52	36	0.53	0.65802
Nhsl1	chr10	18110127	18244096	+	407	80	93	-0.22	0.92732
Nodal	chr10	60880719	60888087	+	23	4	7	-0.81	1
Nr2c1	chr10	93611163	93658427	+	169	42	36	0.22	1
Nrbf2	chr10	66729436	66748054	-	99	23	23	0	1
Nt5dc1	chr10	34023414	34138359	-	350	95	84	0.18	0.976014
Nuak1	chr10	83838040	83855134	-	458	53	62	-0.23	0.976014
Nup37	chr10	87609736	87641134	+	149	26	23	0.18	1
Nup43	chr10	7387300	7398680	+	113	27	21	0.36	0.99454
Obfc2b	chr10	127838965	127847608	-	76	22	18	0.29	1
Olfr1353	chr10	78426053	78433358	+	23	5	7	-0.49	1
ORF61	chr10	79439862	79447076	-	52	11	3	1.87	0.518303
Ormdl2	chr10	128254512	128258688	-	97	18	9	1	0.670449
P4ha1	chr10	58786115	58835000	+	253	65	64	0.02	1
Palm	chr10	79256316	79283642	+	197	25	29	-0.21	1
Pawr	chr10	107769244	107851448	+	1105	286	312	-0.13	0.898281
Pbld2	chr10	62487259	62521562	+	83	24	14	0.78	0.715602
Pcbd1	chr10	60552090	60557077	+	18	6	4	0.59	1
Pcbp3	chr10	76224604	76424633	-	579	138	127	0.12	1
Pcmt1	chr10	7364129	7400935	-	339	65	57	0.19	1
Pdss2	chr10	42941405	43184689	+	585	131	126	0.06	1
Pdxk	chr10	77903441	77927599	-	59	14	13	0.11	1
Perp	chr10	18564876	18576880	+	59	15	7	1.1	0.69659
Pex3	chr10	13243647	13272949	-	105	27	19	0.51	0.893732
Pex7	chr10	19579734	19627496	-	116	23	31	-0.43	0.917126
Pfkl	chr10	77463424	77472829	-	36	11	4	1.46	0.669359
Phlda1	chr10	110943341	110945706	+	111	6	10	-0.74	0.976014
Plagl1	chr10	12811588	12849515	+	155	10	50	-2.32	2.69224e-05
Plekhj1	chr10	80258844	80261372	-	109	12	24	-1	0.525771
Pln	chr10	53057491	53065806	+	27	5	5	0	1
Pmel	chr10	128143313	128157295	+	47	10	8	0.32	1
Poc1b	chr10	98569669	98660623	+	224	64	44	0.54	0.535396
Pofut2	chr10	76722044	76732332	+	86	23	25	-0.12	1
Ppa1	chr10	61111299	61136917	+	100	26	21	0.31	1
Ppap2c	chr10	78989174	78996533	-	25	5	1	2.32	0.81415
Ppil4	chr10	7512718	7532673	+	90	16	16	0	1
Ppm1h	chr10	122115833	122359031	+	701	162	149	0.12	0.997616
Prdm4	chr10	85369591	85379888	-	57	7	9	-0.36	1
Prep	chr10	44787011	44878804	+	355	120	88	0.45	0.391853
Prim1	chr10	127452227	127467094	+	85	22	13	0.76	0.763349
Prmt2	chr10	75669966	75700611	-	138	24	14	0.78	0.715602
Prtn3	chr10	79337220	79345787	+	21	3	5	-0.74	1
Psap	chr10	59740375	59765346	+	277	67	58	0.21	0.99454
Ptbp1	chr10	79317409	79327178	+	320	42	40	0.07	1
Ptges3	chr10	127496009	127514329	+	200	32	34	-0.09	1
Ptprk	chr10	27794655	27984480	+	605	143	143	0	1
Pwp1	chr10	85334575	85351842	+	122	27	31	-0.2	1
Qrsl1	chr10	43593993	43621552	-	80	17	15	0.18	1
R3hdm2	chr10	126817382	126881448	+	280	46	34	0.44	0.81415
Rab21	chr10	114726918	114752648	-	153	34	40	-0.23	1
Rab32	chr10	10264808	10278032	-	50	13	11	0.24	1
Rab36	chr10	74499828	74516849	+	82	17	24	-0.5	0.921083
Rab3ip	chr10	116342839	116387437	-	171	37	71	-0.94	0.0562363
Rbms2	chr10	127570287	127613498	-	204	36	26	0.47	0.854257
Rdh5	chr10	128350648	128356354	-	309	50	66	-0.4	0.75607
Reep6	chr10	79792697	79799187	+	14	1	7	-2.81	0.541805
Reps1	chr10	17775666	17844937	+	267	52	48	0.12	1
Rev3l	chr10	39452280	39503119	+	157	21	26	-0.31	1
Rexo1	chr10	80012799	80024287	-	44	3	7	-1.22	0.917126
Rhobtb1	chr10	68614181	68712462	+	253	38	31	0.29	0.99454
Ric8b	chr10	84380360	84479192	+	403	19	23	-0.28	1
Rmnd1	chr10	5932795	5942558	+	157	33	39	-0.24	1
Rnf146	chr10	29065976	29082249	-	183	37	33	0.17	1
Rnf217	chr10	31222118	31328991	-	410	75	89	-0.25	0.901552
Rpf2	chr10	39943051	39966786	-	85	25	23	0.12	1
Rpl41	chr10	127985169	127986362	-	140	48	38	0.34	0.915043
Rps12	chr10	23504989	23507016	-	103	29	33	-0.19	1
Rps26	chr10	128061585	128063563	-	72	11	10	0.14	1
Rrp1	chr10	77863106	77875789	-	84	14	17	-0.28	1
Rtn4ip1	chr10	43621612	43667669	+	135	39	27	0.53	0.763349
Rufy2	chr10	62442986	62467215	+	195	41	47	-0.2	1
Rwdd1	chr10	33716360	33739431	-	74	27	21	0.36	0.99454
Sar1a	chr10	61143057	61156044	+	143	15	22	-0.55	0.915043
Sarnp	chr10	128258826	128314695	+	356	57	56	0.03	1
Scamp4	chr10	80065626	80078529	+	118	25	23	0.12	1
Scyl2	chr10	89130169	89149014	-	68	2	5	-1.32	0.976014
Sec63	chr10	42537733	42549090	+	62	13	7	0.89	0.86606
Serinc1	chr10	57235579	57252337	-	164	37	35	0.08	1
Sesn1	chr10	41607244	41628231	+	83	23	21	0.13	1
Sf3a2	chr10	80260942	80267670	+	167	17	30	-0.82	0.56468
Sf3b5	chr10	12728255	12728989	+	16	2	8	-2	0.65802
Sgpl1	chr10	60574927	60610452	-	194	45	32	0.49	0.763349
Sgta	chr10	80506819	80522924	-	86	5	15	-1.59	0.436403
Sh3rf3	chr10	58276106	58512770	+	613	186	148	0.33	0.446295
Shmt2	chr10	126954194	126959492	-	59	9	9	0	1
Sirt6	chr10	81084531	81090543	-	83	19	21	-0.14	1
Slc19a1	chr10	76505535	76523748	+	54	13	12	0.12	1
Slc25a16	chr10	62383427	62407178	+	72	18	14	0.36	1
Slc25a3	chr10	90579318	90586805	-	133	30	35	-0.22	1
Slc26a10	chr10	126609481	126617702	-	50	9	6	0.59	1
Slc29a3	chr10	60177976	60215532	-	169	39	33	0.24	1
Slc39a5	chr10	127832989	127838281	-	97	12	8	0.59	0.997616
Slc41a2	chr10	82779086	82800186	-	62	17	11	0.63	0.917126
Smarcb1	chr10	75359513	75384363	-	209	38	55	-0.53	0.629943
Smpd2	chr10	41206977	41210147	-	50	11	11	0	1
Smpdl3a	chr10	57514179	57531637	+	45	5	5	0	1
Snrpd3	chr10	74980786	74998186	+	98	6	7	-0.22	1
Snrpf	chr10	93045773	93052452	-	33	4	11	-1.46	0.669359
Snx3	chr10	42221836	42255177	+	250	48	44	0.13	1
Socs2	chr10	94850987	94875369	-	66	15	18	-0.26	1
Spock2	chr10	59569215	59594234	+	39	10	10	0	1
Srgn	chr10	61956580	61990200	-	51	9	11	-0.29	1
Stac3	chr10	126938741	126945880	+	47	10	10	0	1
Stat6	chr10	127080057	127087837	+	111	14	14	0	1
Stx11	chr10	12659786	12684066	-	82	28	25	0.16	1
Stx7	chr10	23869122	23908766	+	130	40	31	0.37	0.917126
Stxbp5	chr10	9479793	9517836	-	144	12	7	0.78	0.92732
Sumo3	chr10	77068941	77104289	+	309	2	5	-1.32	0.976014
Suox	chr10	128106942	128110975	-	30	9	4	1.17	0.86606
Supv3l1	chr10	61891956	61912487	-	107	17	25	-0.56	0.888383
Susd2	chr10	75099363	75106754	-	22	5	5	0	1
Sycp3	chr10	87922313	87935981	+	38	10	3	1.74	0.61811
Tab2	chr10	7631289	7675692	-	686	124	100	0.31	0.670449
Tbpl1	chr10	22423684	22451254	-	156	1	7	-2.81	0.541805
Tcf3	chr10	79872258	79896393	-	265	18	22	-0.29	1
Tdg	chr10	82092572	82113070	+	112	25	36	-0.53	0.804234
Tet1	chr10	62301844	62328053	-	77	25	15	0.74	0.728623
Tfam	chr10	70691204	70701029	-	69	6	10	-0.74	0.976014
Thop1	chr10	80532779	80545305	+	55	11	20	-0.86	0.725616
Timeless	chr10	127669146	127683166	+	93	22	15	0.55	0.915043
Timm13	chr10	80362194	80363715	-	29	1	5	-2.32	0.81415
Timp3	chr10	85765598	85806727	+	308	88	55	0.68	0.177828
Tle2	chr10	81038276	81053591	+	102	15	17	-0.18	1
Tle6	chr10	81053649	81063646	-	116	23	22	0.06	1
Tmbim4	chr10	119645805	119661974	+	62	16	16	0	1
Tmem194	chr10	127104199	127133997	+	299	27	32	-0.25	1
Tmem198b	chr10	128237091	128241427	-	78	7	12	-0.78	0.92732
Tmem5	chr10	121518315	121534213	-	61	19	16	0.25	1
Tmpo	chr10	90611861	90634760	-	427	97	68	0.51	0.385074
Tmtc3	chr10	99910811	99949982	-	154	38	45	-0.24	0.997917
Tnfaip3	chr10	18728071	18735464	-	42	9	7	0.36	1
Traf3ip2	chr10	39332739	39375114	+	235	59	39	0.6	0.504006
Trmt11	chr10	30254030	30320556	-	194	45	41	0.13	1
Tsfm	chr10	126448627	126467860	-	103	30	30	0	1
Tspan31	chr10	126504372	126507318	-	268	43	38	0.18	1
Tspyl1	chr10	34001995	34004692	+	38	6	9	-0.59	1
Tube1	chr10	38853828	38870865	+	59	21	14	0.59	0.901552
Tysnd1	chr10	61158261	61165522	+	45	1	8	-3	0.426094
Ube2d1	chr10	70717727	70748011	-	128	27	38	-0.49	0.81415
Ube2n	chr10	94977778	95006631	+	177	36	35	0.04	1
Uhrf1bp1l	chr10	89207982	89267748	+	170	45	32	0.49	0.763349
Utrn	chr10	12440616	12589164	-	815	215	173	0.31	0.426094
Vezt	chr10	93434060	93498451	-	289	71	86	-0.28	0.86606
Vps26a	chr10	61918024	61949481	-	153	38	39	-0.04	1
Vta1	chr10	14374560	14425367	-	209	35	35	0	1
Wasf1	chr10	40603280	40658376	+	132	39	32	0.29	0.99454
Wibg	chr10	128184934	128203618	+	130	26	27	-0.05	1
Wisp3	chr10	38870776	38883601	-	47	13	13	0	1
Xrcc6bp1	chr10	126305485	126338428	-	54	18	10	0.85	0.773147
Yeats4	chr10	116652197	116661564	-	105	14	21	-0.59	0.901552
Zbtb2	chr10	5959078	5979067	+	78	18	22	-0.29	1
Zbtb24	chr10	41170188	41185386	+	137	15	27	-0.85	0.610534
Zbtb7a	chr10	80599322	80615741	+	201	26	32	-0.3	0.997917
Zc3h10	chr10	127981853	127984800	-	74	26	10	1.38	0.23474
Zfc3h1	chr10	114864360	114869828	+	51	7	6	0.22	1
Zfp280b	chr10	75495356	75502639	+	59	14	10	0.49	1
Zfp365	chr10	67359441	67375184	-	45	14	10	0.49	1
Zfp938	chr10	81687598	81704026	-	64	7	10	-0.52	1
Zfr2	chr10	80695920	80705163	+	73	12	16	-0.42	1
Zufsp	chr10	33638952	33671066	-	180	48	47	0.03	1
Zwint	chr10	72117592	72137713	+	264	67	65	0.04	1
0610009B22Rik	chr11	51498887	51502377	-	69	10	9	0.15	1
0610009L18Rik	chr11	120209991	120212505	+	136	17	17	0	1
0610010F05Rik	chr11	23464960	23533550	-	193	49	34	0.53	0.670449
1100001G20Rik	chr11	83560441	83566145	+	20	7	4	0.81	1
1110002N22Rik	chr11	79950179	79955678	-	75	10	9	0.15	1
1110005A03Rik	chr11	116704868	116711675	+	144	40	31	0.37	0.917126
1110031I02Rik	chr11	121038904	121066026	-	79	24	24	0	1
1200011M11Rik	chr11	86891237	86898885	-	22	7	2	1.81	0.763349
1300001I01Rik	chr11	74463331	74470842	+	36	4	6	-0.59	1
1500010J02Rik	chr11	68829635	68836266	+	57	16	14	0.19	1
1700001P01Rik	chr11	97632794	97637233	-	45	8	8	0	1
1700034F02Rik	chr11	29447949	29478368	+	96	20	16	0.32	1
1700081L11Rik	chr11	104217904	104329069	-	787	81	73	0.15	1
1700125H20Rik	chr11	84983905	84994648	+	17	7	4	0.81	1
1810032O08Rik	chr11	116532973	116537113	+	77	15	13	0.21	1
1810043H04Rik	chr11	119960241	119962019	+	27	5	2	1.32	0.976014
1810046J19Rik	chr11	98299021	98300306	-	85	8	3	1.42	0.815699
1810049H13Rik	chr11	120317919	120319383	-	31	12	8	0.59	0.997616
2310003H01Rik	chr11	120234339	120240051	-	26	1	6	-2.59	0.670449
2310004I24Rik	chr11	66851406	66866097	-	60	6	12	-1	0.825895
2310004N24Rik	chr11	116060168	116076633	+	102	24	10	1.26	0.344606
2310033P09Rik	chr11	59021822	59024241	+	115	10	12	-0.26	1
2310067B10Rik	chr11	115626756	115647581	+	86	16	15	0.09	1
2410002I01Rik	chr11	119951844	119960046	-	29	6	0	13.29	0.391853
2810021J22Rik	chr11	58680741	58694810	+	44	11	8	0.46	1
2810408A11Rik	chr11	69710864	69714478	-	54	6	3	1	0.997616
3010026O09Rik	chr11	49988350	50013618	+	280	38	34	0.16	1
4930512M02Rik	chr11	11489225	11527828	-	29	6	7	-0.22	1
4930556J24Rik	chr11	3837543	3876782	-	115	25	22	0.18	1
4933400C05Rik	chr11	103069440	103079747	-	48	9	5	0.85	0.972749
4933428G20Rik	chr11	97352096	97361655	-	94	19	17	0.16	1
4933439F18Rik	chr11	60230646	60264430	+	142	17	19	-0.16	1
9330160F10Rik	chr11	68871219	68873986	-	42	10	12	-0.26	1
9530068E07Rik	chr11	52209929	52222231	+	71	7	10	-0.52	1
A230051G13Rik	chr11	58974856	58977203	-	65	12	7	0.78	0.92732
A730011L01Rik	chr11	119352702	119369066	+	99	23	24	-0.06	1
Aarsd1	chr11	101268152	101286111	-	105	38	24	0.66	0.631772
Aatf	chr11	84236356	84327025	-	362	47	56	-0.25	0.976014
Abca5	chr11	110181120	110198955	-	45	11	14	-0.35	1
Abhd15	chr11	77329485	77352110	+	190	31	21	0.56	0.81415
Abr	chr11	76232605	76384868	-	376	77	91	-0.24	0.909109
Acaca	chr11	83943173	84027793	+	264	53	51	0.06	1
Acly	chr11	100361892	100389184	-	264	67	56	0.26	0.937194
Acox1	chr11	116050342	116060044	-	60	15	20	-0.42	0.997616
Acsf2	chr11	94431604	94463084	-	72	18	11	0.71	0.86606
Actg1	chr11	120207003	120209857	-	53	4	10	-1.32	0.763349
Actr2	chr11	19978688	20012871	-	184	42	41	0.04	1
Adam19	chr11	45869586	45959139	+	452	105	114	-0.12	1
Aebp1	chr11	5767604	5772092	+	164	26	22	0.24	1
Aff4	chr11	53186475	53213128	+	179	26	11	1.24	0.315781
Afmid	chr11	117687237	117701223	+	87	21	16	0.39	0.997917
Aftph	chr11	20586120	20626176	-	119	23	15	0.62	0.859475
Agxt2l2	chr11	51398258	51416757	+	513	95	81	0.23	0.915043
Ahsa2	chr11	23388548	23397539	-	149	16	11	0.54	0.976014
Akap1	chr11	88693068	88725032	-	86	17	11	0.63	0.917126
Akap10	chr11	61703291	61729721	-	108	26	23	0.18	1
Aldh3a2	chr11	61036918	61080688	-	152	51	43	0.25	0.99454
Aldoc	chr11	78136469	78141284	+	22	5	4	0.32	1
Alkbh5	chr11	60349882	60367870	+	243	24	28	-0.22	1
Amz2	chr11	109287289	109313687	+	140	23	33	-0.52	0.815699
Ankfy1	chr11	72503507	72538683	+	198	16	12	0.42	1
Ankrd40	chr11	94189326	94201238	+	58	12	6	1	0.825895
Anxa6	chr11	54792609	54846948	-	426	113	130	-0.2	0.898281
Aoc2	chr11	101186376	101191017	+	59	12	5	1.26	0.715602
Aoc3	chr11	101192382	101203253	+	28	5	4	0.32	1
Ap1b1	chr11	4886936	4916855	+	72	20	22	-0.14	1
Ap2b1	chr11	83121739	83216147	+	347	76	61	0.32	0.821149
Apoh	chr11	108204667	108257220	+	118	28	33	-0.24	1
Arf1	chr11	59024915	59041773	-	196	17	13	0.39	1
Arf2	chr11	103828052	103846652	+	106	16	20	-0.32	1
Arhgap23	chr11	97352457	97363713	+	113	26	22	0.24	1
Arl4d	chr11	101526854	101529147	+	33	13	8	0.7	0.946281
Armc7	chr11	115336980	115351782	+	80	7	6	0.22	1
Arrb2	chr11	70246146	70254331	+	26	5	6	-0.26	1
Arsg	chr11	109405067	109434645	+	65	15	20	-0.42	0.997616
Asb3	chr11	30854418	30986105	+	311	49	43	0.19	1
Ascc2	chr11	4537749	4583389	+	195	53	31	0.77	0.32436
Atox1	chr11	55260142	55274742	-	71	17	16	0.09	1
Atp5h	chr11	115277002	115281277	-	46	10	11	-0.14	1
Atp6v0a1	chr11	100870765	100923739	+	263	31	41	-0.4	0.888383
Atpaf2	chr11	60214139	60230602	-	60	7	8	-0.19	1
Aurkb	chr11	68859148	68865167	+	46	8	10	-0.32	1
Azi1	chr11	119929402	119933337	-	12	5	0	13.29	0.525771
B230217C12Rik	chr11	97702606	97705414	+	25	1	6	-2.59	0.670449
B3gnt2	chr11	22734864	22760489	-	108	24	18	0.42	0.976014
B3gntl1	chr11	121477510	121534468	-	232	63	48	0.39	0.773147
B9d1	chr11	61318645	61326434	+	79	12	16	-0.42	1
Baiap2	chr11	119804076	119868097	+	215	27	40	-0.57	0.715602
BC017643	chr11	121083901	121090624	-	87	20	24	-0.26	1
BC017647	chr11	77908209	77969578	+	344	61	46	0.41	0.763349
BC030499	chr11	78104393	78108845	+	47	9	5	0.85	0.972749
BC030867	chr11	102110195	102126502	+	45	6	10	-0.74	0.976014
BC046404	chr11	62418385	62462026	-	393	65	53	0.29	0.901552
BC049762	chr11	51067152	51076549	-	45	16	11	0.54	0.976014
BC096441	chr11	69496078	69509601	-	131	7	9	-0.36	1
BC100451	chr11	118193673	118203815	-	112	14	15	-0.1	1
Becn1	chr11	101149575	101163601	-	91	14	20	-0.52	0.946281
Birc5	chr11	117710564	117717047	+	34	13	7	0.89	0.86606
Blmh	chr11	76759005	76800882	+	217	27	33	-0.29	1
Bptf	chr11	106939899	106992881	-	277	51	41	0.32	0.921083
Brca1	chr11	101386820	101413270	-	60	15	14	0.1	1
Brip1	chr11	86008534	86014667	-	29	7	8	-0.19	1
C1d	chr11	17157596	17169180	+	74	10	7	0.52	1
C1qbp	chr11	70791337	70796529	-	76	13	14	-0.11	1
C1ql1	chr11	102800577	102808003	-	24	3	6	-1	0.997616
C1qtnf1	chr11	118289812	118311278	+	150	37	37	0	1
C630004H02Rik	chr11	115216672	115228982	-	29	9	5	0.85	0.972749
Cacna1g	chr11	94272794	94278502	-	46	5	6	-0.26	1
Cacnb1	chr11	97864214	97883942	-	66	11	15	-0.45	1
Cacng1	chr11	107564531	107577837	-	29	8	7	0.19	1
Cant1	chr11	118267602	118280367	-	81	25	16	0.64	0.81415
Casc3	chr11	98671474	98683852	+	67	13	11	0.24	1
Caskin2	chr11	115668090	115674954	-	31	7	3	1.22	0.917126
Cbx1	chr11	96650472	96669955	+	189	33	20	0.72	0.631772
Cbx2	chr11	118885038	118889353	+	26	5	5	0	1
Cbx4	chr11	118942686	118947536	-	47	7	5	0.49	1
Ccdc104	chr11	29121531	29147410	-	174	27	21	0.36	0.99454
Ccdc137	chr11	120319428	120325673	+	60	5	5	0	1
Ccdc157	chr11	4048816	4060222	-	26	5	7	-0.49	1
Ccdc43	chr11	102545999	102559097	-	49	5	6	-0.26	1
Ccdc45	chr11	106650565	106680175	+	258	60	52	0.21	0.997917
Ccdc47	chr11	106062931	106066750	-	32	8	7	0.19	1
Ccdc55	chr11	76864136	76891540	-	136	21	18	0.22	1
Ccdc56	chr11	101139281	101140429	-	42	11	10	0.14	1
Ccdc57	chr11	120687855	120734986	-	93	15	23	-0.62	0.859475
Ccdc88a	chr11	29273776	29323412	+	158	17	20	-0.23	1
Ccdc99	chr11	34622691	34647144	-	85	16	22	-0.46	0.972749
Ccl7	chr11	81859213	81861028	+	23	2	7	-1.81	0.763349
Ccm2	chr11	6446889	6496748	+	237	66	47	0.49	0.615481
Ccng1	chr11	40562591	40567441	-	42	2	12	-2.59	0.244571
Cct4	chr11	22890518	22903781	+	134	30	24	0.32	0.997616
Cct6b	chr11	82532751	82577824	-	77	17	15	0.18	1
Cdc27	chr11	104381567	104411793	-	169	28	44	-0.65	0.562523
Cdc42ep4	chr11	113590618	113612469	-	113	18	24	-0.42	0.976014
Cdc42se2	chr11	54537075	54601149	-	279	43	48	-0.16	1
Cdc6	chr11	98769464	98783208	+	42	12	11	0.13	1
Cdk12	chr11	98103050	98139819	+	252	23	26	-0.18	1
Cdk5rap3	chr11	96768739	96777811	-	71	6	8	-0.42	1
Cdkn2aipnl	chr11	51781162	51790837	+	47	6	7	-0.22	1
Cep68	chr11	20138389	20149433	-	107	25	20	0.32	1
Chac2	chr11	30876706	30886351	-	50	10	9	0.15	1
Chd3	chr11	69156774	69162113	-	50	6	3	1	0.997616
Chmp6	chr11	119775123	119780863	+	33	7	10	-0.52	1
Chrnb1	chr11	69597537	69609446	-	103	7	13	-0.89	0.86606
Cisd3	chr11	97547139	97549936	+	58	12	9	0.42	1
Cldn27	chr11	117722065	117726858	+	16	2	5	-1.32	0.976014
Cldn7	chr11	69778336	69781385	+	56	9	7	0.36	1
Clint1	chr11	45665506	45724126	+	309	29	46	-0.67	0.525771
Clk4	chr11	51076615	51095267	+	168	27	18	0.59	0.82168
Cltc	chr11	86508818	86517200	-	110	13	3	2.12	0.32436
Cnot6	chr11	49488214	49526213	-	285	41	37	0.15	1
Cnot8	chr11	57917654	57932097	+	88	11	22	-1	0.569481
Cnp	chr11	100437204	100453044	+	126	40	29	0.46	0.815699
Cntd1	chr11	101147368	101157632	+	63	6	15	-1.32	0.564521
Cntnap1	chr11	101031836	101039631	+	99	9	20	-1.15	0.525771
Cntrob	chr11	69113041	69132970	-	80	26	20	0.38	0.980443
Coasy	chr11	100943878	100947934	+	31	6	4	0.59	1
Cog1	chr11	113510641	113523714	+	114	28	28	0	1
Coil	chr11	88835248	88852928	+	54	8	14	-0.81	0.888383
Commd1	chr11	22734743	22882091	-	461	92	89	0.05	1
Cops3	chr11	59631296	59653341	-	182	14	22	-0.65	0.832919
Copz2	chr11	96711189	96722518	+	122	48	19	1.34	0.0258232
Cox11	chr11	90499486	90506246	+	57	21	11	0.93	0.65802
Cpd	chr11	76599646	76604525	-	16	5	6	-0.26	1
Cpeb4	chr11	31772210	31831578	+	192	28	22	0.35	0.99454
Cpsf4l	chr11	113559485	113571332	-	37	10	15	-0.59	0.972749
Crk	chr11	75492785	75518758	+	179	25	26	-0.06	1
Crlf3	chr11	79859994	79894471	-	138	25	24	0.06	1
Cryba1	chr11	77532128	77538786	-	145	10	17	-0.77	0.842725
Csnk1d	chr11	120819778	120852372	-	297	35	39	-0.16	1
Cuedc1	chr11	87912791	87998868	+	300	63	47	0.42	0.725616
Cwc25	chr11	97617574	97627855	-	47	17	6	1.5	0.417717
Cyth1	chr11	117993332	118109817	-	354	75	63	0.25	0.921083
D11Wsu47e	chr11	113545723	113560633	+	71	20	28	-0.49	0.901993
D11Wsu99e	chr11	113522632	113545470	-	157	36	29	0.31	0.976014
Dbnl	chr11	5688532	5700966	+	101	21	12	0.81	0.75607
Dcaf7	chr11	105898213	105909959	+	50	6	13	-1.12	0.757124
Dcakd	chr11	102860957	102889619	-	192	20	23	-0.2	1
Ddx5	chr11	106642861	106649791	-	242	6	4	0.59	1
Ddx52	chr11	83759756	83765664	+	40	16	15	0.09	1
Ddx56	chr11	6158921	6167776	-	55	8	8	0	1
Derl2	chr11	70820665	70832745	-	66	11	8	0.46	1
Dhrs11	chr11	84634357	84642467	-	55	9	6	0.59	1
Dhrs13	chr11	77845781	77851369	+	28	7	4	0.81	1
Dhrs7b	chr11	60644132	60671926	+	93	27	24	0.17	1
Dhx33	chr11	70800252	70817923	-	83	17	15	0.18	1
Dhx58	chr11	100556017	100565514	-	20	7	4	0.81	1
Dhx8	chr11	101594232	101597011	+	33	6	6	0	1
Dlg4	chr11	69830742	69844756	+	79	6	7	-0.22	1
Dnahc2	chr11	69324167	69362613	-	90	19	16	0.25	1
Dnajc7	chr11	100444131	100481483	-	185	49	38	0.37	0.888383
Dph1	chr11	74991144	75004022	-	80	11	19	-0.79	0.804234
Drg1	chr11	3087362	3152689	-	2092	81	60	0.43	0.61811
Drg2	chr11	60268092	60282257	+	75	13	12	0.12	1
Dus1l	chr11	120650514	120657718	-	100	12	16	-0.42	1
Dusp14	chr11	83861542	83882304	-	114	16	20	-0.32	1
Dusp3	chr11	101836029	101846093	-	38	4	11	-1.46	0.669359
Dynll2	chr11	87793026	87801036	-	59	8	12	-0.59	0.997616
E130309D14Rik	chr11	74433106	74452291	+	44	12	5	1.26	0.715602
Ebf1	chr11	44430818	44818498	+	1189	263	203	0.37	0.162284
Efcab9	chr11	32423339	32432082	-	76	8	9	-0.17	1
Eftud2	chr11	102700114	102739029	-	174	21	31	-0.56	0.81415
Egfr	chr11	16652205	16787927	+	955	254	246	0.05	1
Ehbp1	chr11	22046534	22185876	-	431	97	85	0.19	0.972749
Eif1	chr11	100181198	100183411	+	104	19	18	0.08	1
Eif4a3	chr11	119149676	119161404	-	85	22	20	0.14	1
Eif4enif1	chr11	3103632	3144590	+	254	34	30	0.18	1
Eif5a	chr11	69730221	69735461	-	123	21	8	1.39	0.344064
Elac2	chr11	64792539	64815572	+	82	16	17	-0.09	1
Eme1	chr11	94506309	94515279	-	135	24	19	0.34	1
Eml6	chr11	29644133	29664234	-	213	72	54	0.42	0.687217
Engase	chr11	118338285	118349088	+	21	5	2	1.32	0.976014
Eno3	chr11	70470703	70476016	+	76	8	12	-0.59	0.997616
Epn2	chr11	61360007	61393161	-	135	15	11	0.45	1
Epn3	chr11	94351795	94361247	-	43	6	5	0.26	1
Eral1	chr11	77886877	77893886	-	29	9	7	0.36	1
Erlec1	chr11	30830773	30854153	-	101	25	20	0.32	1
Ern1	chr11	106275079	106349151	-	173	31	35	-0.18	1
Etv4	chr11	101631060	101646686	-	38	8	5	0.68	1
Ewsr1	chr11	4969691	4999270	-	352	46	35	0.39	0.86606
Exoc7	chr11	116156995	116167967	-	41	14	12	0.22	1
Ezh1	chr11	101060616	101071893	-	40	8	10	-0.32	1
Fam100b	chr11	116295407	116300392	+	20	4	5	-0.32	1
Fam114a2	chr11	57296491	57332147	-	141	36	41	-0.19	1
Fam117a	chr11	95198331	95243187	+	99	16	22	-0.46	0.972749
Fam134c	chr11	100959313	100981080	-	122	22	15	0.55	0.915043
Fam161a	chr11	22908346	22923725	+	49	5	7	-0.49	1
Fam18b	chr11	62697163	62730283	+	141	63	34	0.89	0.124973
Fam20a	chr11	109534239	109583571	-	149	51	15	1.77	0.000950651
Fam33a	chr11	86922752	86938137	+	223	65	64	0.02	1
Fam57a	chr11	75993172	76021676	+	100	20	25	-0.32	1
Fam71b	chr11	46210060	46220118	+	17	5	4	0.32	1
Fancl	chr11	26286134	26371877	+	205	56	55	0.03	1
Fbf1	chr11	116016399	116029469	-	115	22	22	0	1
Fbxl20	chr11	97959735	98011718	-	200	52	39	0.42	0.81415
Fbxo47	chr11	97715139	97745469	-	66	10	10	0	1
Fbxw11	chr11	32542890	32644786	+	516	90	74	0.28	0.832919
Fdxr	chr11	115129337	115138365	-	43	4	11	-1.46	0.669359
Fgf18	chr11	33017429	33047401	-	102	12	6	1	0.825895
Fignl1	chr11	11687433	11708929	-	141	27	24	0.17	1
Fkbp10	chr11	100277010	100286139	+	104	18	7	1.36	0.446691
Flcn	chr11	59605291	59623091	-	138	37	32	0.21	1
Flot2	chr11	77851432	77873937	+	154	27	27	0	1
Fn3krp	chr11	121282714	121292603	+	25	10	5	1	0.893732
Fndc8	chr11	82705625	82714304	+	31	4	5	-0.32	1
Fnip1	chr11	54278061	54316208	+	231	39	26	0.59	0.697779
Foxj1	chr11	116192017	116196714	-	13	0	6	-13.29	0.391853
Foxk2	chr11	121152057	121158404	+	26	5	2	1.32	0.976014
Fscn2	chr11	120222847	120229483	+	53	1	13	-3.7	0.0685348
Ftsj3	chr11	106112322	106113869	-	41	8	12	-0.59	0.997616
Fxr2	chr11	69446491	69466800	+	125	15	13	0.21	1
G3bp1	chr11	55283186	55314014	+	240	37	47	-0.35	0.915043
Gaa	chr11	119129341	119134767	+	33	4	11	-1.46	0.669359
Galnt10	chr11	57458966	57540414	+	346	80	63	0.35	0.766673
Galr2	chr11	116142252	116145253	+	33	6	6	0	1
Gas2l1	chr11	4955380	4965304	-	83	8	8	0	1
Gatsl3	chr11	4118227	4122413	+	19	3	5	-0.74	1
Gemin4	chr11	76030580	76031020	-	33	8	4	1	0.946281
Gemin5	chr11	57968530	57974271	-	16	6	3	1	0.997616
Gga3	chr11	115447100	115465199	-	116	16	9	0.83	0.815699
Ggnbp2	chr11	84645862	84684241	-	354	56	56	0	1
Gip	chr11	95885858	95892146	+	18	4	7	-0.81	1
Git1	chr11	77314489	77318588	+	29	6	4	0.59	1
Gjc1	chr11	102660892	102681015	-	134	32	34	-0.09	1
Glod4	chr11	75934488	76057178	-	583	91	89	0.03	1
Gm11696	chr11	109216091	109224969	-	58	6	8	-0.42	1
Gm11744	chr11	116514847	116529407	+	30	6	5	0.26	1
Gm12258	chr11	58660659	58672152	+	45	13	15	-0.21	1
Gm12588	chr11	121767088	121786644	-	15	5	3	0.74	1
Gm16515	chr11	60719455	60728253	-	41	14	12	0.22	1
Gm17268	chr11	81841725	81852065	-	28	5	9	-0.85	0.972749
Gm17329	chr11	94810493	94811646	-	154	13	15	-0.21	1
Gm20390	chr11	93811132	93829608	-	204	52	43	0.27	0.970765
Gm53	chr11	96112418	96125799	+	98	17	2	3.09	0.0343082
Gm885	chr11	106612516	106630109	+	55	17	16	0.09	1
Gm9900	chr11	58141222	58143842	-	28	7	4	0.81	1
Gna13	chr11	109224144	109241790	+	83	22	20	0.14	1
Gnb2l1	chr11	48613861	48619937	+	161	19	18	0.08	1
Gosr1	chr11	76562009	76577070	-	98	22	17	0.37	1
Gosr2	chr11	103540039	103559009	-	105	25	29	-0.21	1
Gpatch8	chr11	102368807	102417514	-	263	38	29	0.39	0.915043
Gpr75	chr11	30785357	30793730	+	32	7	5	0.49	1
Gprc5c	chr11	114712486	114730411	+	99	18	21	-0.22	1
Gps1	chr11	120645588	120650412	+	48	3	7	-1.22	0.917126
Gpx3	chr11	54716273	54723880	+	34	6	8	-0.42	1
Grb10	chr11	11833161	11937405	-	1349	316	66	2.26	1.66985e-36
Grn	chr11	102291628	102298124	+	97	11	0	13.29	0.0423278
Guk1	chr11	58997356	59005455	-	31	3	5	-0.74	1
H2afv	chr11	6327228	6344447	-	89	10	18	-0.85	0.773147
H3f3b	chr11	115883225	115889277	-	330	42	81	-0.95	0.0273779
Hdac5	chr11	102067200	102091457	-	119	17	21	-0.31	1
Helz	chr11	107409243	107439471	+	94	17	16	0.09	1
Hexdc	chr11	121065746	121083970	+	83	17	18	-0.08	1
Hint1	chr11	54679884	54684004	+	90	24	20	0.26	1
Hist3h2a	chr11	58768186	58770177	+	90	16	10	0.68	0.915043
Hmmr	chr11	40534404	40546919	-	56	18	12	0.59	0.92732
Hn1	chr11	115358666	115375702	-	113	11	14	-0.35	1
Hnf1b	chr11	83664375	83719420	+	194	26	40	-0.62	0.65802
Hnrnpab	chr11	51412371	51420350	-	229	35	24	0.54	0.786795
Hnrnph1	chr11	50190491	50200031	+	332	56	39	0.52	0.638032
Hoxb3	chr11	96184639	96208000	+	513	53	46	0.2	1
Hoxb5	chr11	96163908	96167435	+	71	5	5	0	1
Hoxb6	chr11	96153789	96162882	+	169	25	3	3.06	0.00220778
Hoxb8	chr11	96143218	96146640	+	38	7	0	13.29	0.267185
Hoxb9	chr11	96132770	96137910	+	84	15	0	13.29	0.00438376
Hspa4	chr11	53076381	53080744	-	27	7	4	0.81	1
Hus1	chr11	8895358	8911132	-	52	9	13	-0.53	1
Ict1	chr11	115265065	115273989	+	84	17	11	0.63	0.917126
Ifi35	chr11	101309720	101320013	+	113	23	21	0.13	1
Ift20	chr11	78349862	78355240	+	48	6	4	0.59	1
Igf2bp1	chr11	95834457	95843909	-	54	7	12	-0.78	0.92732
Igfbp4	chr11	98903073	98913016	+	24	7	6	0.22	1
Inca1	chr11	70501862	70513658	-	81	16	9	0.83	0.815699
Inpp5k	chr11	75444489	75462374	+	108	16	21	-0.39	0.997917
Ints2	chr11	86031310	86042736	-	79	19	14	0.44	0.997616
Irf1	chr11	53583552	53591877	+	103	19	25	-0.4	0.976014
Irgm1	chr11	48678746	48684877	-	50	19	2	3.25	0.0132054
Itga2b	chr11	102317785	102328514	-	55	9	10	-0.15	1
Itga3	chr11	94924474	94938112	-	41	7	8	-0.19	1
Jmjd6	chr11	116698745	116704764	-	55	12	12	0	1
Jup	chr11	100233609	100259064	-	135	29	29	0	1
Kat2a	chr11	100566059	100573488	-	33	1	6	-2.59	0.670449
Kctd11	chr11	69691766	69694488	-	47	4	11	-1.46	0.669359
Kctd2	chr11	115281439	115292588	+	65	17	7	1.28	0.525771
Kif18b	chr11	102777799	102786403	-	32	8	9	-0.17	1
Kif1c	chr11	70514049	70520848	+	59	6	5	0.26	1
Kif3a	chr11	53380880	53414608	+	89	25	27	-0.11	1
Klhl10	chr11	100303230	100318337	+	48	9	13	-0.53	1
Klhl11	chr11	100323927	100334056	-	50	6	7	-0.22	1
Kpna2	chr11	106849942	106860856	-	74	11	2	2.46	0.329832
Kpnb1	chr11	97023823	97025537	-	18	5	0	13.29	0.525771
Krt10	chr11	99246567	99250679	-	70	9	10	-0.15	1
Krt222	chr11	99095203	99105400	-	30	7	5	0.49	1
Ksr1	chr11	78832724	78959857	-	299	81	66	0.3	0.842725
Lasp1	chr11	97661151	97694922	+	268	66	59	0.16	1
Leprel4	chr11	100269769	100276151	-	72	16	14	0.19	1
Lgals3bp	chr11	118254064	118263407	-	33	9	6	0.59	1
Lig3	chr11	82594643	82610044	+	79	17	14	0.28	1
Limd2	chr11	106017569	106021457	-	131	6	9	-0.59	1
Limk2	chr11	3255870	3309178	-	235	61	43	0.5	0.628372
Llgl2	chr11	115685371	115706756	+	56	10	15	-0.59	0.972749
Lrrc59	chr11	94491080	94506531	+	163	18	18	0	1
Lsm11	chr11	45744581	45758438	-	33	10	8	0.32	1
Lsm12	chr11	102023810	102046611	-	105	25	18	0.47	0.92732
Luc7l3	chr11	94152374	94183303	-	220	38	44	-0.21	1
Lyrm7	chr11	54640367	54674419	-	81	11	23	-1.06	0.518303
Map2k4	chr11	65509789	65601788	-	374	86	76	0.18	0.99454
Map3k14	chr11	103081707	103128682	-	424	123	86	0.52	0.244571
Map3k3	chr11	106013377	106015455	+	24	6	3	1	0.997616
Mapk7	chr11	61302314	61307124	-	59	7	9	-0.36	1
Mapk9	chr11	49667758	49696813	+	89	19	19	0	1
Mat2b	chr11	40492815	40508706	-	173	45	38	0.24	0.997917
Mbtd1	chr11	93748193	93791593	+	192	24	19	0.34	1
Mdh1	chr11	21456789	21472197	-	54	10	13	-0.38	1
Med1	chr11	98013467	98054575	-	204	22	22	0	1
Med11	chr11	70265420	70267230	+	43	6	8	-0.42	1
Med13	chr11	86086048	86092103	-	38	8	3	1.42	0.815699
Med24	chr11	98570155	98590733	-	78	15	21	-0.49	0.960013
Med7	chr11	46250462	46256224	+	44	10	11	-0.14	1
Med9	chr11	59761707	59775708	+	81	18	5	1.85	0.224585
Meis1	chr11	18781631	18918718	-	660	65	106	-0.71	0.0755156
Metrnl	chr11	121562857	121577601	+	98	16	11	0.54	0.976014
Mettl16	chr11	74584364	74632195	+	196	41	28	0.55	0.723404
Mettl2	chr11	104987738	105001709	+	56	15	15	0	1
Mfap3	chr11	57332187	57342592	+	49	11	11	0	1
Mfap4	chr11	61298932	61302403	+	66	13	21	-0.69	0.815699
Mfsd11	chr11	116713753	116736027	+	211	36	40	-0.15	1
Mgat1	chr11	49057747	49076530	+	194	30	32	-0.09	1
Mgat4b	chr11	50024391	50044602	+	185	43	49	-0.19	1
Mif4gd	chr11	115469231	115474284	-	79	11	2	2.46	0.329832
Mis12	chr11	70833112	70839569	+	57	7	6	0.22	1
Mks1	chr11	87666716	87677306	+	19	3	7	-1.22	0.917126
Mllt6	chr11	97526314	97534863	+	39	6	3	1	0.997616
Mlx	chr11	100948590	100953522	+	69	13	16	-0.3	1
Mmgt2	chr11	62462950	62479857	+	65	16	18	-0.17	1
Mmp28	chr11	83255377	83276574	-	89	5	9	-0.85	0.972749
Morc2a	chr11	3549761	3569414	+	155	21	28	-0.42	0.946281
Mpdu1	chr11	69470198	69476145	-	88	9	7	0.36	1
Mpg	chr11	32126510	32132701	+	101	18	20	-0.15	1
Mpp2	chr11	101925981	101947053	-	44	16	10	0.68	0.915043
Mprip	chr11	59474806	59541188	+	397	46	56	-0.28	0.946281
Mrc2	chr11	105153956	105188206	+	188	40	35	0.19	1
Mrm1	chr11	84626562	84633018	-	78	11	14	-0.35	1
Mrpl10	chr11	96902873	96910528	+	60	14	10	0.49	1
Mrpl22	chr11	57985162	57993068	+	39	8	1	3	0.426094
Mrpl27	chr11	94515080	94521404	+	49	13	12	0.12	1
Mrpl38	chr11	115993130	116000183	-	39	12	7	0.78	0.92732
Mrpl45	chr11	97177029	97191235	+	76	9	13	-0.53	1
Mrpl55	chr11	59015993	59019637	+	31	3	5	-0.74	1
Mrps23	chr11	88017889	88025010	+	35	5	17	-1.77	0.279547
Mrps24	chr11	5604525	5615684	-	115	27	29	-0.1	1
Mrps7	chr11	115465238	115469351	+	43	12	0	13.29	0.0248343
Msi2	chr11	88157390	88579416	-	1058	206	272	-0.4	0.0970243
Msl1	chr11	98657113	98667749	+	127	11	7	0.65	0.99454
Mtif2	chr11	29426447	29445280	+	166	22	14	0.65	0.832919
Mxra7	chr11	116664375	116689361	-	194	49	36	0.45	0.786795
Myh1	chr11	67013603	67024964	+	19	5	5	0	1
Myh10	chr11	68505655	68583146	+	715	169	142	0.25	0.715602
Myl4	chr11	104411976	104448530	+	81	11	20	-0.86	0.725616
Myo18a	chr11	77579104	77590909	+	39	8	8	0	1
Myo19	chr11	84693868	84706558	+	61	15	12	0.32	1
Myo1c	chr11	75469650	75483090	+	134	15	15	0	1
Myo1d	chr11	80487168	80593506	-	253	77	38	1.02	0.01876
Myst2	chr11	95143215	95171504	-	244	48	44	0.13	1
N4bp3	chr11	51456564	51464345	-	25	2	7	-1.81	0.763349
Nacad	chr11	6497905	6499942	-	30	6	6	0	1
Naglu	chr11	100931325	100938987	+	67	11	17	-0.63	0.917126
Nat9	chr11	115044145	115049159	-	41	7	3	1.22	0.917126
Nbr1	chr11	101414180	101429855	+	111	19	24	-0.34	1
Ncor1	chr11	62186887	62271309	-	407	47	67	-0.51	0.562523
Ndel1	chr11	68642804	68685361	-	253	49	45	0.12	1
Neurl4	chr11	69717536	69722238	+	15	6	0	13.29	0.391853
Nf1	chr11	79261654	79286915	+	95	6	13	-1.12	0.757124
Nf2	chr11	4665853	4749414	-	304	58	54	0.1	1
Nfe2l1	chr11	96679002	96691283	-	314	7	3	1.22	0.917126
Nhp2	chr11	51433236	51437217	+	39	10	10	0	1
Nkiras2	chr11	100480557	100488114	+	98	15	4	1.91	0.308943
Nle1	chr11	82714269	82721914	-	33	9	6	0.59	1
Nlgn2	chr11	69641240	69647762	-	28	6	3	1	0.997616
Nlk	chr11	78430773	78509997	-	256	48	32	0.59	0.61811
Nme1	chr11	93821981	93829587	-	40	14	9	0.64	0.960013
Nme2	chr11	93811127	93817574	-	116	30	22	0.45	0.915043
Nmt1	chr11	102889898	102918799	+	149	21	23	-0.13	1
Npepps	chr11	97067155	97141885	-	488	72	61	0.24	0.946281
Nploc4	chr11	120265578	120282772	-	90	13	14	-0.11	1
Npm1	chr11	33052286	33063207	-	257	44	22	1	0.205362
Nprl3	chr11	32125627	32167690	-	315	59	59	0	1
Nr1d1	chr11	98629245	98636648	-	169	12	7	0.78	0.92732
Nsf	chr11	103770739	103815339	-	128	29	28	0.05	1
Nt5c	chr11	115351733	115353177	-	29	4	6	-0.59	1
Nt5c3l	chr11	100283634	100303123	-	183	30	23	0.38	0.966695
Nt5m	chr11	59652948	59694471	+	211	21	27	-0.36	0.99454
Nudcd2	chr11	40547168	40553549	+	70	17	22	-0.37	1
Nudcd3	chr11	6006460	6093480	-	294	34	54	-0.67	0.443079
Nufip2	chr11	77499640	77555295	+	597	62	72	-0.22	0.976014
Nup85	chr11	115425747	115445300	+	168	16	22	-0.46	0.972749
Nup88	chr11	70756559	70783462	-	236	40	33	0.28	0.997616
Nxn	chr11	76070699	76212643	-	928	166	164	0.02	1
Ogdh	chr11	6191637	6256644	+	308	46	72	-0.65	0.32436
Ormdl3	chr11	98442569	98448683	-	40	8	6	0.42	1
Osbpl7	chr11	96912142	96917057	+	27	4	6	-0.59	1
Ovca2	chr11	74989443	74992338	-	49	7	8	-0.19	1
P4ha2	chr11	53914425	53945155	+	134	17	22	-0.37	1
Pafah1b1	chr11	74502586	74536674	-	274	29	31	-0.1	1
Patz1	chr11	3189169	3209087	+	209	20	20	0	1
Pcgf2	chr11	97550136	97560963	-	63	8	4	1	0.946281
Pctp	chr11	89843978	89864209	-	43	11	8	0.46	1
Pde6g	chr11	120308939	120314815	-	17	5	4	0.32	1
Pdk2	chr11	94887571	94902669	-	58	12	10	0.26	1
Pdlim4	chr11	53868429	53882517	-	53	4	10	-1.32	0.763349
Peli1	chr11	20991293	21043009	+	192	27	26	0.05	1
Pelp1	chr11	70216132	70223534	-	43	8	12	-0.59	0.997616
Per1	chr11	68914010	68919799	+	34	3	5	-0.74	1
Pes1	chr11	3863977	3880008	+	75	16	10	0.68	0.915043
Pex12	chr11	83111531	83116089	-	123	14	15	-0.1	1
Pex13	chr11	23549455	23565853	-	67	9	9	0	1
Pfas	chr11	68801464	68824789	-	101	15	14	0.1	1
Pfn1	chr11	70465351	70468147	-	147	11	20	-0.86	0.725616
Pgam2	chr11	5701642	5703737	-	87	26	18	0.53	0.890157
Pgap3	chr11	98249990	98261805	-	58	17	11	0.63	0.917126
Pgs1	chr11	117847605	117885326	+	205	34	35	-0.04	1
Phb	chr11	95528270	95542088	+	44	3	7	-1.22	0.917126
Phf12	chr11	77796413	77839687	+	351	40	34	0.23	1
Pigl	chr11	62271786	62329796	+	107	24	34	-0.5	0.825895
Pigs	chr11	78141916	78156285	+	48	9	16	-0.83	0.815699
Pigw	chr11	84689816	84693698	-	53	7	4	0.81	1
Pik3ip1	chr11	3230403	3242975	+	194	34	30	0.18	1
Pip4k2b	chr11	97581709	97588058	-	40	6	8	-0.42	1
Pitpna	chr11	75401660	75439936	+	169	27	30	-0.15	1
Pitpnc1	chr11	107087570	107209445	-	235	51	57	-0.16	1
Plcd3	chr11	102941866	102962933	-	57	5	8	-0.68	1
Pld6	chr11	59597398	59601148	-	41	5	11	-1.14	0.81415
Plekhh3	chr11	101023992	101032270	-	45	9	7	0.36	1
Plscr3	chr11	69660118	69665561	+	95	12	14	-0.22	1
Pmp22	chr11	62942483	62973049	+	347	88	76	0.21	0.946281
Pno1	chr11	17103200	17111572	-	41	8	4	1	0.946281
Pnpo	chr11	96799138	96805301	-	15	4	9	-1.17	0.86606
Pnpt1	chr11	29030747	29061829	+	104	19	22	-0.21	1
Pold2	chr11	5772182	5778296	-	276	36	35	0.04	1
Poldip2	chr11	78325694	78336239	+	145	32	33	-0.04	1
Polg2	chr11	106629566	106640852	-	106	22	7	1.65	0.185162
Polm	chr11	5727863	5738020	-	73	17	18	-0.08	1
Ppia	chr11	6315445	6319821	+	196	19	17	0.16	1
Ppm1d	chr11	85124745	85160569	+	147	21	23	-0.13	1
Ppp1r9b	chr11	94854193	94862641	+	53	7	6	0.22	1
Ppp3r1	chr11	17059265	17100379	+	225	35	37	-0.08	1
Prkar1a	chr11	109512282	109530576	+	148	22	19	0.21	1
Prkca	chr11	107800659	108205185	-	1556	427	306	0.48	0.000854713
Proca1	chr11	78006893	78019007	+	106	20	15	0.42	0.997616
Prorsd1	chr11	29411756	29415032	-	47	6	9	-0.59	1
Prpsap1	chr11	116332158	116351663	-	79	19	17	0.16	1
Prpsap2	chr11	61543151	61575591	-	120	26	16	0.7	0.757124
Psmb3	chr11	97564712	97574815	+	48	17	8	1.09	0.65802
Psmc3ip	chr11	100953136	100956751	-	39	6	8	-0.42	1
Psmc5	chr11	106117467	106124435	+	73	17	12	0.5	0.976014
Psmd12	chr11	107340841	107365677	+	144	24	22	0.13	1
Psmd3	chr11	98543867	98557294	+	75	20	19	0.07	1
Psme3	chr11	101177526	101184852	+	71	11	3	1.87	0.518303
Psme4	chr11	30672320	30704377	+	118	20	24	-0.26	1
Ptrf	chr11	100824084	100831930	-	146	27	16	0.76	0.671411
Pttg1	chr11	43233751	43239754	-	30	11	5	1.14	0.81415
Pus10	chr11	23565696	23631526	+	263	64	56	0.19	1
Pwwp2a	chr11	43495559	43533914	+	197	27	20	0.43	0.946281
Rab1	chr11	20101434	20126860	+	271	58	50	0.21	0.997616
Rab34	chr11	78001931	78005691	+	75	10	8	0.32	1
Rab5c	chr11	100576322	100599530	-	101	15	15	0	1
Rabep1	chr11	70658476	70753986	+	423	40	51	-0.35	0.893732
Rad50	chr11	53496756	53520798	-	110	33	29	0.19	1
Rad51c	chr11	87192092	87218009	-	104	14	15	-0.1	1
Rad51l3	chr11	82685465	82704114	-	97	19	19	0	1
Rai1	chr11	59918514	60012700	+	660	87	70	0.31	0.80734
Rai12	chr11	69781725	69794755	-	119	7	4	0.81	1
Ramp2	chr11	101107704	101120861	+	128	22	23	-0.06	1
Rapgef6	chr11	54336391	54448512	+	357	32	29	0.14	1
Rara	chr11	98789131	98835477	+	603	6	6	0	1
Rars	chr11	35621882	35648009	-	130	41	38	0.11	1
Rasl10a	chr11	4958130	4960389	+	52	5	4	0.32	1
Rdm1	chr11	101489255	101497415	+	25	0	10	-13.29	0.0700682
Recql5	chr11	115757578	115794792	-	151	31	26	0.25	1
Rel	chr11	23641513	23670971	-	109	22	19	0.21	1
Rffl	chr11	82620983	82684713	-	209	43	44	-0.03	1
Rhbdd3	chr11	4998928	5006095	+	121	17	30	-0.82	0.56468
Rhbdf1	chr11	32109584	32122301	-	80	10	8	0.32	1
Rhot1	chr11	80022614	80065540	+	168	41	37	0.15	1
Rmnd5b	chr11	51437174	51449399	-	96	8	11	-0.46	1
Rnasek	chr11	70048707	70053333	-	92	4	7	-0.81	1
Rnf130	chr11	49838847	49918261	+	233	41	38	0.11	1
Rnf135	chr11	79997352	80013260	+	71	15	13	0.21	1
Rnf145	chr11	44333806	44362428	+	142	24	33	-0.46	0.888383
Rnf157	chr11	116221202	116248720	-	61	15	15	0	1
Rnf167	chr11	70460788	70464924	+	316	40	53	-0.41	0.81415
Rnf185	chr11	3315984	3352367	-	133	25	18	0.47	0.92732
Rnf187	chr11	58745789	58752419	-	35	7	2	1.81	0.763349
Rnf213	chr11	119339370	119348732	+	42	17	4	2.09	0.177828
Rnf215	chr11	4035204	4041176	+	56	12	12	0	1
Rnf43	chr11	87478050	87548043	+	186	38	50	-0.4	0.832919
Rnft1	chr11	86298186	86304014	+	49	6	2	1.59	0.888383
Rnmtl1	chr11	76057216	76064122	+	57	9	9	0	1
RP23-268N22.1	chr11	117670981	117701219	+	354	80	107	-0.42	0.518303
Rpa1	chr11	75113851	75161813	-	230	41	36	0.19	1
Rpain	chr11	70783714	70791336	+	99	25	17	0.56	0.888383
Rpl19	chr11	97888023	97891807	+	87	17	9	0.92	0.760679
Rpl23	chr11	97638840	97643752	-	99	27	23	0.23	1
Rpl26	chr11	68716735	68720492	+	107	22	21	0.07	1
Rpl27	chr11	101303611	101306844	+	50	15	19	-0.34	1
Rpl38	chr11	114529837	114533646	+	63	17	15	0.18	1
Rps27a	chr11	29445845	29448110	-	82	4	13	-1.7	0.47682
Rps6kb1	chr11	86315534	86358308	-	280	43	44	-0.03	1
Rptor	chr11	119465123	119758802	+	856	186	178	0.06	1
Rtn4	chr11	29592946	29642917	+	497	114	94	0.28	0.777642
Rufy1	chr11	50202787	50244628	-	118	27	30	-0.15	1
Samd14	chr11	94871195	94882955	+	56	11	7	0.65	0.99454
Sap30bp	chr11	115794987	115826850	+	176	39	36	0.12	1
Sap30l	chr11	57615138	57623720	+	31	5	3	0.74	1
Sar1b	chr11	51577188	51605428	+	107	17	6	1.5	0.417717
Scgb3a1	chr11	49477111	49478621	+	27	6	7	-0.22	1
Sco1	chr11	66866171	66879075	+	56	3	10	-1.74	0.61811
Scpep1	chr11	88785333	88816780	-	199	42	55	-0.39	0.815699
Sdf2	chr11	78059247	78068999	+	61	9	9	0	1
Sec14l1	chr11	116976485	117020580	+	267	56	47	0.25	0.976014
Sec14l2	chr11	3997041	4018835	-	71	11	12	-0.13	1
Sec24a	chr11	51508483	51569601	-	283	44	42	0.07	1
Sec61g	chr11	16400532	16408488	-	92	19	21	-0.14	1
Selm	chr11	3414686	3417352	+	81	14	9	0.64	0.960013
Serpinf1	chr11	75223270	75236204	-	168	15	16	-0.09	1
Sertad2	chr11	20443255	20497024	+	184	23	22	0.06	1
Sf3a1	chr11	4060357	4073114	+	99	21	16	0.39	0.997917
Sgsh	chr11	119207555	119216845	-	39	12	10	0.26	1
Sh3bp5l	chr11	58144251	58161228	+	95	25	17	0.56	0.888383
Sh3pxd2b	chr11	32247839	32290301	+	323	58	82	-0.5	0.493028
Shmt1	chr11	60601605	60624768	-	123	11	22	-1	0.569481
Skp1a	chr11	52045510	52060361	+	91	9	16	-0.83	0.815699
Slc16a3	chr11	120809793	120820090	+	49	8	6	0.42	1
Slc16a5	chr11	115323787	115335713	+	23	3	6	-1	0.997616
Slc22a5	chr11	53687180	53705098	-	38	13	11	0.24	1
Slc25a19	chr11	115475491	115489460	-	53	7	6	0.22	1
Slc26a11	chr11	119216870	119242394	+	85	14	27	-0.95	0.525771
Slc36a1	chr11	55017877	55047340	+	91	15	32	-1.09	0.302955
Slc38a10	chr11	119972317	120012594	-	150	31	28	0.15	1
Slc46a1	chr11	78279198	78285448	+	48	7	15	-1.1	0.69659
Slc9a3r1	chr11	115024654	115042496	+	71	16	3	2.42	0.127001
Slu7	chr11	43247245	43258888	+	54	19	17	0.16	1
Smarcd2	chr11	106124492	106134287	-	76	5	6	-0.26	1
Smarce1	chr11	99070360	99092332	-	156	17	19	-0.16	1
Smcr7	chr11	60541899	60546454	+	36	7	5	0.49	1
Smek2	chr11	29073744	29113821	+	242	26	18	0.53	0.890157
Smg6	chr11	74807354	74952872	+	438	71	79	-0.15	1
Smtn	chr11	3417525	3427941	-	239	30	29	0.05	1
Smurf2	chr11	106683338	106781590	-	610	58	68	-0.23	0.972749
Smyd4	chr11	75161996	75196521	+	75	20	18	0.15	1
Snap47	chr11	59220635	59263502	-	199	29	38	-0.39	0.915043
Snf8	chr11	95896198	95908745	+	122	21	8	1.39	0.344064
Snrnp25	chr11	32105414	32108985	+	42	12	12	0	1
Snx11	chr11	96628868	96638846	-	34	11	3	1.87	0.518303
Socs3	chr11	117827392	117830501	-	121	13	16	-0.3	1
Sp2	chr11	96815532	96844274	-	254	56	47	0.25	0.976014
Spag5	chr11	78115125	78128693	+	66	3	5	-0.74	1
Spag7	chr11	70477272	70482919	-	167	11	15	-0.45	1
Spag9	chr11	93905431	93968070	+	276	27	48	-0.83	0.31705
Sparc	chr11	55208001	55233583	-	707	146	129	0.18	0.917126
Specc1	chr11	61770311	61858987	+	216	48	45	0.09	1
Sphk1	chr11	116392238	116397972	+	54	11	8	0.46	1
Spnb2	chr11	30008753	30098234	-	562	143	143	0	1
Spns2	chr11	72265147	72303464	-	130	7	8	-0.19	1
Spop	chr11	95275393	95354721	+	424	70	70	0	1
Spred2	chr11	19824444	19922581	+	353	62	71	-0.2	0.997616
Sqstm1	chr11	50012867	50024294	-	277	42	45	-0.1	1
Srebf1	chr11	60020451	60036084	-	139	27	8	1.76	0.0691892
Srp68	chr11	116106479	116135532	-	187	31	49	-0.66	0.518303
Srr	chr11	74720010	74739178	-	162	19	31	-0.71	0.670449
Srsf2	chr11	116711210	116714409	-	99	11	15	-0.45	1
Ssh2	chr11	77029788	77206656	+	393	75	66	0.18	0.997616
Sstr2	chr11	113480655	113487320	+	10	0	6	-13.29	0.391853
Stard3	chr11	98219681	98242414	+	82	18	19	-0.08	1
Stat3	chr11	100749549	100800695	-	451	72	94	-0.39	0.652088
Stat5a	chr11	100721658	100724535	+	18	6	4	0.59	1
Stat5b	chr11	100659980	100711853	-	237	55	56	-0.03	1
Stk10	chr11	32488594	32498529	+	22	7	7	0	1
Strada	chr11	106024643	106063483	-	266	40	32	0.32	0.966695
Stxbp4	chr11	90396693	90499377	-	282	83	58	0.52	0.446691
Sumo2	chr11	115384415	115397591	-	139	10	5	1	0.893732
Supt4h1	chr11	87551053	87557126	+	36	5	4	0.32	1
Suz12	chr11	79809118	79827160	+	109	20	15	0.42	0.997616
Syngr2	chr11	117670981	117675598	+	76	11	25	-1.18	0.385074
Synrg	chr11	83840156	83853513	+	66	14	11	0.35	1
Tac4	chr11	95122842	95130580	+	94	28	21	0.42	0.946281
Taco1	chr11	105927374	105934927	+	45	13	10	0.38	1
Tada2a	chr11	83892421	83943103	-	261	55	69	-0.33	0.832919
Taf15	chr11	83286593	83320246	+	283	26	25	0.06	1
Tanc2	chr11	105451299	105638149	+	543	97	106	-0.13	1
Tbc1d10a	chr11	4086791	4115509	+	166	42	27	0.64	0.61811
Tbc1d9b	chr11	49944903	49953961	+	51	7	20	-1.52	0.308943
Tbcd	chr11	121361349	121437497	+	193	36	41	-0.19	1
Tbrg4	chr11	6515600	6526047	-	74	5	9	-0.85	0.972749
Tcf7	chr11	52066105	52096682	-	99	18	8	1.17	0.562523
Tex14	chr11	87241092	87298269	+	148	18	14	0.36	1
Tha1	chr11	117729265	117734796	-	47	9	9	0	1
Thg1l	chr11	45760344	45768997	-	48	12	11	0.13	1
Thoc5	chr11	4795322	4828871	+	102	20	22	-0.14	1
Thra	chr11	98603124	98630321	+	248	33	34	-0.04	1
Timm22	chr11	76220644	76229795	+	66	18	17	0.08	1
Timp2	chr11	118165014	118217055	-	575	81	106	-0.39	0.56468
Tk1	chr11	117676839	117687407	-	189	47	67	-0.51	0.562523
Tlcd2	chr11	75275216	75283166	+	271	8	0	13.29	0.180189
Tlk2	chr11	105043295	105138188	+	547	51	60	-0.23	0.976014
Tmc6	chr11	117627301	117641954	-	89	13	18	-0.47	0.99454
Tmed4	chr11	6170371	6174874	-	29	3	6	-1	0.997616
Tmem106a	chr11	101443555	101453103	+	55	8	17	-1.09	0.65802
Tmem107	chr11	68884312	68886796	+	53	18	7	1.36	0.446691
Tmem11	chr11	60677953	60692775	-	119	16	21	-0.39	0.997917
Tmem17	chr11	22412090	22419238	+	55	15	9	0.74	0.898281
Tmem88	chr11	69210020	69211737	-	74	7	5	0.49	1
Tmem97	chr11	78355318	78364280	-	99	19	13	0.55	0.946281
Tmem98	chr11	80623676	80635536	+	109	35	29	0.27	1
Tmub2	chr11	102146244	102150552	+	121	14	13	0.11	1
Tnfaip1	chr11	78336407	78349678	-	154	41	35	0.23	1
Tnip1	chr11	54724288	54776420	-	212	46	48	-0.06	1
Tnk1	chr11	69664064	69672233	-	110	10	11	-0.14	1
Tns3	chr11	8351072	8368679	-	85	33	26	0.34	0.976014
Tom1l1	chr11	90507004	90548916	-	154	38	28	0.44	0.867188
Tom1l2	chr11	60054071	60166408	-	391	81	63	0.36	0.734817
Top2a	chr11	98854262	98862170	-	62	15	14	0.1	1
Top3a	chr11	60553560	60590790	-	158	26	33	-0.34	0.976014
Trim11	chr11	58791616	58804961	+	91	19	13	0.55	0.946281
Trim16	chr11	62633754	62664311	+	117	25	33	-0.4	0.92732
Trim25	chr11	88860746	88881608	+	43	2	7	-1.81	0.763349
Trim37	chr11	86995950	87033140	+	98	22	18	0.29	1
Trim47	chr11	115969124	115988525	-	128	25	22	0.18	1
Trim7	chr11	48639641	48664690	+	70	10	6	0.74	0.976014
Trp53	chr11	69393860	69405376	+	137	22	24	-0.13	1
Trp53i13	chr11	77322602	77329234	-	48	9	10	-0.15	1
Tsen54	chr11	115676037	115684409	+	50	12	11	0.13	1
Tsr1	chr11	74711615	74721997	+	100	10	17	-0.77	0.842725
Ttc1	chr11	43543013	43561511	-	109	29	17	0.77	0.654911
Ttc19	chr11	62097175	62141626	+	324	38	37	0.04	1
Ttc25	chr11	100407007	100433883	+	51	8	10	-0.32	1
Ttyh2	chr11	114536829	114551918	+	38	9	5	0.85	0.972749
Tubd1	chr11	86358492	86380863	+	78	19	16	0.25	1
Tubg1	chr11	100981251	100987734	+	58	12	9	0.42	1
Tubg2	chr11	101017220	101023102	+	40	12	7	0.78	0.92732
Ubb	chr11	62364672	62366716	+	104	22	25	-0.18	1
Ube2b	chr11	51798998	51813987	-	201	20	30	-0.59	0.811085
Ube2g1	chr11	72420820	72493643	+	311	8	15	-0.91	0.81415
Ublcp1	chr11	44268072	44284001	-	64	14	14	0	1
Ubtd2	chr11	32355369	32416688	+	329	51	62	-0.28	0.921083
Ubtf	chr11	102167799	102181057	-	200	22	25	-0.18	1
Ugp2	chr11	21221675	21271205	-	336	57	81	-0.51	0.481959
Unk	chr11	115891636	115902365	+	111	20	14	0.52	0.946281
Uqcr10	chr11	4601975	4604346	-	31	9	0	13.29	0.119769
Urgcp	chr11	5618039	5641150	-	96	14	21	-0.59	0.901552
Usp22	chr11	60976273	60988532	-	89	12	11	0.13	1
Usp32	chr11	84894677	84953664	-	211	24	15	0.68	0.804234
Usp34	chr11	23370288	23388369	+	117	8	16	-1	0.725616
Usp36	chr11	118145108	118151387	-	48	11	8	0.46	1
Utp18	chr11	93720556	93747081	-	115	30	22	0.45	0.915043
Utp6	chr11	79745822	79775882	-	111	24	28	-0.22	1
Vamp2	chr11	68901991	68905887	+	38	10	7	0.52	1
Vat1	chr11	101320058	101327545	-	118	22	15	0.55	0.915043
Vdac1	chr11	52174361	52202900	+	166	38	29	0.39	0.915043
Vmp1	chr11	86397366	86497339	-	1340	147	112	0.39	0.417717
Vps25	chr11	101115020	101120864	+	84	8	19	-1.25	0.495027
Vps53	chr11	75859727	75993150	-	446	75	69	0.12	1
Vps54	chr11	21168787	21220328	+	228	47	44	0.1	1
Vrk2	chr11	26371403	26493921	-	301	83	76	0.13	1
Wbp2	chr11	115939886	115948310	-	61	15	10	0.59	0.972749
Wdr45l	chr11	121188537	121215760	-	145	34	36	-0.08	1
Wdr92	chr11	17082109	17132918	+	286	50	54	-0.11	1
Wipf2	chr11	98725430	98754155	+	73	13	16	-0.3	1
Wipi1	chr11	109434644	109472747	-	151	40	24	0.74	0.525771
Wnk4	chr11	101121880	101138421	+	101	18	12	0.59	0.92732
Wrap53	chr11	69375260	69392827	-	60	8	12	-0.59	0.997616
Wsb1	chr11	79052873	79068174	-	202	27	31	-0.2	1
Xbp1	chr11	5420661	5425897	+	102	13	11	0.24	1
Xpo1	chr11	23156057	23182727	+	216	39	33	0.24	1
Xylt2	chr11	94525900	94538830	-	34	5	5	0	1
Ykt6	chr11	5855695	5867784	+	66	10	6	0.74	0.976014
Ywhae	chr11	75546370	75579348	+	369	42	65	-0.63	0.406416
Zbtb4	chr11	69579495	69595451	+	121	8	9	-0.17	1
Zcchc10	chr11	53138180	53146804	+	36	3	7	-1.22	0.917126
Zfp2	chr11	50712560	50729668	-	53	20	10	1	0.631772
Zfp286	chr11	62566878	62602483	-	75	31	11	1.5	0.0966605
Zfp287	chr11	62513857	62545388	-	112	22	35	-0.67	0.659183
Zfp3	chr11	70577710	70586431	+	32	5	3	0.74	1
Zfp354a	chr11	50872758	50884865	+	38	15	7	1.1	0.69659
Zfp354c	chr11	50628065	50639961	-	80	23	21	0.13	1
Zfp39	chr11	58703450	58717728	-	66	24	19	0.34	1
Zfp454	chr11	50686221	50701154	-	48	12	9	0.42	1
Zfp62	chr11	49017820	49031266	+	99	20	18	0.15	1
Zfp652	chr11	95610380	95626026	+	49	8	5	0.68	1
Zfp672	chr11	58128615	58136849	-	188	27	27	0	1
Zfp692	chr11	58120570	58128116	+	86	13	10	0.38	1
Zkscan17	chr11	59317668	59340134	-	113	34	14	1.28	0.149932
Zkscan6	chr11	65620676	65642741	+	87	23	20	0.2	1
Zmat5	chr11	4604680	4637673	+	96	26	18	0.53	0.890157
Znhit3	chr11	84724451	84729869	-	34	9	6	0.59	1
Znrf3	chr11	5188799	5344851	-	403	45	53	-0.24	0.99454
Zpbp2	chr11	98412410	98419980	+	18	4	5	-0.32	1
Zswim7	chr11	62080725	62094878	-	53	14	17	-0.28	1
Zzef1	chr11	72609727	72664883	+	182	15	15	0	1
0610007P14Rik	chr12	87156397	87165473	-	89	13	16	-0.3	1
0610009D07Rik	chr12	4824413	4834465	+	51	3	8	-1.42	0.815699
1110002B05Rik	chr12	55746360	55757560	-	75	16	14	0.19	1
1110002L01Rik	chr12	3405307	3426645	-	108	17	13	0.39	1
1110018G07Rik	chr12	86282731	86311807	-	98	19	15	0.34	1
1110034A24Rik	chr12	70286877	70298090	-	75	12	8	0.59	0.997616
1110057K04Rik	chr12	8214912	8292565	+	257	75	47	0.67	0.261753
1200009I06Rik	chr12	112655640	112669394	+	95	15	12	0.32	1
1700001K19Rik	chr12	111905898	111920830	-	89	25	15	0.74	0.728623
1700012B15Rik	chr12	3236610	3250000	+	191	38	47	-0.31	0.946281
1700019E19Rik	chr12	87423512	87503407	+	471	117	110	0.09	1
1810035L17Rik	chr12	88784845	88793157	+	116	18	23	-0.35	1
2010107E04Rik	chr12	113199586	113205189	-	39	6	10	-0.74	0.976014
2410017P09Rik	chr12	4234026	4236694	+	50	7	6	0.22	1
2700049A03Rik	chr12	72271575	72344287	+	179	35	34	0.04	1
2700073G19Rik	chr12	88783632	88784968	-	36	10	3	1.74	0.61811
2700097O09Rik	chr12	56146647	56181098	-	112	30	14	1.1	0.329832
2810002N01Rik	chr12	112951479	112993192	+	135	31	23	0.43	0.917126
2810055F11Rik	chr12	73174414	73186427	-	45	7	10	-0.52	1
2900006K08Rik	chr12	85750020	85774731	+	80	14	8	0.81	0.888383
4930408O17Rik	chr12	106103539	106109735	+	28	4	6	-0.59	1
4930427A07Rik	chr12	114394635	114413737	+	55	14	12	0.22	1
4930595D18Rik	chr12	112398060	112422703	-	77	14	13	0.11	1
4933433P14Rik	chr12	106923561	106941258	+	81	17	22	-0.37	1
6530401N04Rik	chr12	53089298	53107489	-	79	33	17	0.96	0.405652
9030617O03Rik	chr12	102017295	102135192	+	260	50	70	-0.49	0.578486
A830093I24Rik	chr12	4753021	4776074	-	48	15	8	0.91	0.81415
Abcd4	chr12	85943480	85958417	-	80	19	20	-0.07	1
Acot1	chr12	85350447	85358622	+	18	6	6	0	1
Acot2	chr12	85328810	85334824	+	19	8	4	1	0.946281
Actn1	chr12	81269308	81361079	-	1028	215	229	-0.09	1
Acyp1	chr12	86613496	86629389	-	100	15	6	1.32	0.564521
Adam17	chr12	21329671	21379401	-	184	27	25	0.11	1
Adam21	chr12	82659570	82669462	-	33	2	5	-1.32	0.976014
Adck1	chr12	89598997	89700164	+	244	68	64	0.09	1
Adi1	chr12	29360095	29367041	+	39	10	13	-0.38	1
Ahnak2	chr12	114010644	114013466	-	46	5	13	-1.38	0.628372
Ahr	chr12	36189531	36219296	-	305	2	5	-1.32	0.976014
AK010878	chr12	103992284	103996883	-	59	8	16	-1	0.725616
Akap5	chr12	77425891	77431042	+	18	0	5	-13.29	0.525771
Akt1	chr12	113892031	113912488	-	192	38	53	-0.48	0.715602
Alkbh1	chr12	88768472	88784790	-	198	50	28	0.84	0.279547
Ankmy2	chr12	36883710	36923879	+	168	38	33	0.2	1
Ap4s1	chr12	52791952	52839919	+	137	20	22	-0.14	1
Arg2	chr12	80231763	80257289	+	86	11	21	-0.93	0.65802
Arid4a	chr12	72117015	72168249	+	180	35	40	-0.19	1
Arl4a	chr12	40732033	40763955	-	83	19	24	-0.34	1
Asap2	chr12	20996319	21206781	+	210	45	32	0.49	0.763349
Asxl2	chr12	3426883	3496285	+	337	41	57	-0.48	0.684653
Atg2b	chr12	106854348	106861353	-	21	3	5	-0.74	1
Atl1	chr12	70994091	71065073	+	213	46	37	0.31	0.946281
Atp5s	chr12	70825948	70845646	+	68	13	8	0.7	0.946281
Atp6v1c2	chr12	17291526	17331519	-	90	17	23	-0.44	0.976014
Atp6v1d	chr12	79943975	79962626	-	112	25	18	0.47	0.92732
Atxn3	chr12	103171133	103196454	-	80	15	22	-0.55	0.915043
Atxn7l1	chr12	33832557	34053143	+	596	133	96	0.47	0.283188
Batf	chr12	87027618	87050038	+	61	15	13	0.21	1
Baz1a	chr12	56055704	56115336	-	193	27	48	-0.83	0.31705
BC022687	chr12	114047185	114054457	+	74	8	24	-1.59	0.176427
BC068281	chr12	4850108	4859720	+	54	9	9	0	1
Bcap29	chr12	32280218	32319463	-	123	27	28	-0.05	1
Bcl11b	chr12	109153431	109241625	-	244	38	50	-0.4	0.832919
Bdkrb1	chr12	106842300	106843639	+	8	2	5	-1.32	0.976014
Begain	chr12	110270396	110291590	-	63	7	10	-0.52	1
Brf1	chr12	114198072	114238833	-	263	54	38	0.51	0.669359
Brms1l	chr12	56937352	56970723	+	126	48	28	0.78	0.385074
Btbd6	chr12	114214692	114217142	+	41	7	1	2.81	0.541805
Bzw2	chr12	36818432	36883413	-	223	53	49	0.11	1
C130039O16Rik	chr12	85497477	85501089	-	13	2	7	-1.81	0.763349
Calm1	chr12	101437738	101442148	+	102	14	14	0	1
Cbll1	chr12	32171765	32184423	-	83	13	13	0	1
Ccdc85c	chr12	109444554	109513628	-	139	25	33	-0.4	0.92732
Ccnk	chr12	109424579	109441570	+	83	14	16	-0.19	1
Cdca4	chr12	114058447	114067601	-	99	11	19	-0.79	0.804234
Cdkl1	chr12	70847834	70891695	-	82	22	12	0.87	0.670449
Cenpo	chr12	4197821	4233966	-	186	31	26	0.25	1
Cfl2	chr12	55959803	55963865	-	66	10	12	-0.26	1
Churc1	chr12	77866524	77884168	+	71	12	18	-0.59	0.92732
Cinp	chr12	112110831	112127317	-	111	32	23	0.48	0.888383
Clmn	chr12	106014116	106103287	-	440	131	66	0.99	0.000441081
Coch	chr12	52694360	52706745	+	107	11	23	-1.06	0.518303
Cog5	chr12	32339733	32622496	+	872	178	173	0.04	1
Coq6	chr12	85702606	85714743	+	64	13	9	0.53	1
Cox16	chr12	82460012	82586098	-	322	28	28	0	1
Cpsf3	chr12	21292157	21320918	+	125	28	26	0.11	1
Ctage5	chr12	60230732	60291208	+	322	108	92	0.23	0.888383
[truncated: 6,639 more rows]

## Sheet: Pol2S5
	chr	start	end	strand	chip.comp	chip.mus	chip.cas	log2skew	FDR
[truncated: 7,347 more rows]
