# Supplementary material for: Genome-wide identification of autosomal genes with allelic imbalance of chromatin state
Source: PLoS One. 2017 Aug 10;12(8):e0182568. doi: 10.1371/journal.pone.0182568 (PMC5552117; doi:10.1371/journal.pone.0182568)
Supplement: S4 Table — Correlation was calculated based on genes where both compared marks have significant allelic skew. (XLSX) [file pone.0182568.s018.xlsx]

## Sheet: Skewed genes
Spearman correlation coefficients of allelic skews
	K4	K27	K36	Pol2sS2	Pol2S5
K4	NA	-0.56	0.77	0.78	0.64
K27	-0.56	NA	NA	NA	NA
K36	0.77	NA	NA	0.86	0.84
Pol2S2	0.78	NA	0.86	NA	0.95
Pol2S5	0.64	NA	0.84	0.95	NA
